# Supplementary material for: Integrating cryo-OrbiSIMS with computational modelling and metadynamics simulations enhances RNA structure prediction at atomic resolution
Source: Nat Commun. 2024 May 22;15:4367. doi: 10.1038/s41467-024-48694-3 (PMC11111741; doi:10.1038/s41467-024-48694-3)
Supplement: Supplementary file 4 — Supplementary Dataset 1 [file 41467_2024_48694_MOESM4_ESM.xlsx]

## Sheet: sg RNA assignments in Cas9-sg
Window	Seq	theory_m/z of the fragment	theory_m/z of the fragment with any deletion	Peak assigned	ion
9	AAGAUGAGACGC	1252.24	1172.27	1172.27	a4-HPO3
8	AAAGAUGAGACG	1252.24	1172.27	1172.27	a4-HPO3
1	GGCGCAUAAAGA	1260.22	1162.24	1162.24	a4-H3PO4
3	CGCAUAAAGAUG	1204.22	239.835	239.835	a4_5-
3	CGCAUAAAGAUG	1204.22	300.046	300.046	a4_4-
3	CGCAUAAAGAUG	1222.23	1222.23	1222.23	b4-neutral
9	AAGAUGAGACGC	1270.25	1172.27	1172.27	b4-H3PO4
8	AAAGAUGAGACG	1270.25	1172.27	1172.27	b4-H3PO4
6	AUAAAGAUGAGA	1231.23	152.896	152.895	b4_8-
7	UAAAGAUGAGAC	1231.23	152.896	152.895	b4_8-
6	AUAAAGAUGAGA	1293.18	1276.18	1276.18	c4-OH
7	UAAAGAUGAGAC	1293.18	1276.18	1276.18	c4-OH
1	GGCGCAUAAAGA	1340.18	1322.17	1322.18	c4-H2O
4	GCAUAAAGAUGA	1303.18	1286.17	1286.17	d4-OH
3	CGCAUAAAGAUG	1302.19	1222.23	1222.23	d4-HPO3
5	CAUAAAGAUGAG	1287.18	1286.17	1286.17	d4_1-
3	CGCAUAAAGAUG	1510.24	1430.28	1430.28	a5-HPO3
1	GGCGCAUAAAGA	1565.26	259.869	259.869	a5_6-
3	CGCAUAAAGAUG	1528.25	1430.28	1430.28	b5-H3PO4
7	UAAAGAUGAGAC	1638.23	181.018	181.018	c5_9-
9	AAGAUGAGACGC	1638.23	181.018	181.018	c5_9-
2	GCGCAUAAAGAU	1629.23	324.838	324.838	c5_5-
8	AAAGAUGAGACG	1679.27	208.901	208.901	d5_8-
2	GCGCAUAAAGAU	1647.24	410.802	410.803	d5_4-
9	AAGAUGAGACGC	1903.31	236.906	236.906	a6_8-
2	GCGCAUAAAGAU	1855.29	926.637	926.637	a6_2-
6	AUAAAGAUGAGA	1905.33	237.158	237.158	b6_8-
7	UAAAGAUGAGAC	1905.33	237.158	237.158	b6_8-
8	AAAGAUGAGACG	1905.33	237.158	237.158	b6_8-
2	GCGCAUAAAGAU	1935.26	240.899	240.899	c6_8-
3	CGCAUAAAGAUG	1919.26	318.869	318.869	c6_6-
9	AAGAUGAGACGC	2001.29	284.89	284.89	d6_7-
4	GCAUAAAGAUGA	2272.32	756.434	756.433	c7_3-
5	CAUAAAGAUGAG	2272.32	756.434	756.433	c7_3-
2	GCGCAUAAAGAU	2378.34	1188.16	1188.16	a-B8_2-
9	AAGAUGAGACGC	2595.42	369.767	369.767	b8_7-
4	GCAUAAAGAUGA	2555.42	637.846	637.846	b8_4-
9	AAGAUGAGACGC	2771.41	229.943	229.943	a-B9_12-
1	GGCGCAUAAAGA	2723.39	543.67	543.669	a-B9_5-
9	AAGAUGAGACGC	3004.44	332.819	332.819	d9_9-
8	AAAGAUGAGACG	3004.44	332.819	332.819	d9_9-
6	AUAAAGAUGAGA	3214.5	400.805	400.806	b10_8-
4	GCAUAAAGAUGA	3252.45	270.03	270.03	c10_12-
5	CAUAAAGAUGAG	3252.45	270.03	270.03	c10_12-
7	UAAAGAUGAGAC	3406.49	282.866	282.866	a-B11_12-
2	GCGCAUAAAGAU	3614.52	450.808	450.808	d11_8-
1	GGCGCAUAAAGA	3614.52	450.808	450.808	w11_8-
3	CGCAUAAAGAUG	3252.45	270.03	270.03	x10_12-
2	GCGCAUAAAGAU	3252.45	270.03	270.03	x10_12-
4	GCAUAAAGAUGA	3214.51	400.805	400.806	y10_8-
6	AUAAAGAUGAGA	3004.44	332.819	332.819	w9_9-
5	CAUAAAGAUGAG	3004.44	332.819	332.819	w9_9-
6	AUAAAGAUGAGA	2595.42	369.767	369.767	y8_7-
5	CAUAAAGAUGAG	2595.42	369.767	369.767	y8_7-
6	AUAAAGAUGAGA	2248.36	748.445	748.445	z7_3-
5	CAUAAAGAUGAG	2248.36	748.445	748.445	z7_3-
1	GGCGCAUAAAGA	1905.33	237.158	237.158	y6_8-
2	GCGCAUAAAGAU	1905.33	237.158	237.158	y6_8-
5	CAUAAAGAUGAG	1919.31	158.934	158.934	z6_12-
3	CGCAUAAAGAUG	1903.31	236.906	236.906	z6_8-
6	AUAAAGAUGAGA	1903.31	236.906	236.906	z6_8-
4	GCAUAAAGAUGA	1903.31	236.906	236.906	z6_8-
1	GGCGCAUAAAGA	1679.27	208.901	208.901	w5_8-
9	AAGAUGAGACGC	1647.24	410.802	410.803	w5_4-
2	GCGCAUAAAGAU	1638.23	181.018	181.018	x5_9-
9	AAGAUGAGACGC	1629.23	324.838	324.838	x5_5-
9	AAGAUGAGACGC	1302.19	1222.23	1222.23	w4-HPO3
6	AUAAAGAUGAGA	1348.2	1330.19	1330.19	x4-H2O
8	AAAGAUGAGACG	1324.19	263.83	263.83	x4_5-
9	AAGAUGAGACGC	1222.23	1222.23	1222.23	y4-neutral
1	GGCGCAUAAAGA	1270.25	1172.27	1172.27	y4-H3PO4
4	GCAUAAAGAUGA	1247.22	310.798	310.798	y4_4-
2	GCGCAUAAAGAU	1247.22	310.798	310.798	y4_4-
1	GGCGCAUAAAGA	1252.24	1172.27	1172.27	z4-HPO3
6	AUAAAGAUGAGA	1268.23	1170.26	1170.26	z4-H3PO4
9	AAGAUGAGACGC	1204.22	239.835	239.835	z4_5-
9	AAGAUGAGACGC	1204.22	300.046	300.046	z4_4-
21	GUUUUAGAGCUA	1071.13	266.775	266.775	a-B4_4-
33	GAAAUAGCAAGU	1252.24	1172.27	1172.27	a4-HPO3
17	ACGCGUUUUAGA	1204.22	239.835	239.835	a4_5-
17	ACGCGUUUUAGA	1204.22	300.046	300.046	a4_4-
21	GUUUUAGAGCUA	1201.17	1184.16	1184.17	b4-OH
17	ACGCGUUUUAGA	1222.23	1222.23	1222.23	b4-neutral
33	GAAAUAGCAAGU	1270.25	1172.27	1172.27	b4-H3PO4
45	UAAAAUAAGGCU	1231.23	152.896	152.895	b4_8-
25	UAGAGCUAGAAA	1247.22	310.798	310.798	b4_4-
41	AAGUUAAAAUAA	1247.22	310.798	310.798	b4_4-
45	UAAAAUAAGGCU	1293.18	1276.18	1276.18	c4-OH
37	UAGCAAGUUAAA	1303.18	1286.17	1286.17	d4-OH
29	GCUAGAAAUAGC	1303.18	1286.17	1286.17	d4-OH
17	ACGCGUUUUAGA	1302.19	1222.23	1222.23	d4-HPO3
21	GUUUUAGAGCUA	1489.18	296.829	296.828	a5_5-
33	GAAAUAGCAAGU	1638.23	181.018	181.018	c5_9-
17	ACGCGUUUUAGA	1629.23	324.838	324.838	c5_5-
17	ACGCGUUUUAGA	1647.24	410.802	410.803	d5_4-
17	ACGCGUUUUAGA	1855.29	926.637	926.637	a6_2-
33	GAAAUAGCAAGU	1905.33	237.158	237.158	b6_8-
17	ACGCGUUUUAGA	1935.26	240.899	240.899	c6_8-
45	UAAAAUAAGGCU	2195.36	730.778	730.779	b7_3-
37	UAGCAAGUUAAA	2402.35	265.92	265.92	a-B8_9-
29	GCUAGAAAUAGC	2402.35	265.92	265.92	a-B8_9-
33	GAAAUAGCAAGU	2555.42	637.846	637.846	b8_4-
29	GCUAGAAAUAGC	2555.42	637.846	637.846	b8_4-
21	GUUUUAGAGCUA	2572.3	232.838	232.837	c8_11-
21	GUUUUAGAGCUA	2590.31	646.57	646.571	d8_4-
21	GUUUUAGAGCUA	2590.31	862.429	862.428	d8_3-
21	GUUUUAGAGCUA	2590.31	1294.15	1294.15	d8_2-
13	UGAGACGCGUUU	2723.39	543.67	543.669	a-B9_5-
45	UAAAAUAAGGCU	3214.5	400.805	400.806	b10_8-
17	ACGCGUUUUAGA	3120.43	444.768	444.768	b10_7-
29	GCUAGAAAUAGC	3252.45	270.03	270.03	c10_12-
13	UGAGACGCGUUU	3260.43	464.768	464.768	c10_7-
17	ACGCGUUUUAGA	3182.38	396.79	396.791	c10_8-
41	AAGUUAAAAUAA	3566.49	444.804	444.804	c11_8-
41	AAGUUAAAAUAA	3584.5	324.856	324.856	d11_11-
41	AAGUUAAAAUAA	3584.5	324.856	324.856	w11_11-
21	GUUUUAGAGCUA	3512.42	500.767	500.766	x11_7-
41	AAGUUAAAAUAA	3566.49	444.804	444.804	x11_8-
33	GAAAUAGCAAGU	3252.45	270.03	270.03	x10_12-
37	UAGCAAGUUAAA	3252.45	270.03	270.03	x10_12-
45	UAAAAUAAGGCU	3252.45	270.03	270.03	x10_12-
29	GCUAGAAAUAGC	3252.45	270.03	270.03	x10_12-
41	AAGUUAAAAUAA	2910.4	362.793	362.793	w9_8-
17	ACGCGUUUUAGA	2815.39	254.936	254.936	y9_11-
17	ACGCGUUUUAGA	2797.38	309.812	309.812	z9_9-
13	UGAGACGCGUUU	2812.39	400.762	400.763	z9_7-
17	ACGCGUUUUAGA	2590.31	646.57	646.571	w8_4-
17	ACGCGUUUUAGA	2590.31	1294.15	1294.15	w8_2-
17	ACGCGUUUUAGA	2572.3	232.838	232.837	x8_11-
25	UAGAGCUAGAAA	2555.42	637.846	637.846	y8_4-
29	GCUAGAAAUAGC	2555.42	637.846	637.846	y8_4-
41	AAGUUAAAAUAA	2298.35	1148.17	1148.17	w7_2-
25	UAGAGCUAGAAA	2272.32	756.434	756.433	x7_3-
29	GCUAGAAAUAGC	2272.32	756.434	756.433	x7_3-
41	AAGUUAAAAUAA	1951.29	486.814	486.815	x6_4-
25	UAGAGCUAGAAA	1905.33	237.158	237.158	y6_8-
13	UGAGACGCGUUU	1833.25	260.885	260.885	z6_7-
41	AAGUUAAAAUAA	1871.32	310.879	310.879	z6_6-
25	UAGAGCUAGAAA	1679.27	208.901	208.901	w5_8-
37	UAGCAAGUUAAA	1599.21	318.834	318.834	x5_5-
21	GUUUUAGAGCUA	1534.25	305.843	305.843	z5_5-
33	GAAAUAGCAAGU	1534.25	305.843	305.843	z5_5-
29	GCUAGAAAUAGC	1534.25	305.843	305.843	z5_5-
21	GUUUUAGAGCUA	1303.18	1286.17	1286.17	w4-OH
29	GCUAGAAAUAGC	1303.18	1286.17	1286.17	w4-OH
37	UAGCAAGUUAAA	1293.18	1276.18	1276.18	x4-OH
41	AAGUUAAAAUAA	1293.18	1276.18	1276.18	x4-OH
13	UGAGACGCGUUU	1263.12	1262.12	1262.12	x4_1-
13	UGAGACGCGUUU	1201.17	1184.17	1184.17	y4-OH
25	UAGAGCUAGAAA	1270.25	1172.27	1172.27	y4-H3PO4
33	GAAAUAGCAAGU	1247.22	310.798	310.798	y4_4-
45	UAAAAUAAGGCU	1239.21	308.794	308.793	y4_4-
17	ACGCGUUUUAGA	1247.22	310.798	310.798	y4_4-
25	UAGAGCUAGAAA	1252.24	1172.27	1172.27	z4-HPO3
40	CAAGUUAAAAUA	1077.18	152.875	152.875	a-B4_7-
32	AGAAAUAGCAAG	1252.24	1172.27	1172.27	a4-HPO3
32	AGAAAUAGCAAG	1270.25	1172.27	1172.27	b4-H3PO4
12	AUGAGACGCGUU	1247.22	310.798	310.798	b4_4-
36	AUAGCAAGUUAA	1247.22	310.798	310.798	b4_4-
16	GACGCGUUUUAG	1324.19	263.83	263.83	c4_5-
28	AGCUAGAAAUAG	1303.18	1286.17	1286.17	d4-OH
44	UUAAAAUAAGGC	1384.19	275.83	275.83	a-B5_5-
44	UUAAAAUAAGGC	1599.21	318.834	318.834	c5_5-
16	GACGCGUUUUAG	1629.23	324.838	324.838	c5_5-
32	AGAAAUAGCAAG	1679.27	208.901	208.901	d5_8-
16	GACGCGUUUUAG	1647.24	410.802	410.803	d5_4-
12	AUGAGACGCGUU	1903.31	236.906	236.906	a6_8-
32	AGAAAUAGCAAG	1905.33	237.158	237.158	b6_8-
12	AUGAGACGCGUU	2001.29	284.89	284.89	d6_7-
20	CGUUUUAGAGCU	2123.28	706.751	706.752	a7_3-
36	AUAGCAAGUUAA	2272.32	756.434	756.433	c7_3-
12	AUGAGACGCGUU	2402.35	265.92	265.92	a-B8_9-
40	CAAGUUAAAAUA	2363.33	392.88	392.88	a-B8_6-
28	AGCUAGAAAUAG	2402.35	265.92	265.92	a-B8_9-
20	CGUUUUAGAGCU	2486.33	620.576	620.577	b8_4-
36	AUAGCAAGUUAA	2555.42	637.846	637.846	b8_4-
16	GACGCGUUUUAG	2524.37	840.45	840.45	b8_3-
28	AGCUAGAAAUAG	2555.42	637.846	637.846	b8_4-
20	CGUUUUAGAGCU	2797.38	309.812	309.812	a9_9-
20	CGUUUUAGAGCU	2815.39	254.936	254.936	b9_11-
44	UUAAAAUAAGGC	2910.4	362.792	362.793	d9_8-
28	AGCUAGAAAUAG	3252.45	270.03	270.03	c10_12-
44	UUAAAAUAAGGC	3582.49	510.776	510.776	c11_7-
24	UUAGAGCUAGAA	3574.47	892.61	892.608	c11_4-
40	CAAGUUAAAAUA	3584.5	324.856	324.856	w11_11-
40	CAAGUUAAAAUA	3566.49	444.804	444.804	x11_8-
36	AUAGCAAGUUAA	3252.45	270.03	270.03	x10_12-
28	AGCUAGAAAUAG	3252.45	270.03	270.03	x10_12-
12	AUGAGACGCGUU	3260.43	464.768	464.768	x10_7-
20	CGUUUUAGAGCU	2815.39	254.936	254.936	y9_11-
20	CGUUUUAGAGCU	2797.38	309.812	309.812	z9_9-
32	AGAAAUAGCAAG	2555.42	637.846	637.846	y8_4-
44	UUAAAAUAAGGC	2555.42	637.846	637.846	y8_4-
12	AUGAGACGCGUU	2524.37	840.45	840.45	y8_3-
16	GACGCGUUUUAG	2486.33	620.576	620.577	y8_4-
24	UUAGAGCUAGAA	2555.42	637.846	637.846	y8_4-
40	CAAGUUAAAAUA	2195.36	730.778	730.779	y7_3-
40	CAAGUUAAAAUA	1951.29	486.814	486.815	x6_4-
28	AGCUAGAAAUAG	1905.33	237.158	237.158	y6_8-
40	CAAGUUAAAAUA	1871.32	310.879	310.879	z6_6-
12	AUGAGACGCGUU	1625.2	540.725	540.724	w5_3-
16	GACGCGUUUUAG	1592.18	1574.17	1574.17	x5-H2O
24	UUAGAGCUAGAA	1638.23	181.018	181.018	x5_9-
28	AGCUAGAAAUAG	1638.23	181.018	181.018	x5_9-
12	AUGAGACGCGUU	1607.19	400.789	400.788	x5_4-
12	AUGAGACGCGUU	1527.22	1510.22	1510.22	z5-OH
20	CGUUUUAGAGCU	1303.18	1286.17	1286.17	w4-OH
40	CAAGUUAAAAUA	1293.18	1276.18	1276.18	x4-OH
44	UUAAAAUAAGGC	1324.19	263.83	263.83	x4_5-
24	UUAGAGCUAGAA	1270.25	1172.27	1172.27	y4-H3PO4
28	AGCUAGAAAUAG	1247.22	310.798	310.798	y4_4-
24	UUAGAGCUAGAA	1252.24	1172.27	1172.27	z4-HPO3
23	UUUAGAGCUAGA	3819.47	544.631	544.631	M-7H
43	GUUAAAAUAAGG	1071.13	266.775	266.775	a-B4_4-
31	UAGAAAUAGCAA	1247.22	310.798	310.798	b4_4-
35	AAUAGCAAGUUA	1231.23	152.896	152.895	b4_8-
19	GCGUUUUAGAGC	1239.21	308.794	308.793	b4_4-
23	UUUAGAGCUAGA	1185.17	1184.16	1184.17	b4_1-
35	AAUAGCAAGUUA	1293.18	1276.18	1276.18	c4-OH
27	GAGCUAGAAAUA	1324.19	263.83	263.83	c4_5-
19	GCGUUUUAGAGC	1415.19	706.589	706.588	a-B5_2-
19	GCGUUUUAGAGC	1527.22	1510.22	1510.22	a5-OH
23	UUUAGAGCUAGA	1592.18	1574.17	1574.17	c5-H2O
31	UAGAAAUAGCAA	1638.23	181.018	181.018	c5_9-
35	AAUAGCAAGUUA	1638.23	181.018	181.018	c5_9-
19	GCGUUUUAGAGC	1607.19	400.789	400.788	c5_4-
19	GCGUUUUAGAGC	1625.2	540.725	540.724	d5_3-
11	GAUGAGACGCGU	1919.31	158.934	158.934	a6_12-
19	GCGUUUUAGAGC	1833.25	260.884	260.885	a6_7-
31	UAGAAAUAGCAA	1905.33	237.158	237.158	b6_8-
11	GAUGAGACGCGU	2248.36	748.445	748.445	a7_3-
35	AAUAGCAAGUUA	2272.32	756.434	756.433	c7_3-
23	UUUAGAGCUAGA	2380.31	792.428	792.427	a-B8_3-
19	GCGUUUUAGAGC	2486.33	620.576	620.577	b8_4-
15	AGACGCGUUUUA	2723.39	543.67	543.669	a-B9_5-
23	UUUAGAGCUAGA	2797.38	309.812	309.812	a9_9-
23	UUUAGAGCUAGA	2815.39	254.936	254.936	b9_11-
43	GUUAAAAUAAGG	3022.42	334.816	334.816	a-B10_9-
31	UAGAAAUAGCAA	3252.45	270.03	270.03	c10_12-
39	GCAAGUUAAAAU	3252.45	270.03	270.03	c10_12-
35	AAUAGCAAGUUA	3252.45	270.03	270.03	c10_12-
43	GUUAAAAUAAGG	3582.49	510.776	510.776	c11_7-
43	GUUAAAAUAAGG	3582.49	510.776	510.776	x11_7-
23	UUUAGAGCUAGA	3574.47	892.61	892.608	x11_4-
11	GAUGAGACGCGU	3260.43	464.768	464.768	x10_7-
15	AGACGCGUUUUA	3182.38	396.79	396.791	x10_8-
27	GAGCUAGAAAUA	3252.45	270.03	270.03	x10_12-
43	GUUAAAAUAAGG	3214.51	400.805	400.806	y10_8-
15	AGACGCGUUUUA	3120.43	444.768	444.768	y10_7-
31	UAGAAAUAGCAA	2948.44	588.68	588.681	w9_5-
31	UAGAAAUAGCAA	2930.43	1464.21	1464.21	x9_2-
19	GCGUUUUAGAGC	2815.39	254.936	254.936	y9_11-
19	GCGUUUUAGAGC	2797.38	309.812	309.812	z9_9-
43	GUUAAAAUAAGG	2890.47	480.737	480.736	z9_6-
15	AGACGCGUUUUA	2486.33	620.576	620.577	y8_4-
31	UAGAAAUAGCAA	2272.32	756.434	756.433	x7_3-
15	AGACGCGUUUUA	2123.28	706.751	706.752	z7_3-
11	GAUGAGACGCGU	1935.26	240.899	240.899	x6_8-
27	GAGCUAGAAAUA	1905.33	237.158	237.158	y6_8-
43	GUUAAAAUAAGG	1903.31	236.906	236.906	z6_8-
11	GAUGAGACGCGU	1855.29	926.637	926.637	z6_2-
31	UAGAAAUAGCAA	1655.26	412.807	412.807	w5_4-
15	AGACGCGUUUUA	1553.15	220.871	220.871	x5_7-
31	UAGAAAUAGCAA	1575.29	392.815	392.815	y5_4-
15	AGACGCGUUUUA	1491.2	371.792	371.792	y5_4-
11	GAUGAGACGCGU	1526.24	217.026	217.026	z5_7-
23	UUUAGAGCUAGA	1534.25	305.843	305.843	z5_5-
39	GCAAGUUAAAAU	1293.18	1276.18	1276.18	x4-OH
43	GUUAAAAUAAGG	1348.2	1330.19	1330.19	x4-H2O
27	GAGCUAGAAAUA	1293.18	1276.18	1276.18	x4-OH
19	GCGUUUUAGAGC	1324.19	263.83	263.83	x4_5-
11	GAUGAGACGCGU	1239.21	308.794	308.793	y4_4-
15	AGACGCGUUUUA	1185.17	1184.17	1184.17	y4_1-
23	UUUAGAGCUAGA	1247.22	310.798	310.798	y4_4-
43	GUUAAAAUAAGG	1268.23	1170.26	1170.26	z4-H3PO4
14	GAGACGCGUUUU	1268.23	1170.26	1170.26	a4-H3PO4
26	AGAGCUAGAAAU	1268.23	1170.26	1170.26	a4-H3PO4
22	UUUUAGAGCUAG	1162.15	1162.15	1162.14	b4-neutral
10	AGAUGAGACGCG	1247.22	310.798	310.798	b4_4-
34	AAAUAGCAAGUU	1231.23	152.896	152.895	b4_8-
14	GAGACGCGUUUU	1348.2	1330.19	1330.19	c4-H2O
34	AAAUAGCAAGUU	1293.18	1276.18	1276.18	c4-OH
26	AGAGCUAGAAAU	1348.2	1330.19	1330.19	c4-H2O
30	CUAGAAAUAGCA	1303.18	1286.17	1286.17	d4-OH
22	UUUUAGAGCUAG	1242.11	1162.15	1162.14	d4-HPO3
18	CGCGUUUUAGAG	1526.24	217.026	217.026	a5_7-
38	AGCAAGUUAAAA	1575.29	392.815	392.815	b5_4-
22	UUUUAGAGCUAG	1491.2	371.792	371.792	b5_4-
22	UUUUAGAGCUAG	1553.15	220.871	220.871	c5_7-
38	AGCAAGUUAAAA	1655.26	412.806	412.807	d5_4-
10	AGAUGAGACGCG	1903.31	236.906	236.906	a6_8-
34	AAAUAGCAAGUU	1905.33	237.158	237.158	b6_8-
10	AGAUGAGACGCG	2001.29	284.89	284.89	d6_7-
10	AGAUGAGACGCG	2248.36	748.445	748.445	a7_3-
30	CUAGAAAUAGCA	2272.32	756.434	756.433	c7_3-
34	AAAUAGCAAGUU	2272.32	756.434	756.433	c7_3-
38	AGCAAGUUAAAA	2402.35	265.92	265.92	a-B8_9-
26	AGAGCUAGAAAU	2402.35	265.92	265.92	a-B8_9-
10	AGAUGAGACGCG	2595.42	369.767	369.767	b8_7-
18	CGCGUUUUAGAG	2462.32	1230.15	1230.15	b8_2-
14	GAGACGCGUUUU	2648.38	263.83	263.83	c8_10-
22	UUUUAGAGCUAG	2572.3	232.838	232.837	c8_11-
18	CGCGUUUUAGAG	2542.29	846.422	846.423	d8_3-
22	UUUUAGAGCUAG	2590.31	646.57	646.571	d8_4-
22	UUUUAGAGCUAG	2590.31	862.429	862.428	d8_3-
22	UUUUAGAGCUAG	2590.31	1294.15	1294.15	d8_2-
10	AGAUGAGACGCG	2771.41	229.943	229.943	a-B9_12-
18	CGCGUUUUAGAG	2638.31	658.57	658.569	a-B9_4-
22	UUUUAGAGCUAG	2797.38	309.812	309.812	a9_9-
22	UUUUAGAGCUAG	2815.39	254.936	254.936	b9_11-
34	AAAUAGCAAGUU	2948.44	588.68	588.681	d9_5-
42	AGUUAAAAUAAG	3022.42	334.816	334.816	a-B10_9-
30	CUAGAAAUAGCA	3252.45	270.03	270.03	c10_12-
38	AGCAAGUUAAAA	3252.45	270.03	270.03	c10_12-
14	GAGACGCGUUUU	3260.43	464.768	464.768	c10_7-
42	AGUUAAAAUAAG	3566.49	444.804	444.804	c11_8-
22	UUUUAGAGCUAG	3512.42	500.767	500.766	c11_7-
42	AGUUAAAAUAAG	3584.5	324.856	324.856	d11_11-
42	AGUUAAAAUAAG	3582.49	510.776	510.776	x11_7-
26	AGAGCUAGAAAU	3252.45	270.03	270.03	x10_12-
18	CGCGUUUUAGAG	2590.31	646.57	646.571	w8_4-
14	GAGACGCGUUUU	2542.29	846.422	846.423	w8_3-
18	CGCGUUUUAGAG	2590.31	1294.15	1294.15	w8_2-
10	AGAUGAGACGCG	2648.38	263.83	263.83	x8_10-
18	CGCGUUUUAGAG	2572.3	232.838	232.837	x8_11-
14	GAGACGCGUUUU	2462.32	1230.15	1230.15	y8_2-
30	CUAGAAAUAGCA	2272.32	756.434	756.433	x7_3-
42	AGUUAAAAUAAG	1905.33	237.158	237.158	y6_8-
26	AGAGCUAGAAAU	1905.33	237.158	237.158	y6_8-
10	AGAUGAGACGCG	1647.24	410.802	410.803	w5_4-
42	AGUUAAAAUAAG	1638.23	181.018	181.018	x5_9-
10	AGAUGAGACGCG	1629.23	324.838	324.838	x5_5-
26	AGAGCUAGAAAU	1638.23	181.018	181.018	x5_9-
30	CUAGAAAUAGCA	1534.25	305.843	305.843	z5_5-
14	GAGACGCGUUUU	1489.18	296.829	296.828	z5_5-
14	GAGACGCGUUUU	1242.11	1162.15	1162.14	w4-HPO3
22	UUUUAGAGCUAG	1303.18	1286.17	1286.17	w4-OH
18	CGCGUUUUAGAG	1348.2	1330.19	1330.19	x4-H2O
26	AGAGCUAGAAAU	1293.18	1276.18	1276.18	x4-OH
14	GAGACGCGUUUU	1162.15	1162.15	1162.14	y4-neutral
42	AGUUAAAAUAAG	1247.22	310.798	310.798	y4_4-
18	CGCGUUUUAGAG	1268.23	1170.26	1170.26	z4-H3PO4
51	AAGGCUAGUCCG	1268.23	1170.26	1170.26	a4-H3PO4
49	AUAAGGCUAGUC	1231.23	152.896	152.895	b4_8-
47	AAAUAAGGCUAG	1231.23	152.896	152.895	b4_8-
49	AUAAGGCUAGUC	1293.18	1276.18	1276.18	c4-OH
59	UCCGUUAUCAAC	1199.2	298.792	298.793	b4_4-
53	GGCUAGUCCGUU	1239.21	308.794	308.793	b4_4-
63	UUAUCAACUUGA	1185.17	1184.16	1184.17	b4_1-
47	AAAUAAGGCUAG	1293.18	1276.18	1276.18	c4-OH
51	AAGGCUAGUCCG	1348.2	1330.19	1330.19	c4-H2O
55	CUAGUCCGUUAU	1303.18	1286.17	1286.17	d4-OH
57	AGUCCGUUAUCA	1303.18	1286.17	1286.17	d4-OH
57	AGUCCGUUAUCA	1510.24	1430.28	1430.28	a5-HPO3
53	GGCUAGUCCGUU	1415.19	706.589	706.588	a-B5_2-
55	CUAGUCCGUUAU	1511.23	1510.22	1510.22	a5_1-
61	CGUUAUCAACUU	1511.23	1510.22	1510.22	a5_1-
57	AGUCCGUUAUCA	1528.25	1430.28	1430.28	b5-H3PO4
63	UUAUCAACUUGA	1490.21	1410.25	1410.25	b5-HPO3
49	AUAAGGCUAGUC	1638.23	181.018	181.018	c5_9-
55	CUAGUCCGUUAU	1591.19	396.79	396.791	c5_4-
61	CGUUAUCAACUU	1591.19	396.79	396.791	c5_4-
59	UCCGUUAUCAAC	1567.18	782.582	782.582	c5_2-
55	CUAGUCCGUUAU	1609.2	159.912	159.913	d5_10-
61	CGUUAUCAACUU	1609.2	159.912	159.913	d5_10-
49	AUAAGGCUAGUC	1903.31	236.906	236.906	a6_8-
47	AAAUAAGGCUAG	1871.32	310.879	310.879	a6_6-
57	AGUCCGUUAUCA	1855.29	926.637	926.637	a6_2-
59	UCCGUUAUCAAC	1811.25	300.867	300.867	b6_6-
57	AGUCCGUUAUCA	1935.26	240.899	240.899	c6_8-
47	AAAUAAGGCUAG	1951.29	486.814	486.815	c6_4-
49	AUAAGGCUAGUC	2001.29	284.89	284.89	d6_7-
53	GGCUAGUCCGUU	2089.29	188.928	188.928	a-B7_11-
47	AAAUAAGGCUAG	2065.32	294.038	294.038	a-B7_7-
49	AUAAGGCUAGUC	2402.35	265.92	265.92	a-B8_9-
51	AAGGCUAGUCCG	2402.35	265.92	265.92	a-B8_9-
55	CUAGUCCGUUAU	2466.36	1232.17	1232.17	a8_2-
63	UUAUCAACUUGA	2435.35	607.83	607.829	a8_4-
53	GGCUAGUCCGUU	2524.37	840.45	840.45	b8_3-
59	UCCGUUAUCAAC	2526.29	630.566	630.566	d8_4-
59	UCCGUUAUCAAC	2831.34	234.937	234.937	d9_12-
57	AGUCCGUUAUCA	2894.37	360.788	360.788	d9_8-
61	CGUUAUCAACUU	2878.37	478.721	478.721	d9_6-
61	CGUUAUCAACUU	2878.37	718.586	718.585	d9_4-
55	CUAGUCCGUUAU	2966.38	422.761	422.76	a-B10_7-
61	CGUUAUCAACUU	2974.4	494.725	494.724	a-B10_6-
55	CUAGUCCGUUAU	2966.38	740.587	740.586	a-B10_4-
61	CGUUAUCAACUU	2974.4	1486.19	1486.19	a-B10_2-
55	CUAGUCCGUUAU	3078.41	278.847	278.847	a10_11-
57	AGUCCGUUAUCA	3120.43	444.768	444.768	b10_7-
63	UUAUCAACUUGA	3065.41	1020.8	1020.8	b10_3-
47	AAAUAAGGCUAG	3252.45	270.03	270.03	c10_12-
57	AGUCCGUUAUCA	3182.38	396.79	396.791	c10_8-
49	AUAAGGCUAGUC	3574.47	892.61	892.608	c11_4-
55	CUAGUCCGUUAU	3487.43	696.477	696.477	c11_5-
57	AGUCCGUUAUCA	3487.43	696.477	696.477	c11_5-
51	AAGGCUAGUCCG	3549.47	442.676	442.677	c11_8-
63	UUAUCAACUUGA	3490.42	1162.47	1162.47	d11_3-
59	UCCGUUAUCAAC	3488.46	347.838	347.839	w11_10-
51	AAGGCUAGUCCG	3583.48	324.763	324.763	w11_11-
61	CGUUAUCAACUU	3490.43	1162.47	1162.47	w11_3-
49	AUAAGGCUAGUC	3550.46	294.864	294.864	x11_12-
49	AUAAGGCUAGUC	3550.46	442.8	442.799	x11_8-
57	AGUCCGUUAUCA	3487.43	696.477	696.477	x11_5-
63	UUAUCAACUUGA	3495.44	1164.14	1164.14	x11_3-
49	AUAAGGCUAGUC	3488.5	347.842	347.843	y11_10-
55	CUAGUCCGUUAU	3182.38	396.79	396.791	x10_8-
55	CUAGUCCGUUAU	3120.43	444.768	444.768	y10_7-
61	CGUUAUCAACUU	3065.41	1020.8	1020.8	y10_3-
53	GGCUAGUCCGUU	3078.41	278.847	278.847	z10_11-
59	UCCGUUAUCAAC	2878.37	478.721	478.721	w9_6-
63	UUAUCAACUUGA	2878.37	478.721	478.721	w9_6-
59	UCCGUUAUCAAC	2878.37	718.586	718.585	w9_4-
63	UUAUCAACUUGA	2878.37	718.586	718.585	w9_4-
63	UUAUCAACUUGA	2572.35	232.842	232.842	w8_11-
55	CUAGUCCGUUAU	2526.29	630.566	630.566	w8_4-
49	AUAAGGCUAGUC	2524.37	840.45	840.45	y8_3-
61	CGUUAUCAACUU	2435.35	607.83	607.829	z8_4-
59	UCCGUUAUCAAC	2435.35	607.83	607.829	z8_4-
51	AAGGCUAGUCCG	2466.36	1232.17	1232.17	z8_2-
59	UCCGUUAUCAAC	2147.34	714.771	714.771	y7_3-
51	AAGGCUAGUCCG	1935.26	240.899	240.899	x6_8-
53	GGCUAGUCCGUU	1811.25	300.867	300.867	y6_6-
49	AUAAGGCUAGUC	1609.2	159.912	159.913	w5_10-
51	AAGGCUAGUCCG	1855.29	926.637	926.637	z6_2-
63	UUAUCAACUUGA	1609.2	159.912	159.913	w5_10-
55	CUAGUCCGUUAU	1592.18	1574.17	1574.17	x5-H2O
59	UCCGUUAUCAAC	1574.21	1476.24	1476.24	x5-H3PO4
49	AUAAGGCUAGUC	1591.19	396.79	396.791	x5_4-
59	UCCGUUAUCAAC	1574.21	523.73	523.73	x5_3-
63	UUAUCAACUUGA	1591.19	396.79	396.791	x5_4-
53	GGCUAGUCCGUU	1567.18	782.583	782.582	x5_2-
59	UCCGUUAUCAAC	1494.25	1476.24	1476.24	z5-H2O
49	AUAAGGCUAGUC	1511.23	1510.22	1510.22	z5_1-
49	AUAAGGCUAGUC	1303.18	1286.17	1286.17	w4-OH
51	AAGGCUAGUCCG	1526.24	217.026	217.026	z5_7-
61	CGUUAUCAACUU	1264.16	1246.14	1246.14	w4-H2O
63	UUAUCAACUUGA	1511.23	1510.22	1510.22	z5_1-
47	AAAUAAGGCUAG	1303.18	1286.17	1286.17	w4-OH
59	UCCGUUAUCAAC	1286.2	1206.23	1206.23	w4-HPO3
59	UCCGUUAUCAAC	1286.2	427.725	427.726	w4_3-
57	AGUCCGUUAUCA	1287.18	1286.17	1286.17	w4_1-
61	CGUUAUCAACUU	1246.14	1246.14	1246.14	x4-neutral
61	CGUUAUCAACUU	1246.14	1148.17	1148.17	x4-H3PO4
59	UCCGUUAUCAAC	1206.23	1206.23	1206.23	y4-neutral
55	CUAGUCCGUUAU	1185.17	1184.17	1184.17	y4_1-
51	AAGGCUAGUCCG	1199.2	298.792	298.793	y4_4-
61	CGUUAUCAACUU	1166.18	1148.17	1148.17	z4-H2O
62	GUUAUCAACUUG	3756.4	374.632	374.632	M-10H
54	GCUAGUCCGUUA	3771.41	1256.13	1256.13	M-3H
62	GUUAUCAACUUG	1071.13	266.775	266.775	a-B4_4-
48	AAUAAGGCUAGU	1231.23	152.896	152.895	b4_8-
60	CCGUUAUCAACU	1199.2	298.792	298.793	b4_4-
48	AAUAAGGCUAGU	1293.18	1276.18	1276.18	c4-OH
58	GUCCGUUAUCAA	1199.2	298.792	298.793	b4_4-
50	UAAGGCUAGUCC	1247.22	310.798	310.798	b4_4-
54	GCUAGUCCGUUA	1303.18	1286.17	1286.17	d4-OH
52	AGGCUAGUCCGU	1324.19	263.83	263.83	c4_5-
58	GUCCGUUAUCAA	1526.24	217.026	217.026	a5_7-
56	UAGUCCGUUAUC	1511.23	1510.22	1510.22	a5_1-
62	GUUAUCAACUUG	1592.18	1574.17	1574.17	c5-H2O
56	UAGUCCGUUAUC	1591.19	396.79	396.791	c5_4-
60	CCGUUAUCAACU	1567.18	782.582	782.582	c5_2-
56	UAGUCCGUUAUC	1609.2	159.912	159.913	d5_10-
46	AAAAUAAGGCUA	1871.32	310.879	310.879	a6_6-
48	AAUAAGGCUAGU	1905.33	237.158	237.158	b6_8-
54	GCUAGUCCGUUA	1936.24	175.014	175.014	c6_11-
46	AAAAUAAGGCUA	1951.29	486.814	486.815	c6_4-
46	AAAAUAAGGCUA	2065.32	294.038	294.038	a-B7_7-
46	AAAAUAAGGCUA	2298.35	1148.17	1148.17	d7_2-
52	AGGCUAGUCCGU	2530.37	229.026	229.026	a8_11-
54	GCUAGUCCGUUA	2466.36	1232.17	1232.17	a8_2-
48	AAUAAGGCUAGU	2555.42	637.846	637.846	b8_4-
52	AGGCUAGUCCGU	2548.38	848.453	848.452	b8_3-
52	AGGCUAGUCCGU	2628.35	524.662	524.662	d8_5-
46	AAAAUAAGGCUA	2890.47	480.737	480.736	a9_6-
60	CCGUUAUCAACU	2854.36	712.583	712.582	d9_4-
62	GUUAUCAACUUG	2878.37	478.721	478.721	d9_6-
62	GUUAUCAACUUG	2878.37	718.586	718.585	d9_4-
62	GUUAUCAACUUG	2974.4	494.725	494.724	a-B10_6-
62	GUUAUCAACUUG	2974.4	1486.19	1486.19	a-B10_2-
58	GUCCGUUAUCAA	3078.41	278.847	278.847	a10_11-
56	UAGUCCGUUAUC	3120.43	444.768	444.768	b10_7-
48	AAUAAGGCUAGU	3252.45	270.03	270.03	c10_12-
56	UAGUCCGUUAUC	3182.38	396.79	396.791	c10_8-
52	AGGCUAGUCCGU	3220.42	356.817	356.816	c10_9-
50	UAAGGCUAGUCC	3488.5	347.842	347.843	b11_10-
60	CCGUUAUCAACU	3470.45	432.798	432.797	c11_8-
50	UAAGGCUAGUCC	3550.46	294.864	294.864	c11_12-
58	GUCCGUUAUCAA	3487.43	696.477	696.477	c11_5-
50	UAAGGCUAGUCC	3550.46	442.8	442.799	c11_8-
60	CCGUUAUCAACU	3488.46	347.838	347.839	d11_10-
52	AGGCUAGUCCGU	3583.48	324.763	324.763	d11_11-
62	GUUAUCAACUUG	3490.42	1162.47	1162.47	d11_3-
62	GUUAUCAACUUG	3490.43	1162.47	1162.47	w11_3-
48	AAUAAGGCUAGU	3574.47	892.61	892.608	x11_4-
54	GCUAGUCCGUUA	3487.43	696.477	696.477	x11_5-
56	UAGUCCGUUAUC	3487.43	696.477	696.477	x11_5-
50	UAAGGCUAGUCC	3549.47	442.677	442.677	x11_8-
46	AAAAUAAGGCUA	3252.45	270.03	270.03	x10_12-
54	GCUAGUCCGUUA	3182.38	396.79	396.791	x10_8-
50	UAAGGCUAGUCC	3220.42	356.817	356.816	x10_9-
54	GCUAGUCCGUUA	3120.43	444.768	444.768	y10_7-
56	UAGUCCGUUAUC	3078.41	278.847	278.847	z10_11-
56	UAGUCCGUUAUC	2831.34	234.937	234.937	w9_12-
54	GCUAGUCCGUUA	2894.37	360.788	360.788	w9_8-
58	GUCCGUUAUCAA	2878.37	478.721	478.721	w9_6-
62	GUUAUCAACUUG	2878.37	478.721	478.721	w9_6-
58	GUCCGUUAUCAA	2878.37	718.586	718.585	w9_4-
62	GUUAUCAACUUG	2878.37	718.586	718.585	w9_4-
54	GCUAGUCCGUUA	2814.4	702.593	702.594	y9_4-
48	AAUAAGGCUAGU	2628.35	524.662	524.662	w8_5-
48	AAUAAGGCUAGU	2548.38	848.453	848.452	y8_3-
48	AAUAAGGCUAGU	2530.37	229.026	229.026	z8_11-
60	CCGUUAUCAACU	2435.35	607.83	607.829	z8_4-
50	UAAGGCUAGUCC	2466.36	1232.17	1232.17	z8_2-
62	GUUAUCAACUUG	2163.33	195.659	195.659	y7_11-
60	CCGUUAUCAACU	2147.34	714.771	714.771	y7_3-
48	AAUAAGGCUAGU	1936.24	175.014	175.014	x6_11-
48	AAUAAGGCUAGU	1609.2	159.912	159.913	w5_10-
54	GCUAGUCCGUUA	1609.2	159.912	159.913	w5_10-
62	GUUAUCAACUUG	1609.2	159.912	159.913	w5_10-
60	CCGUUAUCAACU	1574.21	1476.24	1476.24	x5-H3PO4
48	AAUAAGGCUAGU	1591.19	396.79	396.791	x5_4-
54	GCUAGUCCGUUA	1591.19	396.79	396.791	x5_4-
60	CCGUUAUCAACU	1574.21	523.73	523.73	x5_3-
62	GUUAUCAACUUG	1591.19	396.79	396.791	x5_4-
56	UAGUCCGUUAUC	1490.21	1410.25	1410.25	y5-HPO3
52	AGGCUAGUCCGU	1567.18	782.583	782.582	x5_2-
50	UAAGGCUAGUCC	1528.25	1430.28	1430.28	y5-H3PO4
60	CCGUUAUCAACU	1494.25	1476.24	1476.24	z5-H2O
50	UAAGGCUAGUCC	1510.24	1430.28	1430.28	z5-HPO3
48	AAUAAGGCUAGU	1511.23	1510.22	1510.22	z5_1-
54	GCUAGUCCGUUA	1511.23	1510.22	1510.22	z5_1-
46	AAAAUAAGGCUA	1303.18	1286.17	1286.17	w4-OH
62	GUUAUCAACUUG	1511.23	1510.22	1510.22	z5_1-
56	UAGUCCGUUAUC	1264.16	1246.14	1246.14	w4-H2O
60	CCGUUAUCAACU	1287.18	1286.17	1286.17	w4_1-
56	UAGUCCGUUAUC	1246.14	1246.14	1246.14	x4-neutral
58	GUCCGUUAUCAA	1287.18	1286.17	1286.17	w4_1-
56	UAGUCCGUUAUC	1246.14	1148.17	1148.17	x4-H3PO4
50	UAAGGCUAGUCC	1199.2	298.792	298.793	y4_4-
56	UAGUCCGUUAUC	1166.18	1148.17	1148.17	z4-H2O
52	AGGCUAGUCCGU	1199.2	298.792	298.793	y4_4-
67	CAACUUGAAAAA	1077.18	152.875	152.875	a-B4_7-
64	UAUCAACUUGAA	1166.18	1148.17	1148.17	a4-H2O
68	AACUUGAAAAAG	1077.18	152.875	152.875	a-B4_7-
69	ACUUGAAAAAGU	1166.18	1148.17	1148.17	a4-H2O
71	UUGAAAAAGUGU	1071.13	266.775	266.775	a-B4_4-
67	CAACUUGAAAAA	1206.23	1206.23	1206.23	b4-neutral
67	CAACUUGAAAAA	1206.23	1126.27	1126.26	b4-HPO3
64	UAUCAACUUGAA	1246.14	1246.14	1246.14	c4-neutral
64	UAUCAACUUGAA	1246.14	1148.17	1148.17	c4-H3PO4
69	ACUUGAAAAAGU	1246.14	1246.14	1246.14	c4-neutral
72	UGAAAAAGUGUU	1247.22	310.798	310.798	b4_4-
69	ACUUGAAAAAGU	1246.14	1148.17	1148.17	c4-H3PO4
64	UAUCAACUUGAA	1264.15	1246.14	1246.14	d4-H2O
69	ACUUGAAAAAGU	1264.15	1246.14	1246.14	d4-H2O
67	CAACUUGAAAAA	1286.2	1206.23	1206.23	d4-HPO3
65	AUCAACUUGAAA	1287.18	1286.17	1286.17	d4_1-
64	UAUCAACUUGAA	1360.18	1262.2	1262.2	a-B5-H3PO4
67	CAACUUGAAAAA	1286.2	427.725	427.726	d4_3-
66	UCAACUUGAAAA	1287.18	1286.17	1286.17	d4_1-
68	AACUUGAAAAAG	1287.18	1286.17	1286.17	d4_1-
69	ACUUGAAAAAGU	1360.18	1262.2	1262.2	a-B5-H3PO4
66	UCAACUUGAAAA	1494.25	1476.24	1476.24	a5-H2O
67	CAACUUGAAAAA	1494.25	1476.24	1476.24	a5-H2O
69	ACUUGAAAAAGU	1511.23	1510.22	1510.22	a5_1-
70	CUUGAAAAAGUG	1511.23	1510.22	1510.22	a5_1-
66	UCAACUUGAAAA	1574.21	1476.24	1476.24	c5-H3PO4
67	CAACUUGAAAAA	1574.21	1476.24	1476.24	c5-H3PO4
69	ACUUGAAAAAGU	1591.19	396.79	396.791	c5_4-
66	UCAACUUGAAAA	1574.21	523.73	523.73	c5_3-
67	CAACUUGAAAAA	1574.21	523.73	523.73	c5_3-
70	CUUGAAAAAGUG	1591.19	396.79	396.791	c5_4-
72	UGAAAAAGUGUU	1638.23	181.018	181.018	c5_9-
69	ACUUGAAAAAGU	1609.2	159.912	159.913	d5_10-
70	CUUGAAAAAGUG	1609.2	159.912	159.913	d5_10-
72	UGAAAAAGUGUU	1905.33	237.158	237.158	b6_8-
67	CAACUUGAAAAA	2163.33	195.659	195.659	b7_11-
64	UAUCAACUUGAA	2147.34	714.77	714.771	b7_3-
65	AUCAACUUGAAA	2147.34	714.77	714.771	b7_3-
69	ACUUGAAAAAGU	2363.33	392.88	392.88	a-B8_6-
70	CUUGAAAAAGUG	2363.33	392.88	392.88	a-B8_6-
68	AACUUGAAAAAG	2363.33	392.88	392.88	a-B8_6-
64	UAUCAACUUGAA	2435.35	607.83	607.829	a8_4-
65	AUCAACUUGAAA	2435.35	607.83	607.829	a8_4-
67	CAACUUGAAAAA	2572.35	232.842	232.842	d8_11-
65	AUCAACUUGAAA	2878.37	478.721	478.721	d9_6-
65	AUCAACUUGAAA	2878.37	718.586	718.585	d9_4-
66	UCAACUUGAAAA	2878.37	478.721	478.721	d9_6-
66	UCAACUUGAAAA	2878.37	718.586	718.585	d9_4-
65	AUCAACUUGAAA	2974.4	494.725	494.724	a-B10_6-
66	UCAACUUGAAAA	2974.4	494.725	494.724	a-B10_6-
65	AUCAACUUGAAA	2974.4	1486.19	1486.19	a-B10_2-
66	UCAACUUGAAAA	2974.4	1486.19	1486.19	a-B10_2-
70	CUUGAAAAAGUG	3252.45	270.03	270.03	c10_12-
71	UUGAAAAAGUGU	3253.43	649.679	649.679	c10_5-
72	UGAAAAAGUGUU	3406.49	282.866	282.866	a-B11_12-
64	UAUCAACUUGAA	3495.44	1164.14	1164.14	c11_3-
71	UUGAAAAAGUGU	3598.48	448.802	448.802	c11_8-
72	UGAAAAAGUGUU	3598.48	448.802	448.802	c11_8-
68	AACUUGAAAAAG	3565.51	1781.75	1781.75	c11_2-
70	CUUGAAAAAGUG	3598.48	448.802	448.802	x11_8-
71	UUGAAAAAGUGU	3598.48	448.802	448.802	x11_8-
67	CAACUUGAAAAA	3565.51	1781.75	1781.75	x11_2-
72	UGAAAAAGUGUU	3598.48	448.802	448.802	x11_8-
68	AACUUGAAAAAG	3252.45	270.03	270.03	x10_12-
69	ACUUGAAAAAGU	3253.43	649.679	649.679	x10_5-
72	UGAAAAAGUGUU	3253.43	649.679	649.679	x10_5-
70	CUUGAAAAAGUG	3004.44	332.819	332.819	w9_9-
72	UGAAAAAGUGUU	2862.43	714.599	714.599	y9_4-
69	ACUUGAAAAAGU	1905.33	237.158	237.158	y6_8-
66	UCAACUUGAAAA	1905.33	237.158	237.158	y6_8-
70	CUUGAAAAAGUG	1903.31	236.906	236.906	z6_8-
66	UCAACUUGAAAA	1679.27	208.901	208.901	w5_8-
68	AACUUGAAAAAG	1679.27	208.901	208.901	w5_8-
65	AUCAACUUGAAA	1638.23	181.018	181.018	x5_9-
69	ACUUGAAAAAGU	1638.23	181.018	181.018	x5_9-
71	UUGAAAAAGUGU	1320.16	1320.16	1320.16	w4-neutral
65	AUCAACUUGAAA	1270.25	1172.27	1172.27	y4-H3PO4
64	UAUCAACUUGAA	1247.22	310.798	310.798	y4_4-
72	UGAAAAAGUGUU	1263.12	1262.12	1262.12	x4_1-
68	AACUUGAAAAAG	1270.25	1172.27	1172.27	y4-H3PO4
72	UGAAAAAGUGUU	1201.17	1184.17	1184.17	y4-OH
69	ACUUGAAAAAGU	1247.22	310.798	310.798	y4_4-
65	AUCAACUUGAAA	1252.24	1172.27	1172.27	z4-HPO3
68	AACUUGAAAAAG	1252.24	1172.27	1172.27	z4-HPO3
73	GAAAAAGUGUUC	1252.24	1172.27	1172.27	a4-HPO3
73	GAAAAAGUGUUC	1270.25	1172.27	1172.27	b4-H3PO4
73	GAAAAAGUGUUC	1679.27	208.901	208.901	d5_8-
73	GAAAAAGUGUUC	3004.44	332.819	332.819	d9_9-
73	GAAAAAGUGUUC	3406.49	282.866	282.866	a-B11_12-
73	GAAAAAGUGUUC	3598.48	448.802	448.802	c11_8-
73	GAAAAAGUGUUC	1833.25	260.885	260.885	z6_7-

## Sheet: 5s rRNA in ribosomes
Window	Seq	theory_m/z of the fragment	theory_m/z of the fragment with any deletion	Peak assigned	ion
10	GCCGUAGCGCGGUGGUCCCA	6412.05	355.217	355.217	M-18H
14	UAGCGCGGUGGUCCCACCUG	749.11	186.27	186.27	a-B3_4-
6	GGCGGCCGUAGCGCGGUGGU	1605.26	1604.26	1604.26	a5_1-
13	GUAGCGCGGUGGUCCCACCU	2089.29	521.316	521.316	a-B7_4-
17	CGCGGUGGUCCCACCUGACC	2216.33	553.075	553.074	a7_4-
4	CUGGCGGCCGUAGCGCGGUG	2216.33	553.075	553.074	a7_4-
5	UGGCGGCCGUAGCGCGGUGG	2216.33	553.075	553.074	a7_4-
16	GCGCGGUGGUCCCACCUGAC	2216.33	553.075	553.074	a7_4-
8	CGGCCGUAGCGCGGUGGUCC	2256.29	375.041	375.04	c7_6-
18	GCGGUGGUCCCACCUGACCC	2274.35	283.286	283.286	b7_8-
3	CCUGGCGGCCGUAGCGCGGU	2256.29	375.041	375.04	c7_6-
11	CCGUAGCGCGGUGGUCCCAC	2258.31	160.3	160.3	d7_14-
6	GGCGGCCGUAGCGCGGUGGU	2560.39	255.032	255.031	a8_10-
4	CUGGCGGCCGUAGCGCGGUG	2521.37	251.13	251.129	a8_10-
17	CGCGGUGGUCCCACCUGACC	2579.39	150.721	150.721	b8_17-
5	UGGCGGCCGUAGCGCGGUGG	2521.37	251.13	251.129	a8_10-
7	GCGGCCGUAGCGCGGUGGUC	2521.37	251.13	251.129	a8_10-
18	GCGGUGGUCCCACCUGACCC	2562.36	511.465	511.464	a8_5-
16	GCGCGGUGGUCCCACCUGAC	2579.39	150.721	150.721	b8_17-
2	GCCUGGCGGCCGUAGCGCGG	2256.29	375.041	375.04	c7_6-
3	CCUGGCGGCCGUAGCGCGGU	2521.37	251.13	251.129	a8_10-
14	UAGCGCGGUGGUCCCACCUG	2851.41	166.722	166.722	a9_17-
2	GCCUGGCGGCCGUAGCGCGG	2521.37	251.13	251.129	a8_10-
1	UGCCUGGCGGCCGUAGCGCG	2845.41	315.149	315.149	b9_9-
15	AGCGCGGUGGUCCCACCUGA	2908.44	726.103	726.104	b9_4-
13	GUAGCGCGGUGGUCCCACCU	2908.44	726.103	726.104	b9_4-
4	CUGGCGGCCGUAGCGCGGUG	2844.42	354.545	354.545	b9_8-
10	GCCGUAGCGCGGUGGUCCCA	2930.39	1464.19	1464.19	c9_2-
8	CGGCCGUAGCGCGGUGGUCC	2930.39	1464.19	1464.19	c9_2-
4	CUGGCGGCCGUAGCGCGGUG	2924.39	161.458	161.458	d9_18-
3	CCUGGCGGCCGUAGCGCGGU	2844.42	354.545	354.545	b9_8-
9	GGCCGUAGCGCGGUGGUCCC	2930.39	1464.19	1464.19	c9_2-
7	GCGGCCGUAGCGCGGUGGUC	2930.39	1464.19	1464.19	c9_2-
12	CGUAGCGCGGUGGUCCCACC	2930.39	1464.19	1464.19	c9_2-
14	UAGCGCGGUGGUCCCACCUG	3196.46	187.019	187.019	a10_17-
3	CCUGGCGGCCGUAGCGCGGU	2924.39	161.458	161.458	d9_18-
13	GUAGCGCGGUGGUCCCACCU	3196.46	187.019	187.019	a10_17-
6	GGCGGCCGUAGCGCGGUGGU	3638.5	180.917	180.917	d11_20-
3	CCUGGCGGCCGUAGCGCGGU	3494.51	581.411	581.41	b11_6-
15	AGCGCGGUGGUCCCACCUGA	3735.5	310.284	310.284	a-B12_12-
14	UAGCGCGGUGGUCCCACCUG	3735.5	310.284	310.284	a-B12_12-
16	GCGCGGUGGUCCCACCUGAC	3615.47	257.24	257.24	d11_14-
13	GUAGCGCGGUGGUCCCACCU	3735.5	310.284	310.284	a-B12_12-
2	GCCUGGCGGCCGUAGCGCGG	3494.51	581.411	581.41	b11_6-
6	GGCGGCCGUAGCGCGGUGGU	3925.53	217.077	217.077	c12_18-
16	GCGCGGUGGUCCCACCUGAC	3840.54	224.907	224.906	b12_17-
7	GCGGCCGUAGCGCGGUGGUC	3925.53	217.077	217.077	c12_18-
9	GGCCGUAGCGCGGUGGUCCC	3925.53	217.077	217.077	c12_18-
4	CUGGCGGCCGUAGCGCGGUG	3904.52	215.91	215.909	d12_18-
1	UGCCUGGCGGCCGUAGCGCG	3976.53	264.094	264.094	a-B13_15-
18	GCGGUGGUCCCACCUGACCC	3904.52	215.91	215.909	d12_18-
1	UGCCUGGCGGCCGUAGCGCG	4127.58	256.966	256.966	a13_16-
10	GCCGUAGCGCGGUGGUCCCA	3925.53	217.077	217.077	c12_18-
11	CCGUAGCGCGGUGGUCCCAC	3904.52	215.91	215.909	d12_18-
6	GGCGGCCGUAGCGCGGUGGU	4190.61	697.427	697.426	a13_6-
8	CGGCCGUAGCGCGGUGGUCC	4168.61	276.9	276.899	b13_15-
3	CCUGGCGGCCGUAGCGCGGU	3976.53	264.094	264.094	a-B13_15-
16	GCGCGGUGGUCCCACCUGAC	4127.58	256.966	256.966	a13_16-
8	CGGCCGUAGCGCGGUGGUCC	4168.61	462.171	462.171	b13_9-
9	GGCCGUAGCGCGGUGGUCCC	4190.61	697.427	697.426	a13_6-
14	UAGCGCGGUGGUCCCACCUG	4250.55	235.134	235.134	d13_18-
8	CGGCCGUAGCGCGGUGGUCC	4248.58	385.227	385.227	d13_11-
7	GCGGCCGUAGCGCGGUGGUC	4168.61	276.9	276.899	b13_15-
7	GCGGCCGUAGCGCGGUGGUC	4168.61	462.171	462.171	b13_9-
13	GUAGCGCGGUGGUCCCACCU	4290.55	1429.18	1429.18	d13_3-
17	CGCGGUGGUCCCACCUGACC	3976.53	264.094	264.094	a-B13_15-
8	CGGCCGUAGCGCGGUGGUCC	4344.6	333.192	333.192	a-B14_13-
7	GCGGCCGUAGCGCGGUGGUC	4248.58	385.227	385.227	d13_11-
2	GCCUGGCGGCCGUAGCGCGG	4127.58	256.966	256.966	a13_16-
7	GCGGCCGUAGCGCGGUGGUC	4344.6	333.192	333.192	a-B14_13-
1	UGCCUGGCGGCCGUAGCGCG	4762.65	679.371	679.372	a15_7-
14	UAGCGCGGUGGUCCCACCUG	4762.65	679.371	679.372	a15_7-
18	GCGGUGGUCCCACCUGACCC	4610.62	575.32	575.321	a-B15_8-
9	GGCCGUAGCGCGGUGGUCCC	4841.68	241.076	241.076	a15_20-
18	GCGGUGGUCCCACCUGACCC	4722.65	471.257	471.257	a15_10-
15	AGCGCGGUGGUCCCACCUGA	4865.65	285.207	285.207	c15_17-
17	CGCGGUGGUCCCACCUGACC	4610.62	575.32	575.321	a-B15_8-
10	GCCGUAGCGCGGUGGUCCCA	4841.68	241.076	241.076	a15_20-
18	GCGGUGGUCCCACCUGACCC	4916.65	377.196	377.196	a-B16_13-
8	CGGCCGUAGCGCGGUGGUCC	5164.73	302.8	302.8	b16_17-
3	CCUGGCGGCCGUAGCGCGGU	4955.67	618.451	618.451	a-B16_8-
5	UGGCGGCCGUAGCGCGGUGG	5164.73	302.8	302.8	b16_17-
18	GCGGUGGUCCCACCUGACCC	5067.69	843.608	843.608	a16_6-
1	UGCCUGGCGGCCGUAGCGCG	5187.67	575.4	575.4	c16_9-
13	GUAGCGCGGUGGUCCCACCU	5187.67	575.4	575.4	c16_9-
8	CGGCCGUAGCGCGGUGGUCC	5244.7	275.029	275.029	d16_19-
16	GCGCGGUGGUCCCACCUGAC	4955.67	618.451	618.451	a-B16_8-
3	CCUGGCGGCCGUAGCGCGGU	5124.73	511.465	511.464	b16_10-
6	GGCGGCCGUAGCGCGGUGGU	5283.72	659.457	659.459	d16_8-
5	UGGCGGCCGUAGCGCGGUGG	5244.7	275.029	275.029	d16_19-
16	GCGCGGUGGUCCCACCUGAC	5066.71	421.218	421.218	a16_12-
4	CUGGCGGCCGUAGCGCGGUG	5124.73	511.465	511.464	b16_10-
12	CGUAGCGCGGUGGUCCCACC	5187.67	575.4	575.4	c16_9-
6	GGCGGCCGUAGCGCGGUGGU	5379.74	335.226	335.226	a-B17_16-
7	GCGGCCGUAGCGCGGUGGUC	5164.73	302.8	302.8	b16_17-
11	CCGUAGCGCGGUGGUCCCAC	5187.67	575.4	575.4	c16_9-
16	GCGCGGUGGUCCCACCUGAC	5146.68	394.89	394.89	c16_13-
7	GCGGCCGUAGCGCGGUGGUC	5244.7	275.029	275.029	d16_19-
10	GCCGUAGCGCGGUGGUCCCA	5227.67	274.133	274.133	c16_19-
2	GCCUGGCGGCCGUAGCGCGG	5124.73	511.465	511.464	b16_10-
8	CGGCCGUAGCGCGGUGGUCC	5797.8	321.092	321.092	a18_18-
6	GGCGGCCGUAGCGCGGUGGU	5836.82	323.26	323.26	a18_18-
5	UGGCGGCCGUAGCGCGGUGG	5797.8	321.092	321.092	a18_18-
1	UGCCUGGCGGCCGUAGCGCG	5775.8	480.309	480.309	b18_12-
9	GGCCGUAGCGCGGUGGUCCC	5797.8	321.092	321.092	a18_18-
11	CCGUAGCGCGGUGGUCCCAC	5717.78	335.332	335.332	a18_17-
1	UGCCUGGCGGCCGUAGCGCG	5855.77	449.436	449.437	d18_13-
8	CGGCCGUAGCGCGGUGGUCC	5895.77	588.569	588.568	d18_10-
3	CCUGGCGGCCGUAGCGCGGU	5774.82	480.227	480.226	b18_12-
7	GCGGCCGUAGCGCGGUGGUC	5836.82	323.26	323.26	a18_18-
16	GCGCGGUGGUCCCACCUGAC	5717.78	335.332	335.332	a18_17-
9	GGCCGUAGCGCGGUGGUCCC	5895.77	588.569	588.568	d18_10-
5	UGGCGGCCGUAGCGCGGUGG	5895.77	588.569	588.568	d18_10-
4	CUGGCGGCCGUAGCGCGGUG	5894.79	309.244	309.244	d18_19-
4	CUGGCGGCCGUAGCGCGGUG	5894.79	588.471	588.471	d18_10-
8	CGGCCGUAGCGCGGUGGUCC	6120.85	1529.2	1529.21	b19_4-
9	GGCCGUAGCGCGGUGGUCCC	6120.85	1529.2	1529.21	b19_4-
2	GCCUGGCGGCCGUAGCGCGG	5774.82	480.227	480.226	b18_12-
10	GCCGUAGCGCGGUGGUCCCA	5775.8	480.309	480.309	b18_12-
3	CCUGGCGGCCGUAGCGCGGU	6181.82	308.083	308.083	c19_20-
4	CUGGCGGCCGUAGCGCGGUG	6120.85	1529.2	1529.21	b19_4-
1	UGCCUGGCGGCCGUAGCGCG	6181.82	308.083	308.083	x19_20-
10	GCCGUAGCGCGGUGGUCCCA	5855.77	449.436	449.437	d18_13-
8	CGGCCGUAGCGCGGUGGUCC	6120.85	1529.2	1529.21	y19_4-
8	CGGCCGUAGCGCGGUGGUCC	5855.77	449.436	449.437	w18_13-
6	GGCGGCCGUAGCGCGGUGGU	5895.77	588.569	588.568	w18_10-
3	CCUGGCGGCCGUAGCGCGGU	6120.85	1529.2	1529.21	y19_4-
2	GCCUGGCGGCCGUAGCGCGG	6181.82	308.083	308.083	c19_20-
1	UGCCUGGCGGCCGUAGCGCG	5774.82	480.227	480.226	y18_12-
8	CGGCCGUAGCGCGGUGGUCC	5775.8	480.309	480.309	y18_12-
7	GCGGCCGUAGCGCGGUGGUC	6120.85	1529.2	1529.21	y19_4-
3	CCUGGCGGCCGUAGCGCGGU	5895.77	588.569	588.568	w18_10-
6	GGCGGCCGUAGCGCGGUGGU	5797.8	321.092	321.092	z18_18-
14	UAGCGCGGUGGUCCCACCUG	5717.78	335.332	335.332	z18_17-
2	GCCUGGCGGCCGUAGCGCGG	6181.82	308.083	308.083	x19_20-
7	GCGGCCGUAGCGCGGUGGUC	5895.77	588.569	588.568	w18_10-
9	GGCCGUAGCGCGGUGGUCCC	5717.78	335.332	335.332	z18_17-
5	UGGCGGCCGUAGCGCGGUGG	5836.82	323.26	323.26	z18_18-
3	CCUGGCGGCCGUAGCGCGGU	5797.8	321.092	321.092	z18_18-
4	CUGGCGGCCGUAGCGCGGUG	5836.82	323.26	323.26	z18_18-
7	GCGGCCGUAGCGCGGUGGUC	5797.8	321.092	321.092	z18_18-
2	GCCUGGCGGCCGUAGCGCGG	5894.79	309.244	309.244	w18_19-
2	GCCUGGCGGCCGUAGCGCGG	5894.79	588.471	588.471	w18_10-
16	GCGCGGUGGUCCCACCUGAC	5436.71	493.238	493.238	x17_11-
6	GGCGGCCGUAGCGCGGUGGU	5227.67	274.133	274.133	x16_19-
8	CGGCCGUAGCGCGGUGGUCC	5187.67	575.4	575.4	x16_9-
1	UGCCUGGCGGCCGUAGCGCG	5244.7	275.029	275.029	w16_19-
18	GCGGUGGUCCCACCUGACCC	5069.67	297.208	297.207	w16_17-
3	CCUGGCGGCCGUAGCGCGGU	5244.7	275.029	275.029	w16_19-
9	GGCCGUAGCGCGGUGGUCCC	5187.67	575.4	575.4	x16_9-
4	CUGGCGGCCGUAGCGCGGUG	5244.7	275.029	275.029	w16_19-
1	UGCCUGGCGGCCGUAGCGCG	5164.73	302.8	302.8	y16_17-
17	CGCGGUGGUCCCACCUGACC	5436.71	493.238	493.238	x17_11-
14	UAGCGCGGUGGUCCCACCUG	5067.7	843.608	843.608	z16_6-
12	CGUAGCGCGGUGGUCCCACC	5146.68	394.89	394.89	x16_13-
3	CCUGGCGGCCGUAGCGCGGU	5164.73	302.8	302.8	y16_17-
4	CUGGCGGCCGUAGCGCGGUG	5164.73	302.8	302.8	y16_17-
7	GCGGCCGUAGCGCGGUGGUC	5187.67	575.4	575.4	x16_9-
12	CGUAGCGCGGUGGUCCCACC	5066.71	421.218	421.218	z16_12-
13	GUAGCGCGGUGGUCCCACCU	5107.66	463.325	463.325	x16_11-
15	AGCGCGGUGGUCCCACCUGA	4764.67	339.326	339.326	y15_14-
2	GCCUGGCGGCCGUAGCGCGG	5283.72	659.457	659.459	w16_8-
14	UAGCGCGGUGGUCCCACCUG	4722.65	471.257	471.257	z15_10-
5	UGGCGGCCGUAGCGCGGUGG	4841.68	241.076	241.076	z15_20-
9	GGCCGUAGCGCGGUGGUCCC	4762.65	679.371	679.372	z15_7-
16	GCGCGGUGGUCCCACCUGAC	4786.62	397.877	397.877	x15_12-
14	UAGCGCGGUGGUCCCACCUG	4497.57	748.588	748.586	x14_6-
4	CUGGCGGCCGUAGCGCGGUG	4841.68	241.076	241.076	z15_20-
13	GUAGCGCGGUGGUCCCACCU	4722.65	471.257	471.257	z15_10-
6	GGCGGCCGUAGCGCGGUGGU	4290.55	1429.18	1429.18	w13_3-
14	UAGCGCGGUGGUCCCACCUG	4170.54	1041.63	1041.63	w13_4-
10	GCCGUAGCGCGGUGGUCCCA	4865.65	285.207	285.207	x15_17-
1	UGCCUGGCGGCCGUAGCGCG	4248.58	385.227	385.227	w13_11-
15	AGCGCGGUGGUCCCACCUGA	4136.53	375.04	375.04	x13_11-
17	CGCGGUGGUCCCACCUGACC	4458.6	296.232	296.231	w14_15-
1	UGCCUGGCGGCCGUAGCGCG	4168.61	276.9	276.899	y13_15-
15	AGCGCGGUGGUCCCACCUGA	4056.56	252.528	252.528	z13_16-
1	UGCCUGGCGGCCGUAGCGCG	4168.61	462.171	462.171	y13_9-
9	GGCCGUAGCGCGGUGGUCCC	4127.58	256.966	256.966	z13_16-
7	GCGGCCGUAGCGCGGUGGUC	4250.55	235.134	235.134	w13_18-
3	CCUGGCGGCCGUAGCGCGGU	3904.52	215.91	215.909	w12_18-
8	CGGCCGUAGCGCGGUGGUCC	3840.55	224.907	224.906	y12_17-
17	CGCGGUGGUCCCACCUGACC	4113.55	256.089	256.089	w13_16-
13	GUAGCGCGGUGGUCCCACCU	4170.54	1041.63	1041.63	w13_4-
1	UGCCUGGCGGCCGUAGCGCG	3925.53	217.077	217.077	x12_18-
14	UAGCGCGGUGGUCCCACCUG	3501.45	699.283	699.282	x11_5-
2	GCCUGGCGGCCGUAGCGCGG	4190.61	697.427	697.426	z13_6-
14	UAGCGCGGUGGUCCCACCUG	3439.5	381.159	381.159	y11_9-
2	GCCUGGCGGCCGUAGCGCGG	3925.53	217.077	217.077	x12_18-
10	GCCGUAGCGCGGUGGUCCCA	3904.52	215.91	215.909	w12_18-
14	UAGCGCGGUGGUCCCACCUG	3174.42	166.067	166.067	w10_19-
12	CGUAGCGCGGUGGUCCCACC	3501.45	699.283	699.282	x11_5-
12	CGUAGCGCGGUGGUCCCACC	3439.5	381.159	381.159	y11_9-
7	GCGGCCGUAGCGCGGUGGUC	3615.47	257.24	257.24	w11_14-
12	CGUAGCGCGGUGGUCCCACC	3174.42	166.067	166.067	w10_19-
18	GCGGUGGUCCCACCUGACCC	3059.46	304.938	304.938	z10_10-
3	CCUGGCGGCCGUAGCGCGGU	3196.46	187.019	187.019	z10_17-
8	CGGCCGUAGCGCGGUGGUCC	2845.41	315.149	315.149	y9_9-
15	AGCGCGGUGGUCCCACCUGA	2772.43	153.016	153.016	y9_18-
16	GCGCGGUGGUCCCACCUGAC	3059.46	304.938	304.938	z10_10-
18	GCGGUGGUCCCACCUGACCC	2772.43	153.016	153.016	y9_18-
9	GGCCGUAGCGCGGUGGUCCC	2845.41	315.149	315.149	y9_9-
4	CUGGCGGCCGUAGCGCGGUG	3196.46	187.019	187.019	z10_17-
13	GUAGCGCGGUGGUCCCACCU	3174.42	166.067	166.067	w10_19-
10	GCCGUAGCGCGGUGGUCCCA	3254.43	294.849	294.849	w10_11-
3	CCUGGCGGCCGUAGCGCGGU	2851.41	166.722	166.722	z9_17-
1	UGCCUGGCGGCCGUAGCGCG	2930.39	1464.19	1464.19	x9_2-
17	CGCGGUGGUCCCACCUGACC	3059.46	304.938	304.938	z10_10-
16	GCGCGGUGGUCCCACCUGAC	2772.43	153.016	153.016	y9_18-
12	CGUAGCGCGGUGGUCCCACC	2770.41	553.075	553.074	z9_5-
11	CCGUAGCGCGGUGGUCCCAC	2851.36	166.72	166.719	x9_17-
4	CUGGCGGCCGUAGCGCGGUG	2908.44	726.103	726.104	y9_4-
6	GGCGGCCGUAGCGCGGUGGU	2562.36	511.465	511.464	z8_5-
5	UGGCGGCCGUAGCGCGGUGG	2579.39	150.721	150.721	y8_17-
17	CGCGGUGGUCCCACCUGACC	2772.43	153.016	153.016	y9_18-
2	GCCUGGCGGCCGUAGCGCGG	2908.44	726.103	726.104	y9_4-
4	CUGGCGGCCGUAGCGCGGUG	2579.39	150.721	150.721	y8_17-
5	UGGCGGCCGUAGCGCGGUGG	2274.35	283.286	283.286	y7_8-
12	CGUAGCGCGGUGGUCCCACC	2160.28	239.024	239.024	x7_9-
10	GCCGUAGCGCGGUGGUCCCA	2258.31	160.3	160.3	w7_14-
13	GUAGCGCGGUGGUCCCACCU	2160.28	239.024	239.024	x7_9-
11	CCGUAGCGCGGUGGUCCCAC	1873.25	467.306	467.305	w6_4-
18	GCGGUGGUCCCACCUGACCC	1527.27	168.689	168.689	y5_9-
13	GUAGCGCGGUGGUCCCACCU	1873.25	467.306	467.305	w6_4-
6	GGCGGCCGUAGCGCGGUGGU	1240.19	412.389	412.388	y4_3-
7	GCGGCCGUAGCGCGGUGGUC	1527.22	762.602	762.602	z5_2-
20	GGUGGUCCCACCUGACCCCA	1455.2	1455.2	1455.2	a-B5-neutral
22	UGGUCCCACCUGACCCCAUG	1240.19	412.389	412.388	b4_3-
48	UCAGAAGUGAAACGCCGUAG	1728.25	215.024	215.024	a-B6_8-
50	AGAAGUGAAACGCCGUAGCG	1615.3	322.051	322.052	b5_5-
22	UGGUCCCACCUGACCCCAUG	1527.22	762.602	762.602	a5_2-
34	ACCCCAUGCCGAACUCAGAA	2184.3	311.034	311.035	c7_7-
48	UCAGAAGUGAAACGCCGUAG	2306.33	255.251	255.251	d7_9-
54	GUGAAACGCCGUAGCGCCGA	2306.33	255.251	255.251	d7_9-
44	GAACUCAGAAGUGAAACGCC	1728.25	215.024	215.024	a-B6_8-
48	UCAGAAGUGAAACGCCGUAG	2612.35	289.254	289.254	d8_9-
30	CCUGACCCCAUGCCGAACUC	2730.41	181.019	181.019	a9_15-
26	CCCACCUGACCCCAUGCCGA	2160.28	239.024	239.024	c7_9-
30	CCUGACCCCAUGCCGAACUC	2748.42	228.027	228.027	b9_12-
34	ACCCCAUGCCGAACUCAGAA	2772.43	153.016	153.016	b9_18-
36	CCCAUGCCGAACUCAGAAGU	2770.41	553.075	553.074	a9_5-
22	UGGUCCCACCUGACCCCAUG	2331.3	465.252	465.253	a-B8_5-
42	CCGAACUCAGAAGUGAAACG	2778.43	184.221	184.221	a9_15-
38	CAUGCCGAACUCAGAAGUGA	2258.31	160.3	160.3	d7_14-
28	CACCUGACCCCAUGCCGAAC	2772.43	153.016	153.016	b9_18-
46	ACUCAGAAGUGAAACGCCGU	2922.41	291.233	291.233	c9_10-
30	CCUGACCCCAUGCCGAACUC	3059.46	304.938	304.938	a10_10-
34	ACCCCAUGCCGAACUCAGAA	3059.46	304.938	304.938	a10_10-
20	GGUGGUCCCACCUGACCCCA	2845.41	315.149	315.149	b9_9-
48	UCAGAAGUGAAACGCCGUAG	3206.49	228.027	228.027	b10_14-
28	CACCUGACCCCAUGCCGAAC	3059.46	304.938	304.938	a10_10-
42	CCGAACUCAGAAGUGAAACG	3123.48	282.945	282.945	a10_11-
26	CCCACCUGACCCCAUGCCGA	2772.43	153.016	153.016	b9_18-
48	UCAGAAGUGAAACGCCGUAG	3382.48	675.487	675.489	a-B11_5-
48	UCAGAAGUGAAACGCCGUAG	3382.48	844.611	844.611	a-B11_4-
22	UGGUCCCACCUGACCCCAUG	2851.36	166.719	166.719	c9_17-
24	GUCCCACCUGACCCCAUGCC	3174.41	166.067	166.067	d10_19-
42	CCGAACUCAGAAGUGAAACG	3203.44	1600.71	1600.72	c10_2-
38	CAUGCCGAACUCAGAAGUGA	2836.45	404.199	404.198	b9_7-
44	GAACUCAGAAGUGAAACGCC	2922.41	291.233	291.233	c9_10-
20	GGUGGUCCCACCUGACCCCA	3254.43	294.849	294.849	d10_11-
34	ACCCCAUGCCGAACUCAGAA	3502.48	699.489	699.489	d11_5-
48	UCAGAAGUGAAACGCCGUAG	3615.51	257.243	257.243	d11_14-
42	CCGAACUCAGAAGUGAAACG	3452.53	574.414	574.413	a11_6-
50	AGAAGUGAAACGCCGUAGCG	3253.53	215.894	215.894	b10_15-
26	CCCACCUGACCCCAUGCCGA	3059.46	304.938	304.938	a10_10-
20	GGUGGUCCCACCUGACCCCA	3350.45	1115.81	1115.81	a-B11_3-
42	CCGAACUCAGAAGUGAAACG	3470.54	577.415	577.415	b11_6-
48	UCAGAAGUGAAACGCCGUAG	3711.53	411.384	411.384	a-B12_9-
38	CAUGCCGAACUCAGAAGUGA	3123.48	282.945	282.945	a10_11-
28	CACCUGACCCCAUGCCGAAC	3558.5	888.617	888.615	a-B12_4-
22	UGGUCCCACCUGACCCCAUG	3174.41	166.067	166.067	d10_19-
24	GUCCCACCUGACCCCAUGCC	3599.49	513.205	513.204	a-B12_7-
38	CAUGCCGAACUCAGAAGUGA	3203.44	1600.71	1600.72	c10_2-
52	AAGUGAAACGCCGUAGCGCC	3291.47	469.202	469.202	c10_7-
40	UGCCGAACUCAGAAGUGAAA	3509.47	318.035	318.035	c11_11-
46	ACUCAGAAGUGAAACGCCGU	3591.5	298.284	298.283	d11_12-
52	AAGUGAAACGCCGUAGCGCC	3309.48	173.175	173.175	d10_19-
46	ACUCAGAAGUGAAACGCCGU	3840.58	255.031	255.031	b12_15-
54	GUGAAACGCCGUAGCGCCGA	4143.61	217.077	217.077	a13_19-
32	UGACCCCAUGCCGAACUCAG	3599.49	513.205	513.204	a-B12_7-
34	ACCCCAUGCCGAACUCAGAA	4142.58	459.279	459.279	c13_9-
38	CAUGCCGAACUCAGAAGUGA	3509.47	318.035	318.035	c11_11-
30	CCUGACCCCAUGCCGAACUC	4113.55	256.089	256.089	d13_16-
26	CCCACCUGACCCCAUGCCGA	3558.5	888.617	888.615	a-B12_4-
24	GUCCCACCUGACCCCAUGCC	4113.55	256.089	256.089	d13_16-
44	GAACUCAGAAGUGAAACGCC	3840.58	255.031	255.031	b12_15-
52	AAGUGAAACGCCGUAGCGCC	3839.6	224.851	224.851	b12_17-
48	UCAGAAGUGAAACGCCGUAG	4514.68	751.439	751.438	b14_6-
54	GUGAAACGCCGUAGCGCCGA	4488.66	407.052	407.052	a14_11-
40	UGCCGAACUCAGAAGUGAAA	4121.61	411.153	411.154	b13_10-
54	GUGAAACGCCGUAGCGCCGA	4506.67	562.325	562.325	b14_8-
28	CACCUGACCCCAUGCCGAAC	4097.56	255.089	255.089	d13_16-
42	CCGAACUCAGAAGUGAAACG	4320.63	215.024	215.024	a-B14_20-
22	UGGUCCCACCUGACCCCAUG	4056.56	252.527	252.528	a13_16-
36	CCCAUGCCGAACUCAGAAGU	4538.62	647.367	647.367	a-B15_7-
42	CCGAACUCAGAAGUGAAACG	4432.65	553.074	553.074	a14_8-
38	CAUGCCGAACUCAGAAGUGA	4081.61	239.087	239.087	b13_17-
40	UGCCGAACUCAGAAGUGAAA	4432.65	553.074	553.074	a14_8-
22	UGGUCCCACCUGACCCCAUG	4136.53	375.04	375.04	c13_11-
34	ACCCCAUGCCGAACUCAGAA	4753.64	395.129	395.129	c15_12-
20	GGUGGUCCCACCUGACCCCA	4497.57	748.587	748.586	c14_6-
46	ACUCAGAAGUGAAACGCCGU	4560.64	650.513	650.513	c14_7-
36	CCCAUGCCGAACUCAGAAGU	4753.64	395.129	395.129	c15_12-
46	ACUCAGAAGUGAAACGCCGU	4674.67	273.973	273.974	a-B15_17-
28	CACCUGACCCCAUGCCGAAC	4538.62	647.367	647.367	a-B15_7-
48	UCAGAAGUGAAACGCCGUAG	4995.71	623.456	623.457	a-B16_8-
34	ACCCCAUGCCGAACUCAGAA	4996.73	292.918	292.918	b16_17-
20	GGUGGUCCCACCUGACCCCA	4764.67	339.326	339.326	b15_14-
46	ACUCAGAAGUGAAACGCCGU	4803.73	319.241	319.241	b15_15-
26	CCCACCUGACCCCAUGCCGA	4383.6	336.192	336.193	c14_13-
46	ACUCAGAAGUGAAACGCCGU	4803.73	799.614	799.614	b15_6-
44	GAACUCAGAAGUGAAACGCC	4514.68	751.439	751.438	b14_6-
38	CAUGCCGAACUCAGAAGUGA	4488.61	896.714	896.713	c14_5-
34	ACCCCAUGCCGAACUCAGAA	5172.72	257.628	257.628	a-B17_20-
50	AGAAGUGAAACGCCGUAGCG	4938.71	704.523	704.524	d15_7-
44	GAACUCAGAAGUGAAACGCC	4843.73	1209.93	1209.92	b15_4-
38	CAUGCCGAACUCAGAAGUGA	4931.69	703.52	703.52	a-B16_7-
52	AAGUGAAACGCCGUAGCGCC	4995.71	623.456	623.457	a-B16_8-
20	GGUGGUCCCACCUGACCCCA	5436.71	493.238	493.238	c17_11-
22	UGGUCCCACCUGACCCCAUG	5069.66	297.208	297.207	d16_17-
38	CAUGCCGAACUCAGAAGUGA	5164.73	302.8	302.8	d16_17-
28	CACCUGACCCCAUGCCGAAC	5379.72	671.457	671.457	c17_8-
44	GAACUCAGAAGUGAAACGCC	5252.75	307.978	307.977	d16_17-
36	CCCAUGCCGAACUCAGAAGU	5774.81	480.226	480.226	d18_12-
44	GAACUCAGAAGUGAAACGCC	5459.82	362.98	362.98	a17_15-
42	CCGAACUCAGAAGUGAAACG	5764.86	359.296	359.296	a18_16-
42	CCGAACUCAGAAGUGAAACG	5764.86	383.316	383.317	a18_15-
30	CCUGACCCCAUGCCGAACUC	6014.8	1201.95	1201.95	c19_5-
30	CCUGACCCCAUGCCGAACUC	6032.81	401.18	401.179	d19_15-
42	CCGAACUCAGAAGUGAAACG	5844.83	291.233	291.233	c18_20-
30	CCUGACCCCAUGCCGAACUC	6032.81	401.18	401.179	w19_15-
20	GGUGGUCCCACCUGACCCCA	5855.78	449.437	449.437	a-B19_13-
20	GGUGGUCCCACCUGACCCCA	5855.78	531.336	531.336	a-B19_11-
24	GUCCCACCUGACCCCAUGCC	5703.76	284.18	284.18	d18_20-
30	CCUGACCCCAUGCCGAACUC	6014.8	1201.95	1201.95	x19_5-
32	UGACCCCAUGCCGAACUCAG	5823.79	362.979	362.98	a-B19_16-
36	CCCAUGCCGAACUCAGAAGU	6040.87	301.036	301.036	y19_20-
38	CAUGCCGAACUCAGAAGUGA	5797.79	321.091	321.092	c18_18-
22	UGGUCCCACCUGACCCCAUG	5703.76	284.18	284.18	d18_20-
34	ACCCCAUGCCGAACUCAGAA	5774.81	480.226	480.226	w18_12-
32	UGACCCCAUGCCGAACUCAG	6038.81	316.824	316.824	c19_19-
36	CCCAUGCCGAACUCAGAAGU	5797.79	321.091	321.092	x18_18-
38	CAUGCCGAACUCAGAAGUGA	6062.87	403.183	403.184	a19_15-
32	UGACCCCAUGCCGAACUCAG	6056.82	355.276	355.276	d19_17-
24	GUCCCACCUGACCCCAUGCC	5968.79	1988.59	1988.59	w19_3-
46	ACUCAGAAGUGAAACGCCGU	6062.87	403.183	403.184	z19_15-
20	GGUGGUCCCACCUGACCCCA	5703.76	284.18	284.18	w18_20-
30	CCUGACCCCAUGCCGAACUC	5323.77	265.181	265.181	z17_20-
52	AAGUGAAACGCCGUAGCGCC	6119.9	321.092	321.092	b19_19-
34	ACCCCAUGCCGAACUCAGAA	5164.73	302.8	302.8	w16_17-
46	ACUCAGAAGUGAAACGCCGU	5757.83	410.266	410.266	z18_14-
22	UGGUCCCACCUGACCCCAUG	5703.76	284.18	284.18	w18_20-
30	CCUGACCCCAUGCCGAACUC	4996.73	292.918	292.918	y16_17-
20	GGUGGUCCCACCUGACCCCA	5379.72	671.458	671.457	x17_8-
40	UGCCGAACUCAGAAGUGAAA	5844.83	291.233	291.233	x18_20-
34	ACCCCAUGCCGAACUCAGAA	4841.67	241.076	241.076	x15_20-
28	CACCUGACCCCAUGCCGAAC	5323.77	265.181	265.181	z17_20-
40	UGCCGAACUCAGAAGUGAAA	5764.86	359.296	359.296	z18_16-
40	UGCCGAACUCAGAAGUGAAA	5764.86	383.316	383.317	z18_15-
42	CCGAACUCAGAAGUGAAACG	5459.82	362.98	362.98	z17_15-
38	CAUGCCGAACUCAGAAGUGA	5757.83	410.266	410.266	z18_14-
32	UGACCCCAUGCCGAACUCAG	5323.77	265.181	265.181	z17_20-
34	ACCCCAUGCCGAACUCAGAA	4761.71	279.093	279.092	z15_17-
40	UGCCGAACUCAGAAGUGAAA	5459.82	362.98	362.98	z17_15-
40	UGCCGAACUCAGAAGUGAAA	5252.75	327.289	327.29	w16_16-
28	CACCUGACCCCAUGCCGAAC	4792.67	251.238	251.238	x15_19-
48	UCAGAAGUGAAACGCCGUAG	4506.67	562.326	562.325	y14_8-
34	ACCCCAUGCCGAACUCAGAA	4432.66	553.074	553.074	z14_8-
48	UCAGAAGUGAAACGCCGUAG	4488.66	407.052	407.052	z14_11-
36	CCCAUGCCGAACUCAGAAGU	4432.66	553.074	553.074	z14_8-
20	GGUGGUCCCACCUGACCCCA	4383.6	336.192	336.193	x14_13-
26	CCCACCUGACCCCAUGCCGA	5323.77	265.181	265.181	z17_20-
40	UGCCGAACUCAGAAGUGAAA	4907.71	326.173	326.173	w15_15-
48	UCAGAAGUGAAACGCCGUAG	4143.61	217.077	217.077	z13_19-
42	CCGAACUCAGAAGUGAAACG	4514.68	751.439	751.438	y14_6-
32	UGACCCCAUGCCGAACUCAG	4488.61	896.714	896.713	x14_5-
44	GAACUCAGAAGUGAAACGCC	4800.73	299.038	299.038	z15_16-
52	AAGUGAAACGCCGUAGCGCC	4850.68	403.216	403.216	w15_12-
28	CACCUGACCCCAUGCCGAAC	4118.57	227.802	227.801	x13_18-
24	GUCCCACCUGACCCCAUGCC	4113.55	256.089	256.089	w13_16-
36	CCCAUGCCGAACUCAGAAGU	3840.58	255.031	255.031	y12_15-
46	ACUCAGAAGUGAAACGCCGU	4143.61	217.077	217.077	z13_19-
52	AAGUGAAACGCCGUAGCGCC	4770.72	680.523	680.524	y15_7-
38	CAUGCCGAACUCAGAAGUGA	4514.68	751.439	751.438	y14_6-
30	CCUGACCCCAUGCCGAACUC	3509.47	318.035	318.035	x11_11-
40	UGCCGAACUCAGAAGUGAAA	4560.64	650.513	650.513	x14_7-
28	CACCUGACCCCAUGCCGAAC	4038.6	366.138	366.138	z13_11-
48	UCAGAAGUGAAACGCCGUAG	3572.5	187.019	187.019	x11_19-
32	UGACCCCAUGCCGAACUCAG	4121.61	411.154	411.154	y13_10-
52	AAGUGAAACGCCGUAGCGCC	4503.62	224.173	224.173	x14_20-
48	UCAGAAGUGAAACGCCGUAG	3510.55	269.034	269.034	y11_13-
54	GUGAAACGCCGUAGCGCCGA	3582.5	254.885	254.885	w11_14-
36	CCCAUGCCGAACUCAGAAGU	3228.44	200.77	200.77	x10_16-
50	AGAAGUGAAACGCCGUAGCG	3582.5	254.885	254.885	w11_14-
24	GUCCCACCUGACCCCAUGCC	3502.48	699.489	699.489	w11_5-
38	CAUGCCGAACUCAGAAGUGA	3840.58	255.031	255.031	y12_15-
44	GAACUCAGAAGUGAAACGCC	3839.6	224.851	224.851	y12_17-
42	CCGAACUCAGAAGUGAAACG	3309.48	173.175	173.175	w10_19-
38	CAUGCCGAACUCAGAAGUGA	3591.5	298.284	298.283	w11_12-
42	CCGAACUCAGAAGUGAAACG	3291.47	469.202	469.202	x10_7-
28	CACCUGACCCCAUGCCGAAC	3203.44	1600.71	1600.72	x10_2-
44	GAACUCAGAAGUGAAACGCC	3572.5	187.019	187.019	x11_19-
20	GGUGGUCCCACCUGACCCCA	3059.46	304.938	304.938	z10_10-
52	AAGUGAAACGCCGUAGCGCC	3783.56	419.388	419.389	y12_9-
48	UCAGAAGUGAAACGCCGUAG	2834.43	943.802	943.801	z9_3-
44	GAACUCAGAAGUGAAACGCC	3510.55	269.034	269.034	y11_13-
28	CACCUGACCCCAUGCCGAAC	3123.48	282.945	282.945	z10_11-
32	UGACCCCAUGCCGAACUCAG	3203.44	1600.71	1600.72	x10_2-
36	CCCAUGCCGAACUCAGAAGU	2612.36	289.254	289.254	w8_9-
26	CCCACCUGACCCCAUGCCGA	4096.62	255.031	255.031	y13_16-
20	GGUGGUCCCACCUGACCCCA	2772.43	153.016	153.016	y9_18-
24	GUCCCACCUGACCCCAUGCC	3059.46	304.938	304.938	z10_10-
32	UGACCCCAUGCCGAACUCAG	3123.48	282.945	282.945	z10_11-
46	ACUCAGAAGUGAAACGCCGU	2836.45	404.199	404.198	y9_7-
38	CAUGCCGAACUCAGAAGUGA	3206.49	228.027	228.027	y10_14-
28	CACCUGACCCCAUGCCGAAC	2836.45	404.199	404.198	y9_7-
50	AGAAGUGAAACGCCGUAGCG	2930.39	1464.19	1464.19	x9_2-
42	CCGAACUCAGAAGUGAAACG	2882.45	319.265	319.264	z9_9-
36	CCCAUGCCGAACUCAGAAGU	2306.33	255.251	255.251	w7_9-
24	GUCCCACCUGACCCCAUGCC	2748.42	228.027	228.027	y9_12-
32	UGACCCCAUGCCGAACUCAG	2836.45	404.199	404.198	y9_7-
54	GUGAAACGCCGUAGCGCCGA	2834.43	943.802	943.801	z9_3-
24	GUCCCACCUGACCCCAUGCC	2730.41	181.019	181.019	z9_15-
54	GUGAAACGCCGUAGCGCCGA	2626.38	327.29	327.29	w8_8-
26	CCCACCUGACCCCAUGCCGA	3502.48	699.489	699.489	w11_5-
38	CAUGCCGAACUCAGAAGUGA	2882.45	319.265	319.264	z9_9-
44	GAACUCAGAAGUGAAACGCC	2836.45	404.199	404.198	y9_7-
46	ACUCAGAAGUGAAACGCCGU	2258.31	160.3	160.3	w7_14-
28	CACCUGACCCCAUGCCGAAC	2281.33	252.474	252.473	w7_9-
42	CCGAACUCAGAAGUGAAACG	2306.33	255.251	255.251	w7_9-
44	GAACUCAGAAGUGAAACGCC	2592.38	215.024	215.024	x8_12-
44	GAACUCAGAAGUGAAACGCC	2247.33	186.27	186.27	x7_12-
54	GUGAAACGCCGUAGCGCCGA	1872.32	155.018	155.018	y6_12-
52	AAGUGAAACGCCGUAGCGCC	2258.31	160.3	160.3	w7_14-
52	AAGUGAAACGCCGUAGCGCC	1872.32	155.018	155.018	y6_12-
44	GAACUCAGAAGUGAAACGCC	1527.27	168.689	168.689	y5_9-
39	AUGCCGAACUCAGAAGUGAA	749.11	186.27	186.27	a-B3_4-
21	GUGGUCCCACCUGACCCCAU	1455.2	1455.2	1455.2	a-B5-neutral
35	CCCCAUGCCGAACUCAGAAG	1873.25	467.306	467.305	d6_4-
45	AACUCAGAAGUGAAACGCCG	1921.28	383.247	383.248	d6_5-
41	GCCGAACUCAGAAGUGAAAC	1976.29	394.251	394.251	d6_5-
27	CCACCUGACCCCAUGCCGAA	1873.25	467.306	467.305	d6_4-
21	GUGGUCCCACCUGACCCCAU	2066.27	412.245	412.246	a-B7_5-
41	GCCGAACUCAGAAGUGAAAC	2281.33	252.474	252.473	d7_9-
29	ACCUGACCCCAUGCCGAACU	2772.43	153.016	153.016	b9_18-
23	GGUCCCACCUGACCCCAUGC	2258.31	160.3	160.3	d7_14-
35	CCCCAUGCCGAACUCAGAAG	2730.41	181.019	181.019	a9_15-
49	CAGAAGUGAAACGCCGUAGC	2306.33	255.251	255.251	d7_9-
35	CCCCAUGCCGAACUCAGAAG	2748.42	228.027	228.027	b9_12-
29	ACCUGACCCCAUGCCGAACU	3059.46	304.938	304.938	a10_10-
19	CGGUGGUCCCACCUGACCCC	2845.41	315.149	315.149	b9_9-
49	CAGAAGUGAAACGCCGUAGC	2882.45	319.265	319.264	a9_9-
23	GGUCCCACCUGACCCCAUGC	2770.41	553.075	553.074	a9_5-
47	CUCAGAAGUGAAACGCCGUA	3262.44	325.237	325.236	d10_10-
47	CUCAGAAGUGAAACGCCGUA	3262.44	651.481	651.48	d10_5-
27	CCACCUGACCCCAUGCCGAA	2772.43	153.016	153.016	b9_18-
43	CGAACUCAGAAGUGAAACGC	2553.35	231.115	231.115	c8_11-
25	UCCCACCUGACCCCAUGCCG	1873.25	467.306	467.305	d6_4-
41	GCCGAACUCAGAAGUGAAAC	3123.48	282.945	282.945	a10_11-
33	GACCCCAUGCCGAACUCAGA	3502.48	699.489	699.489	d11_5-
29	ACCUGACCCCAUGCCGAACU	3582.51	357.243	357.244	a-B12_10-
31	CUGACCCCAUGCCGAACUCA	2772.43	153.016	153.016	b9_18-
41	GCCGAACUCAGAAGUGAAAC	3203.44	1600.71	1600.72	c10_2-
43	CGAACUCAGAAGUGAAACGC	2836.45	404.199	404.198	b9_7-
47	CUCAGAAGUGAAACGCCGUA	3591.5	298.284	298.283	d11_12-
27	CCACCUGACCCCAUGCCGAA	3059.46	304.938	304.938	a10_10-
35	CCCCAUGCCGAACUCAGAAG	3502.48	699.489	699.489	d11_5-
25	UCCCACCUGACCCCAUGCCG	2160.28	239.024	239.024	c7_9-
49	CAGAAGUGAAACGCCGUAGC	3291.47	469.202	469.202	c10_7-
53	AGUGAAACGCCGUAGCGCCG	2882.45	319.265	319.264	a9_9-
49	CAGAAGUGAAACGCCGUAGC	3309.48	173.175	173.175	d10_19-
23	GGUCCCACCUGACCCCAUGC	3174.41	166.067	166.067	d10_19-
39	AUGCCGAACUCAGAAGUGAA	2836.45	404.199	404.198	b9_7-
47	CUCAGAAGUGAAACGCCGUA	3840.58	255.031	255.031	b12_15-
23	GGUCCCACCUGACCCCAUGC	3439.5	381.158	381.159	b11_9-
41	GCCGAACUCAGAAGUGAAAC	3662.52	243.16	243.16	a-B12_15-
21	GUGGUCCCACCUGACCCCAU	3439.5	381.158	381.159	b11_9-
33	GACCCCAUGCCGAACUCAGA	4096.62	255.031	255.031	b13_16-
23	GGUCCCACCUGACCCCAUGC	3501.45	699.283	699.282	c11_5-
35	CCCCAUGCCGAACUCAGAAG	4038.6	366.138	366.138	a13_11-
45	AACUCAGAAGUGAAACGCCG	3840.58	255.031	255.031	b12_15-
21	GUGGUCCCACCUGACCCCAU	3501.45	699.283	699.282	c11_5-
37	CCAUGCCGAACUCAGAAGUG	3123.48	282.945	282.945	a10_11-
35	CCCCAUGCCGAACUCAGAAG	4118.57	227.802	227.801	c13_18-
51	GAAGUGAAACGCCGUAGCGC	3291.47	469.202	469.202	c10_7-
51	GAAGUGAAACGCCGUAGCGC	3309.48	173.175	173.175	d10_19-
37	CCAUGCCGAACUCAGAAGUG	3203.44	1600.71	1600.72	c10_2-
27	CCACCUGACCCCAUGCCGAA	3558.5	888.617	888.615	a-B12_4-
31	CUGACCCCAUGCCGAACUCA	3599.49	513.205	513.204	a-B12_7-
39	AUGCCGAACUCAGAAGUGAA	3509.47	318.035	318.035	c11_11-
29	ACCUGACCCCAUGCCGAACU	4538.62	647.367	647.367	a-B15_7-
43	CGAACUCAGAAGUGAAACGC	3839.6	224.851	224.851	b12_17-
19	CGGUGGUCCCACCUGACCCC	4265.57	327.113	327.113	a-B14_13-
53	AGUGAAACGCCGUAGCGCCG	3510.55	269.034	269.034	b11_13-
41	GCCGAACUCAGAAGUGAAAC	4320.63	215.024	215.024	a-B14_20-
35	CCCCAUGCCGAACUCAGAAG	4538.62	647.367	647.367	a-B15_7-
33	GACCCCAUGCCGAACUCAGA	4792.67	251.238	251.238	c15_19-
45	AACUCAGAAGUGAAACGCCG	4560.64	650.513	650.513	c14_7-
33	GACCCCAUGCCGAACUCAGA	4906.7	257.24	257.24	a-B16_19-
45	AACUCAGAAGUGAAACGCCG	4674.67	273.973	273.974	a-B15_17-
19	CGGUGGUCCCACCUGACCCC	4722.65	471.257	471.257	a15_10-
47	CUCAGAAGUGAAACGCCGUA	4995.71	623.456	623.457	a-B16_8-
31	CUGACCCCAUGCCGAACUCA	4113.55	256.089	256.089	d13_16-
39	AUGCCGAACUCAGAAGUGAA	4121.61	411.153	411.154	b13_10-
35	CCCCAUGCCGAACUCAGAAG	4996.73	292.918	292.918	b16_17-
23	GGUCCCACCUGACCCCAUGC	4458.6	296.232	296.231	d14_15-
49	CAGAAGUGAAACGCCGUAGC	4800.73	299.038	299.038	a15_16-
25	UCCCACCUGACCCCAUGCCG	3670.53	332.676	332.676	a12_11-
19	CGGUGGUCCCACCUGACCCC	4916.65	377.196	377.196	a-B16_13-
45	AACUCAGAAGUGAAACGCCG	4907.71	326.173	326.173	d15_15-
35	CCCCAUGCCGAACUCAGAAG	5172.72	257.628	257.628	a-B17_20-
31	CUGACCCCAUGCCGAACUCA	4458.6	296.232	296.231	d14_15-
53	AGUGAAACGCCGUAGCGCCG	4143.61	217.077	217.077	a13_19-
39	AUGCCGAACUCAGAAGUGAA	4432.65	553.074	553.074	a14_8-
21	GUGGUCCCACCUGACCCCAU	4786.62	397.877	397.877	c15_12-
51	GAAGUGAAACGCCGUAGCGC	4511.68	409.145	409.145	a14_11-
25	UCCCACCUGACCCCAUGCCG	3864.52	275.03	275.029	a-B13_14-
37	CCAUGCCGAACUCAGAAGUG	4368.64	1455.2	1455.2	a14_3-
39	AUGCCGAACUCAGAAGUGAA	4761.71	279.093	279.092	a15_17-
49	CAGAAGUGAAACGCCGUAGC	5243.75	523.367	523.368	d16_10-
31	CUGACCCCAUGCCGAACUCA	4883.67	243.176	243.176	a-B16_20-
45	AACUCAGAAGUGAAACGCCG	5459.82	362.98	362.98	a17_15-
31	CUGACCCCAUGCCGAACUCA	4883.67	347.826	347.826	a-B16_14-
43	CGAACUCAGAAGUGAAACGC	4995.71	623.456	623.457	a-B16_8-
19	CGGUGGUCCCACCUGACCCC	5436.71	493.238	493.238	c17_11-
39	AUGCCGAACUCAGAAGUGAA	4841.67	241.076	241.076	c15_20-
47	CUCAGAAGUGAAACGCCGUA	5836.81	323.259	323.26	c18_18-
47	CUCAGAAGUGAAACGCCGUA	6062.87	403.183	403.184	a19_15-
45	AACUCAGAAGUGAAACGCCG	5764.86	359.296	359.296	a18_16-
45	AACUCAGAAGUGAAACGCCG	5764.86	383.316	383.317	a18_15-
23	GGUCCCACCUGACCCCAUGC	5379.72	671.457	671.457	c17_8-
43	CGAACUCAGAAGUGAAACGC	5459.82	362.98	362.98	a17_15-
29	ACCUGACCCCAUGCCGAACU	6032.81	401.18	401.179	w19_15-
45	AACUCAGAAGUGAAACGCCG	5844.83	291.233	291.233	c18_20-
37	CCAUGCCGAACUCAGAAGUG	5042.74	251.129	251.129	a16_20-
19	CGGUGGUCCCACCUGACCCC	5855.78	449.437	449.437	a-B19_13-
19	CGGUGGUCCCACCUGACCCC	5855.78	531.336	531.336	a-B19_11-
29	ACCUGACCCCAUGCCGAACU	6014.8	1201.95	1201.95	x19_5-
21	GUGGUCCCACCUGACCCCAU	5621.78	294.875	294.875	a18_19-
23	GGUCCCACCUGACCCCAUGC	5703.76	284.18	284.18	d18_20-
43	CGAACUCAGAAGUGAAACGC	5764.86	359.296	359.296	a18_16-
43	CGAACUCAGAAGUGAAACGC	5764.86	383.316	383.317	a18_15-
23	GGUCCCACCUGACCCCAUGC	5950.83	312.194	312.193	a19_19-
21	GUGGUCCCACCUGACCCCAU	5950.83	312.194	312.193	a19_19-
43	CGAACUCAGAAGUGAAACGC	5844.83	291.233	291.233	c18_20-
25	UCCCACCUGACCCCAUGCCG	4995.65	623.449	623.449	c16_8-
31	CUGACCCCAUGCCGAACUCA	5823.79	362.979	362.98	a-B19_16-
27	CCACCUGACCCCAUGCCGAA	5702.77	299.138	299.138	d18_19-
41	GCCGAACUCAGAAGUGAAAC	5844.83	291.233	291.233	x18_20-
31	CUGACCCCAUGCCGAACUCA	6014.8	1201.95	1201.95	c19_5-
31	CUGACCCCAUGCCGAACUCA	6032.81	401.18	401.179	d19_15-
31	CUGACCCCAUGCCGAACUCA	6056.82	355.276	355.276	w19_17-
41	GCCGAACUCAGAAGUGAAAC	5764.86	359.296	359.296	z18_16-
41	GCCGAACUCAGAAGUGAAAC	5764.86	383.316	383.317	z18_15-
31	CUGACCCCAUGCCGAACUCA	6038.81	316.824	316.824	x19_19-
21	GUGGUCCCACCUGACCCCAU	5703.76	284.18	284.18	w18_20-
33	GACCCCAUGCCGAACUCAGA	5042.74	251.129	251.129	z16_20-
53	AGUGAAACGCCGUAGCGCCG	5852.8	389.179	389.179	c18_15-
45	AACUCAGAAGUGAAACGCCG	5836.81	323.259	323.26	x18_18-
37	CCAUGCCGAACUCAGAAGUG	6040.87	301.036	301.036	b19_20-
29	ACCUGACCCCAUGCCGAACU	4753.65	395.129	395.129	x15_12-
41	GCCGAACUCAGAAGUGAAAC	5459.82	362.98	362.98	z17_15-
43	CGAACUCAGAAGUGAAACGC	5844.83	291.233	291.233	x18_20-
43	CGAACUCAGAAGUGAAACGC	5764.86	359.296	359.296	z18_16-
43	CGAACUCAGAAGUGAAACGC	5764.86	383.316	383.317	z18_15-
37	CCAUGCCGAACUCAGAAGUG	6062.87	403.183	403.184	z19_15-
25	UCCCACCUGACCCCAUGCCG	5968.79	1988.59	1988.59	d19_3-
21	GUGGUCCCACCUGACCCCAU	4995.65	623.449	623.449	x16_8-
33	GACCCCAUGCCGAACUCAGA	4432.66	553.074	553.074	z14_8-
51	GAAGUGAAACGCCGUAGCGC	6119.9	321.092	321.092	y19_19-
41	GCCGAACUCAGAAGUGAAAC	4803.73	319.241	319.241	y15_15-
41	GCCGAACUCAGAAGUGAAAC	4803.73	799.614	799.614	y15_6-
45	AACUCAGAAGUGAAACGCCG	5243.75	523.368	523.368	w16_10-
27	CCACCUGACCCCAUGCCGAA	5323.77	265.181	265.181	z17_20-
33	GACCCCAUGCCGAACUCAGA	4121.61	411.154	411.154	y13_10-
37	CCAUGCCGAACUCAGAAGUG	5757.83	410.266	410.266	z18_14-
31	CUGACCCCAUGCCGAACUCA	4996.73	292.918	292.918	y16_17-
25	UCCCACCUGACCCCAUGCCG	5702.77	299.138	299.138	w18_19-
51	GAAGUGAAACGCCGUAGCGC	5852.81	389.179	389.179	x18_15-
47	CUCAGAAGUGAAACGCCGUA	4143.61	217.077	217.077	z13_19-
45	AACUCAGAAGUGAAACGCCG	4938.71	704.523	704.524	w15_7-
31	CUGACCCCAUGCCGAACUCA	4753.65	395.129	395.129	x15_12-
25	UCCCACCUGACCCCAUGCCG	5379.72	671.458	671.457	x17_8-
29	ACCUGACCCCAUGCCGAACU	3509.47	318.035	318.035	x11_11-
35	CCCCAUGCCGAACUCAGAAG	3839.6	224.851	224.851	y12_17-
23	GGUCCCACCUGACCCCAUGC	4113.55	256.089	256.089	w13_16-
21	GUGGUCCCACCUGACCCCAU	4097.56	255.089	255.089	w13_16-
33	GACCCCAUGCCGAACUCAGA	3470.54	577.416	577.415	y11_6-
39	AUGCCGAACUCAGAAGUGAA	4843.74	1209.93	1209.92	y15_4-
33	GACCCCAUGCCGAACUCAGA	3452.53	574.414	574.413	z11_6-
31	CUGACCCCAUGCCGAACUCA	4368.64	1455.2	1455.2	z14_3-
47	CUCAGAAGUGAAACGCCGUA	3572.5	187.019	187.019	x11_19-
45	AACUCAGAAGUGAAACGCCG	4511.68	409.145	409.145	z14_11-
39	AUGCCGAACUCAGAAGUGAA	4560.64	650.513	650.513	x14_7-
47	CUCAGAAGUGAAACGCCGUA	3510.55	269.034	269.034	y11_13-
31	CUGACCCCAUGCCGAACUCA	4081.61	239.087	239.087	y13_17-
27	CCACCUGACCCCAUGCCGAA	4142.58	459.279	459.279	x13_9-
33	GACCCCAUGCCGAACUCAGA	2922.41	291.233	291.233	x9_10-
51	GAAGUGAAACGCCGUAGCGC	4792.71	265.254	265.254	z15_18-
41	GCCGAACUCAGAAGUGAAAC	3309.48	173.175	173.175	w10_19-
25	UCCCACCUGACCCCAUGCCG	4458.6	296.232	296.231	w14_15-
41	GCCGAACUCAGAAGUGAAAC	3291.47	469.202	469.202	x10_7-
35	CCCCAUGCCGAACUCAGAAG	2922.41	291.233	291.233	x9_10-
19	CGGUGGUCCCACCUGACCCC	3059.46	304.938	304.938	z10_10-
51	GAAGUGAAACGCCGUAGCGC	4465.68	371.132	371.132	y14_12-
31	CUGACCCCAUGCCGAACUCA	3509.47	318.035	318.035	x11_11-
47	CUCAGAAGUGAAACGCCGUA	2836.45	404.199	404.198	y9_7-
39	AUGCCGAACUCAGAAGUGAA	3840.58	255.031	255.031	y12_15-
19	CGGUGGUCCCACCUGACCCC	2748.42	228.027	228.027	y9_12-
19	CGGUGGUCCCACCUGACCCC	2730.41	181.019	181.019	z9_15-
39	AUGCCGAACUCAGAAGUGAA	3615.51	257.243	257.243	w11_14-
37	CCAUGCCGAACUCAGAAGUG	3840.58	255.031	255.031	y12_15-
31	CUGACCCCAUGCCGAACUCA	3203.44	1600.71	1600.72	x10_2-
35	CCCCAUGCCGAACUCAGAAG	2306.33	255.251	255.251	w7_9-
37	CCAUGCCGAACUCAGAAGUG	3591.5	298.284	298.283	w11_12-
23	GGUCCCACCUGACCCCAUGC	2772.43	153.016	153.016	y9_18-
47	CUCAGAAGUGAAACGCCGUA	2258.31	160.3	160.3	w7_14-
31	CUGACCCCAUGCCGAACUCA	3123.48	282.945	282.945	z10_11-
39	AUGCCGAACUCAGAAGUGAA	3309.48	173.175	173.175	w10_19-
27	CCACCUGACCCCAUGCCGAA	3203.44	1600.71	1600.72	x10_2-
39	AUGCCGAACUCAGAAGUGAA	3291.47	469.202	469.202	x10_7-
27	CCACCUGACCCCAUGCCGAA	3123.48	282.945	282.945	z10_11-
41	GCCGAACUCAGAAGUGAAAC	2306.33	255.251	255.251	w7_9-
25	UCCCACCUGACCCCAUGCCG	3502.48	699.489	699.489	w11_5-
37	CCAUGCCGAACUCAGAAGUG	3262.44	325.237	325.236	w10_10-
31	CUGACCCCAUGCCGAACUCA	2778.43	184.221	184.221	z9_15-
37	CCAUGCCGAACUCAGAAGUG	3262.44	651.481	651.48	w10_5-
49	CAGAAGUGAAACGCCGUAGC	2258.31	160.3	160.3	w7_14-
29	ACCUGACCCCAUGCCGAACU	1614.22	200.77	200.77	x5_8-
33	GACCCCAUGCCGAACUCAGA	1614.22	200.77	200.77	x5_8-
27	CCACCUGACCCCAUGCCGAA	2836.45	404.199	404.198	y9_7-
31	CUGACCCCAUGCCGAACUCA	2553.35	231.115	231.115	x8_11-
45	AACUCAGAAGUGAAACGCCG	2592.38	215.024	215.024	x8_12-
35	CCCCAUGCCGAACUCAGAAG	1677.25	166.718	166.718	x5_10-
35	CCCCAUGCCGAACUCAGAAG	1615.3	322.052	322.052	y5_5-
45	AACUCAGAAGUGAAACGCCG	2281.33	252.474	252.473	w7_9-
21	GUGGUCCCACCUGACCCCAU	2184.3	311.034	311.035	x7_7-
31	CUGACCCCAUGCCGAACUCA	1921.28	383.248	383.248	w6_5-
53	AGUGAAACGCCGUAGCGCCG	2930.39	1464.19	1464.19	x9_2-
25	UCCCACCUGACCCCAUGCCG	2770.41	553.075	553.074	z9_5-
21	GUGGUCCCACCUGACCCCAU	1873.25	467.306	467.305	w6_4-
27	CCACCUGACCCCAUGCCGAA	1976.29	394.251	394.251	w6_5-
45	AACUCAGAAGUGAAACGCCG	1872.32	155.018	155.018	y6_12-
25	UCCCACCUGACCCCAUGCCG	2258.31	160.3	160.3	w7_14-
65	UAGCGCCGAUGGUAGUGUGG	749.11	186.27	186.27	a-B3_4-
60	CGCCGUAGCGCCGAUGGUAG	6436.08	535.332	535.332	M-12H
59	ACGCCGUAGCGCCGAUGGUA	1872.32	155.018	155.018	b6_12-
55	UGAAACGCCGUAGCGCCGAU	2306.33	255.251	255.251	d7_9-
56	GAAACGCCGUAGCGCCGAUG	2592.38	215.024	215.024	c8_12-
64	GUAGCGCCGAUGGUAGUGUG	2089.29	521.316	521.316	a-B7_4-
58	AACGCCGUAGCGCCGAUGGU	2281.33	252.474	252.473	d7_9-
59	ACGCCGUAGCGCCGAUGGUA	2258.31	160.3	160.3	d7_14-
65	UAGCGCCGAUGGUAGUGUGG	2258.31	160.3	160.3	d7_14-
55	UGAAACGCCGUAGCGCCGAU	2836.45	404.199	404.198	b9_7-
59	ACGCCGUAGCGCCGAUGGUA	2834.43	943.802	943.801	a9_3-
58	AACGCCGUAGCGCCGAUGGU	2836.45	404.199	404.198	b9_7-
65	UAGCGCCGAUGGUAGUGUGG	2834.43	943.802	943.801	a9_3-
57	AAACGCCGUAGCGCCGAUGG	2247.33	186.27	186.27	c7_12-
62	CCGUAGCGCCGAUGGUAGUG	2258.31	160.3	160.3	d7_14-
71	CGAUGGUAGUGUGGGGUCUC	2089.29	521.316	521.316	a-B7_4-
64	GUAGCGCCGAUGGUAGUGUG	2930.39	1464.19	1464.19	c9_2-
56	GAAACGCCGUAGCGCCGAUG	3510.55	269.034	269.034	b11_13-
57	AAACGCCGUAGCGCCGAUGG	2592.38	215.024	215.024	c8_12-
66	AGCGCCGAUGGUAGUGUGGG	1872.32	155.018	155.018	b6_12-
61	GCCGUAGCGCCGAUGGUAGU	2930.39	1464.19	1464.19	c9_2-
68	CGCCGAUGGUAGUGUGGGGU	1872.32	155.018	155.018	b6_12-
57	AAACGCCGUAGCGCCGAUGG	2836.45	404.199	404.198	b9_7-
70	CCGAUGGUAGUGUGGGGUCU	3029.41	200.953	200.953	a-B10_15-
60	CGCCGUAGCGCCGAUGGUAG	2258.31	160.3	160.3	d7_14-
59	ACGCCGUAGCGCCGAUGGUA	3582.5	254.885	254.885	d11_14-
58	AACGCCGUAGCGCCGAUGGU	3662.52	243.16	243.16	a-B12_15-
55	UGAAACGCCGUAGCGCCGAU	3663.51	365.343	365.342	a-B12_10-
68	CGCCGAUGGUAGUGUGGGGU	2258.31	160.3	160.3	d7_14-
63	CGUAGCGCCGAUGGUAGUGU	3582.5	254.885	254.885	d11_14-
69	GCCGAUGGUAGUGUGGGGUC	2851.41	166.722	166.722	a9_17-
62	CCGUAGCGCCGAUGGUAGUG	3309.46	173.174	173.174	a-B11_19-
66	AGCGCCGAUGGUAGUGUGGG	2626.38	327.29	327.29	d8_8-
63	CGUAGCGCCGAUGGUAGUGU	3790.54	420.164	420.164	a12_9-
55	UGAAACGCCGUAGCGCCGAU	4143.61	217.077	217.077	a13_19-
67	GCGCCGAUGGUAGUGUGGGG	2930.39	1464.19	1464.19	c9_2-
57	AAACGCCGUAGCGCCGAUGG	3510.55	269.034	269.034	b11_13-
66	AGCGCCGAUGGUAGUGUGGG	2834.43	943.802	943.801	a9_3-
64	GUAGCGCCGAUGGUAGUGUG	4193.61	261.093	261.092	b13_16-
68	CGCCGAUGGUAGUGUGGGGU	2930.39	1464.19	1464.19	c9_2-
72	GAUGGUAGUGUGGGGUCUCC	3545.49	252.241	252.242	b11_14-
56	GAAACGCCGUAGCGCCGAUG	4792.71	265.254	265.254	a15_18-
70	CCGAUGGUAGUGUGGGGUCU	3929.51	356.221	356.221	d12_11-
58	AACGCCGUAGCGCCGAUGGU	4503.62	224.173	224.173	c14_20-
71	CGAUGGUAGUGUGGGGUCUC	3544.5	321.22	321.22	b11_11-
65	UAGCGCCGAUGGUAGUGUGG	4234.55	248.083	248.083	d13_17-
63	CGUAGCGCCGAUGGUAGUGU	4329.59	1442.19	1442.19	a-B14_3-
68	CGCCGAUGGUAGUGUGGGGU	3254.43	294.849	294.849	d10_11-
65	UAGCGCCGAUGGUAGUGUGG	4483.64	248.083	248.083	b14_18-
65	UAGCGCCGAUGGUAGUGUGG	4483.64	497.174	497.175	b14_9-
63	CGUAGCGCCGAUGGUAGUGU	4498.65	448.857	448.858	b14_10-
68	CGCCGAUGGUAGUGUGGGGU	3350.45	1115.81	1115.81	a-B11_3-
63	CGUAGCGCCGAUGGUAGUGU	4560.61	239.024	239.024	c14_19-
71	CGAUGGUAGUGUGGGGUCUC	3850.53	480.308	480.309	b12_8-
69	GCCGAUGGUAGUGUGGGGUC	3719.51	246.959	246.96	a-B12_15-
66	AGCGCCGAUGGUAGUGUGGG	3542.54	589.415	589.415	b11_6-
65	UAGCGCCGAUGGUAGUGUGG	4659.63	581.446	581.446	a-B15_8-
62	CCGUAGCGCCGAUGGUAGUG	4193.56	837.705	837.705	d13_5-
70	CCGAUGGUAGUGUGGGGUCU	4562.57	303.164	303.164	c14_15-
57	AAACGCCGUAGCGCCGAUGG	4465.68	371.132	371.132	b14_12-
69	GCCGAUGGUAGUGUGGGGUC	3929.51	356.221	356.221	d12_11-
61	GCCGUAGCGCCGAUGGUAGU	4865.65	285.207	285.207	c15_17-
63	CGUAGCGCCGAUGGUAGUGU	4884.64	256.079	256.079	d15_19-
63	CGUAGCGCCGAUGGUAGUGU	4980.66	310.284	310.284	a-B16_16-
69	GCCGAUGGUAGUGUGGGGUC	4194.59	208.722	208.722	b13_20-
70	CCGAUGGUAGUGUGGGGUCU	4845.67	691.23	691.23	b15_7-
67	GCGCCGAUGGUAGUGUGGGG	4193.61	261.093	261.092	b13_16-
72	GAUGGUAGUGUGGGGUCUCC	4562.62	324.894	324.893	a14_14-
57	AAACGCCGUAGCGCCGAUGG	4770.72	680.523	680.524	b15_7-
61	GCCGUAGCGCCGAUGGUAGU	5210.69	433.217	433.217	c16_12-
62	CCGUAGCGCCGAUGGUAGUG	4865.65	285.207	285.207	c15_17-
57	AAACGCCGUAGCGCCGAUGG	4850.68	403.216	403.216	d15_12-
66	AGCGCCGAUGGUAGUGUGGG	4257.58	386.045	386.045	d13_11-
72	GAUGGUAGUGUGGGGUCUCC	4756.62	678.509	678.508	a-B15_7-
71	CGAUGGUAGUGUGGGGUCUC	4716.61	588.569	588.568	a-B15_8-
69	GCCGAUGGUAGUGUGGGGUC	4562.57	303.164	303.164	c14_15-
68	CGCCGAUGGUAGUGUGGGGU	4234.55	248.083	248.083	d13_17-
72	GAUGGUAGUGUGGGGUCUCC	4987.63	622.446	622.445	c15_8-
66	AGCGCCGAUGGUAGUGUGGG	4584.62	228.223	228.223	c14_20-
66	AGCGCCGAUGGUAGUGUGGG	4602.63	229.124	229.124	d14_20-
67	GCGCCGAUGGUAGUGUGGGG	4844.68	439.418	439.417	b15_11-
69	GCCGAUGGUAGUGUGGGGUC	4845.67	691.23	691.23	b15_7-
62	CCGUAGCGCCGAUGGUAGUG	5438.77	285.243	285.243	b17_19-
67	GCGCCGAUGGUAGUGUGGGG	5020.67	263.238	263.238	a-B16_19-
60	CGCCGUAGCGCCGAUGGUAG	4763.68	679.519	679.52	b15_7-
57	AAACGCCGUAGCGCCGAUGG	5620.8	311.259	311.259	a-B18_18-
62	CCGUAGCGCCGAUGGUAGUG	5614.76	934.785	934.785	a-B18_6-
68	CGCCGAUGGUAGUGUGGGGU	4981.65	552.509	552.508	a-B16_9-
65	UAGCGCCGAUGGUAGUGUGG	6231.81	565.52	565.521	x19_11-
59	ACGCCGUAGCGCCGAUGGUA	5438.77	285.243	285.243	y17_19-
60	CGCCGUAGCGCCGAUGGUAG	5533.75	552.367	552.367	d17_10-
56	GAAACGCCGUAGCGCCGAUG	4865.65	285.207	285.207	x15_17-
72	GAUGGUAGUGUGGGGUCUCC	6018.76	299.93	299.93	a-B19_20-
58	AACGCCGUAGCGCCGAUGGU	4884.64	256.079	256.079	w15_19-
67	GCGCCGAUGGUAGUGUGGGG	6247.8	445.264	445.264	c19_14-
55	UGAAACGCCGUAGCGCCGAU	5172.7	257.627	257.628	w16_20-
66	AGCGCCGAUGGUAGUGUGGG	6231.81	565.52	565.521	c19_11-
57	AAACGCCGUAGCGCCGAUGG	5533.75	552.367	552.367	w17_10-
67	GCGCCGAUGGUAGUGUGGGG	6247.81	445.264	445.264	x19_14-
59	ACGCCGUAGCGCCGAUGGUA	4563.61	267.44	267.44	w14_17-
72	GAUGGUAGUGUGGGGUCUCC	6107.81	338.315	338.315	y19_18-
64	GUAGCGCCGAUGGUAGUGUG	4845.67	691.23	691.23	y15_7-
59	ACGCCGUAGCGCCGAUGGUA	4483.64	248.083	248.083	y14_18-
70	CCGAUGGUAGUGUGGGGUCU	5168.67	368.183	368.183	y16_14-
68	CGCCGAUGGUAGUGUGGGGU	6247.8	445.264	445.264	c19_14-
59	ACGCCGUAGCGCCGAUGGUA	4483.64	497.174	497.175	y14_9-
66	AGCGCCGAUGGUAGUGUGGG	6247.81	445.264	445.264	x19_14-
70	CCGAUGGUAGUGUGGGGUCU	5150.66	256.525	256.525	z16_20-
70	CCGAUGGUAGUGUGGGGUCU	5150.66	285.14	285.14	z16_18-
65	UAGCGCCGAUGGUAGUGUGG	4845.67	691.23	691.23	y15_7-
71	CGAUGGUAGUGUGGGGUCUC	5784.75	1445.18	1445.18	z18_4-
64	GUAGCGCCGAUGGUAGUGUG	4562.57	303.164	303.164	x14_15-
59	ACGCCGUAGCGCCGAUGGUA	4257.58	386.045	386.045	w13_11-
58	AACGCCGUAGCGCCGAUGGU	4234.55	248.084	248.083	w13_17-
57	AAACGCCGUAGCGCCGAUGG	5210.7	433.217	433.217	x16_12-
55	UGAAACGCCGUAGCGCCGAU	4763.69	679.519	679.52	y15_7-
70	CCGAUGGUAGUGUGGGGUCU	4862.64	302.908	302.908	y15_16-
57	AAACGCCGUAGCGCCGAUGG	4865.65	285.207	285.207	x15_17-
63	CGUAGCGCCGAUGGUAGUGU	4562.57	303.164	303.164	x14_15-
61	GCCGUAGCGCCGAUGGUAGU	4234.55	248.084	248.083	w13_17-
62	CCGUAGCGCCGAUGGUAGUG	4844.68	439.418	439.417	y15_11-
55	UGAAACGCCGUAGCGCCGAU	4193.56	837.705	837.705	w13_5-
57	AAACGCCGUAGCGCCGAUGG	4560.61	239.024	239.024	x14_19-
61	GCCGUAGCGCCGAUGGUAGU	3929.51	356.221	356.221	w12_11-
57	AAACGCCGUAGCGCCGAUGG	4498.65	448.857	448.858	y14_10-
67	GCGCCGAUGGUAGUGUGGGG	4987.63	622.447	622.445	x15_8-
71	CGAUGGUAGUGUGGGGUCUC	4539.55	452.947	452.947	x14_10-
64	GUAGCGCCGAUGGUAGUGUG	3545.49	252.241	252.242	y11_14-
69	GCCGAUGGUAGUGUGGGGUC	4862.64	302.908	302.908	y15_16-
56	GAAACGCCGUAGCGCCGAUG	2930.39	1464.19	1464.19	x9_2-
62	CCGUAGCGCCGAUGGUAGUG	4194.59	208.722	208.722	y13_20-
63	CGUAGCGCCGAUGGUAGUGU	3850.53	480.308	480.309	y12_8-
58	AACGCCGUAGCGCCGAUGGU	3254.43	294.849	294.849	w10_11-
62	CCGUAGCGCCGAUGGUAGUG	3929.51	356.221	356.221	w12_11-
71	CGAUGGUAGUGUGGGGUCUC	4251.53	1416.17	1416.17	w13_3-
55	UGAAACGCCGUAGCGCCGAU	3790.54	420.164	420.164	z12_9-
64	GUAGCGCCGAUGGUAGUGUG	3278.39	467.334	467.334	x10_7-
72	GAUGGUAGUGUGGGGUCUCC	4458.6	296.232	296.231	z14_15-
63	CGUAGCGCCGAUGGUAGUGU	3545.49	252.241	252.242	y11_14-
67	GCGCCGAUGGUAGUGUGGGG	4562.62	324.894	324.893	z14_14-
60	CGCCGUAGCGCCGAUGGUAG	4602.63	229.124	229.124	w14_20-
68	CGCCGAUGGUAGUGUGGGGU	4886.66	443.234	443.233	y15_11-
68	CGCCGAUGGUAGUGUGGGGU	4886.66	541.954	541.954	y15_9-
60	CGCCGUAGCGCCGAUGGUAG	4584.62	228.223	228.223	x14_20-
72	GAUGGUAGUGUGGGGUCUCC	4209.51	232.854	232.853	x13_18-
63	CGUAGCGCCGAUGGUAGUGU	3280.41	204.018	204.017	w10_16-
66	AGCGCCGAUGGUAGUGUGGG	4562.62	324.894	324.893	z14_14-
72	GAUGGUAGUGUGGGGUCUCC	4147.55	318.035	318.035	y13_13-
58	AACGCCGUAGCGCCGAUGGU	2851.41	166.722	166.722	z9_17-
71	CGAUGGUAGUGUGGGGUCUC	3842.51	479.306	479.306	y12_8-
62	CCGUAGCGCCGAUGGUAGUG	3544.5	321.22	321.22	y11_11-
57	AAACGCCGUAGCGCCGAUGG	3542.54	589.415	589.415	y11_6-
72	GAUGGUAGUGUGGGGUCUCC	3882.47	775.487	775.487	w12_5-
69	GCCGAUGGUAGUGUGGGGUC	4193.56	837.705	837.705	z13_5-
64	GUAGCGCCGAUGGUAGUGUG	2645.33	292.918	292.918	w8_9-
67	GCGCCGAUGGUAGUGUGGGG	4007.51	285.243	285.243	x12_14-
65	UAGCGCCGAUGGUAGUGUGG	2645.33	292.918	292.918	w8_9-
63	CGUAGCGCCGAUGGUAGUGU	2871.39	318.035	318.035	y9_9-
61	GCCGUAGCGCCGAUGGUAGU	2611.32	434.213	434.213	x8_6-
63	CGUAGCGCCGAUGGUAGUGU	2645.33	292.918	292.918	w8_9-
55	UGAAACGCCGUAGCGCCGAU	2834.43	943.802	943.801	z9_3-
57	AAACGCCGUAGCGCCGAUGG	2930.39	1464.19	1464.19	x9_2-
72	GAUGGUAGUGUGGGGUCUCC	3478.47	315.217	315.217	z11_11-
67	GCGCCGAUGGUAGUGUGGGG	3582.49	254.885	254.885	z11_14-
70	CCGAUGGUAGUGUGGGGUCU	2886.4	1442.19	1442.19	y9_2-
62	CCGUAGCGCCGAUGGUAGUG	2645.33	292.918	292.918	w8_9-
66	AGCGCCGAUGGUAGUGUGGG	3582.49	254.885	254.885	z11_14-
55	UGAAACGCCGUAGCGCCGAU	2258.31	160.3	160.3	w7_14-
72	GAUGGUAGUGUGGGGUCUCC	2845.41	315.149	315.149	y9_9-
69	GCCGAUGGUAGUGUGGGGUC	2886.4	1442.19	1442.19	y9_2-
64	GUAGCGCCGAUGGUAGUGUG	1240.19	412.389	412.388	y4_3-
58	AACGCCGUAGCGCCGAUGGU	1240.19	412.389	412.388	y4_3-
69	GCCGAUGGUAGUGUGGGGUC	2562.36	511.465	511.464	z8_5-
63	CGUAGCGCCGAUGGUAGUGU	1240.19	412.389	412.388	y4_3-
70	CCGAUGGUAGUGUGGGGUCU	1527.22	762.602	762.602	z5_2-
72	GAUGGUAGUGUGGGGUCUCC	1545.19	771.585	771.583	w5_2-
70	CCGAUGGUAGUGUGGGGUCU	1200.18	299.038	299.038	y4_4-
73	AUGGUAGUGUGGGGUCUCCC	749.11	186.27	186.27	a-B3_4-
83	GGGGUCUCCCCAUGCGAGAG	6436.08	535.332	535.332	M-12H
77	UAGUGUGGGGUCUCCCCAUG	749.11	186.27	186.27	a-B3_4-
80	UGUGGGGUCUCCCCAUGCGA	1240.19	412.389	412.388	b4_3-
79	GUGUGGGGUCUCCCCAUGCG	1240.19	412.389	412.388	b4_3-
74	UGGUAGUGUGGGGUCUCCCC	1240.19	412.389	412.388	b4_3-
86	GUCUCCCCAUGCGAGAGUAG	1200.18	299.038	299.038	b4_4-
81	GUGGGGUCUCCCCAUGCGAG	1455.2	1455.2	1455.2	a-B5-neutral
73	AUGGUAGUGUGGGGUCUCCC	2611.32	434.213	434.213	c8_6-
82	UGGGGUCUCCCCAUGCGAGA	1455.2	1455.2	1455.2	a-B5-neutral
73	AUGGUAGUGUGGGGUCUCCC	2725.35	453.218	453.218	a-B9_6-
75	GGUAGUGUGGGGUCUCCCCA	2645.33	292.918	292.918	d8_9-
84	GGGUCUCCCCAUGCGAGAGU	1455.2	1455.2	1455.2	a-B5-neutral
85	GGUCUCCCCAUGCGAGAGUA	1527.22	762.602	762.602	a5_2-
77	UAGUGUGGGGUCUCCCCAUG	2645.33	292.918	292.918	d8_9-
73	AUGGUAGUGUGGGGUCUCCC	3280.41	204.018	204.017	d10_16-
76	GUAGUGUGGGGUCUCCCCAU	2645.33	292.918	292.918	d8_9-
86	GUCUCCCCAUGCGAGAGUAG	2097.3	208.722	208.722	a7_10-
80	UGUGGGGUCUCCCCAUGCGA	2886.4	1442.19	1442.19	b9_2-
88	CUCCCCAUGCGAGAGUAGGG	1544.2	385.043	385.043	d5_4-
89	UCCCCAUGCGAGAGUAGGGA	1544.2	385.043	385.043	d5_4-
87	UCUCCCCAUGCGAGAGUAGG	1545.18	771.585	771.583	d5_2-
87	UCUCCCCAUGCGAGAGUAGG	1641.21	163.113	163.113	a-B6_10-
73	AUGGUAGUGUGGGGUCUCCC	3545.49	252.241	252.242	b11_14-
81	GUGGGGUCUCCCCAUGCGAG	2562.36	511.465	511.464	a8_5-
75	GGUAGUGUGGGGUCUCCCCA	3582.49	254.885	254.885	a11_14-
84	GGGUCUCCCCAUGCGAGAGU	2066.27	412.245	412.246	a-B7_5-
74	UGGUAGUGUGGGGUCUCCCC	2645.33	292.918	292.918	d8_9-
89	UCCCCAUGCGAGAGUAGGGA	1873.25	467.306	467.305	d6_4-
90	CCCCAUGCGAGAGUAGGGAA	1873.25	467.306	467.305	d6_4-
86	GUCUCCCCAUGCGAGAGUAG	2482.3	309.28	309.28	c8_8-
74	UGGUAGUGUGGGGUCUCCCC	2871.39	318.035	318.035	b9_9-
86	GUCUCCCCAUGCGAGAGUAG	2500.32	165.68	165.68	d8_15-
83	GGGGUCUCCCCAUGCGAGAG	2845.41	315.149	315.149	b9_9-
85	GGUCUCCCCAUGCGAGAGUA	2331.3	465.252	465.253	a-B8_5-
87	UCUCCCCAUGCGAGAGUAGG	2137.26	266.149	266.149	c7_8-
81	GUGGGGUCUCCCCAUGCGAG	2886.4	1442.19	1442.19	b9_2-
88	CUCCCCAUGCGAGAGUAGGG	2160.28	239.024	239.024	c7_9-
89	UCCCCAUGCGAGAGUAGGGA	2179.28	197.108	197.108	d7_11-
75	GGUAGUGUGGGGUCUCCCCA	4007.51	285.243	285.243	c12_14-
74	UGGUAGUGUGGGGUCUCCCC	3047.38	608.467	608.467	a-B10_5-
76	GUAGUGUGGGGUCUCCCCAU	3582.49	254.885	254.885	a11_14-
79	GUGUGGGGUCUCCCCAUGCG	3407.43	282.945	282.945	a-B11_12-
74	UGGUAGUGUGGGGUCUCCCC	3278.39	467.334	467.334	c10_7-
84	GGGUCUCCCCAUGCGAGAGU	2787.39	397.191	397.191	a9_7-
73	AUGGUAGUGUGGGGUCUCCC	4562.62	324.894	324.893	a14_14-
80	UGUGGGGUCUCCCCAUGCGA	3882.47	775.487	775.487	d12_5-
84	GGGUCUCCCCAUGCGAGAGU	2885.37	205.09	205.09	d9_14-
80	UGUGGGGUCUCCCCAUGCGA	3978.49	496.304	496.304	a-B13_8-
82	UGGGGUCUCCCCAUGCGAGA	3022.38	334.812	334.812	a-B10_9-
90	CCCCAUGCGAGAGUAGGGAA	2770.41	553.075	553.074	a9_5-
81	GUGGGGUCUCCCCAUGCGAG	3478.47	315.217	315.217	a11_11-
78	AGUGUGGGGUCUCCCCAUGC	4251.53	1416.17	1416.17	d13_3-
73	AUGGUAGUGUGGGGUCUCCC	4756.62	678.509	678.508	a-B15_7-
85	GGUCUCCCCAUGCGAGAGUA	2941.38	419.19	419.189	a-B10_7-
79	GUGUGGGGUCUCCCCAUGCG	3842.51	479.306	479.306	b12_8-
84	GGGUCUCCCCAUGCGAGAGU	3110.44	281.76	281.76	b10_11-
78	AGUGUGGGGUCUCCCCAUGC	4458.6	296.232	296.231	a14_15-
73	AUGGUAGUGUGGGGUCUCCC	4886.66	443.234	443.233	b15_11-
73	AUGGUAGUGUGGGGUCUCCC	4886.66	541.954	541.954	b15_9-
76	GUAGUGUGGGGUCUCCCCAU	4193.56	837.704	837.705	a13_5-
88	CUCCCCAUGCGAGAGUAGGG	3054.44	762.603	762.602	b10_4-
82	UGGGGUCUCCCCAUGCGAGA	3438.46	228.223	228.223	a11_15-
75	GGUAGUGUGGGGUCUCCCCA	4862.64	302.907	302.908	b15_16-
85	GGUCUCCCCAUGCGAGAGUA	3174.41	166.067	166.067	d10_19-
73	AUGGUAGUGUGGGGUCUCCC	5062.64	459.232	459.233	a-B16_11-
79	GUGUGGGGUCUCCCCAUGCG	4147.55	318.035	318.035	b13_13-
79	GUGUGGGGUCUCCCCAUGCG	4209.51	232.854	232.853	c13_18-
84	GGGUCUCCCCAUGCGAGAGU	3439.5	381.158	381.159	b11_9-
88	CUCCCCAUGCGAGAGUAGGG	3134.41	347.26	347.26	d10_9-
84	GGGUCUCCCCAUGCGAGAGU	3501.45	699.283	699.282	c11_5-
89	UCCCCAUGCGAGAGUAGGGA	3174.41	166.067	166.067	d10_19-
80	UGUGGGGUCUCCCCAUGCGA	4588.58	381.374	381.374	a-B15_12-
87	UCUCCCCAUGCGAGAGUAGG	3342.46	667.484	667.484	a11_5-
77	UAGUGUGGGGUCUCCCCAUG	4539.55	452.947	452.947	c14_10-
79	GUGUGGGGUCUCCCCAUGCG	4323.54	863.701	863.701	a-B14_5-
88	CUCCCCAUGCGAGAGUAGGG	3399.49	177.913	177.913	b11_19-
81	GUGGGGUCUCCCCAUGCGAG	4088.55	254.527	254.527	a13_16-
79	GUGUGGGGUCUCCCCAUGCG	4514.55	409.406	409.405	c14_11-
87	UCUCCCCAUGCGAGAGUAGG	3440.43	180.068	180.068	d11_19-
90	CCCCAUGCGAGAGUAGGGAA	3638.51	605.411	605.411	a-B12_6-
89	UCCCCAUGCGAGAGUAGGGA	3599.49	513.205	513.204	a-B12_7-
83	GGGGUCUCCCCAUGCGAGAG	4497.57	748.587	748.586	c14_6-
90	CCCCAUGCGAGAGUAGGGAA	3853.53	320.12	320.12	c12_12-
73	AUGGUAGUGUGGGGUCUCCC	5784.75	1445.18	1445.18	a18_4-
77	UAGUGUGGGGUCUCCCCAUG	5069.66	297.208	297.207	a16_17-
79	GUGUGGGGUCUCCCCAUGCG	4819.59	343.249	343.249	c15_14-
83	GGGGUCUCCCCAUGCGAGAG	4722.65	471.257	471.257	a15_10-
81	GUGGGGUCUCCCCAUGCGAG	4497.57	748.587	748.586	c14_6-
74	UGGUAGUGUGGGGUCUCCCC	4862.64	302.907	302.908	b15_16-
78	AGUGUGGGGUCUCCCCAUGC	5415.74	901.616	901.615	b17_6-
87	UCUCCCCAUGCGAGAGUAGG	4034.57	267.963	267.963	b13_15-
87	UCUCCCCAUGCGAGAGUAGG	4034.57	447.277	447.278	b13_9-
77	UAGUGUGGGGUCUCCCCAUG	5167.64	302.971	302.971	d16_17-
89	UCCCCAUGCGAGAGUAGGGA	4097.6	255.092	255.092	b13_16-
83	GGGGUCUCCCCAUGCGAGAG	4916.65	377.196	377.196	a-B16_13-
73	AUGGUAGUGUGGGGUCUCCC	6107.8	338.315	338.315	b19_18-
74	UGGUAGUGUGGGGUCUCCCC	5150.66	256.525	256.525	a16_20-
74	UGGUAGUGUGGGGUCUCCCC	5150.66	285.14	285.14	a16_18-
78	AGUGUGGGGUCUCCCCAUGC	5703.76	284.18	284.18	a18_20-
83	GGGGUCUCCCCAUGCGAGAG	5067.69	843.608	843.608	a16_6-
80	UGUGGGGUCUCCCCAUGCGA	5568.7	505.238	505.239	a-B18_11-
74	UGGUAGUGUGGGGUCUCCCC	5168.67	368.183	368.183	b16_14-
86	GUCUCCCCAUGCGAGAGUAG	4786.62	397.877	397.877	c15_12-
80	UGUGGGGUCUCCCCAUGCGA	5679.74	282.979	282.979	a18_20-
84	GGGUCUCCCCAUGCGAGAGU	4722.65	471.257	471.257	a15_10-
77	UAGUGUGGGGUCUCCCCAUG	5568.7	505.238	505.239	a-B18_11-
77	UAGUGUGGGGUCUCCCCAUG	5703.76	284.18	284.18	a18_20-
80	UGUGGGGUCUCCCCAUGCGA	5873.74	325.311	325.311	a-B19_18-
90	CCCCAUGCGAGAGUAGGGAA	4753.69	249.186	249.186	a15_19-
84	GGGUCUCCCCAUGCGAGAGU	4916.65	377.196	377.196	a-B16_13-
79	GUGUGGGGUCUCCCCAUGCG	5568.7	505.238	505.239	a-B18_11-
76	GUAGUGUGGGGUCUCCCCAU	5799.72	413.258	413.257	c18_14-
85	GGUCUCCCCAUGCGAGAGUA	4786.62	397.877	397.877	c15_12-
82	UGGGGUCUCCCCAUGCGAGA	5126.65	255.325	255.324	d16_20-
87	UCUCCCCAUGCGAGAGUAGG	4884.66	256.079	256.079	a-B16_19-
79	GUGUGGGGUCUCCCCAUGCG	5799.72	413.258	413.257	c18_14-
75	GGUAGUGUGGGGUCUCCCCA	5703.76	284.18	284.18	z18_20-
77	UAGUGUGGGGUCUCCCCAUG	6089.75	337.312	337.312	c19_18-
77	UAGUGUGGGGUCUCCCCAUG	6089.75	1216.94	1216.94	c19_5-
81	GUGGGGUCUCCCCAUGCGAG	5471.7	286.976	286.977	d17_19-
86	GUCUCCCCAUGCGAGAGUAG	5686.78	405.191	405.191	a18_14-
73	AUGGUAGUGUGGGGUCUCCC	5167.64	302.971	302.971	w16_17-
76	GUAGUGUGGGGUCUCCCCAU	6089.75	337.312	337.312	x19_18-
75	GGUAGUGUGGGGUCUCCCCA	5415.74	901.616	901.615	y17_6-
82	UGGGGUCUCCCCAUGCGAGA	5471.7	286.976	286.977	d17_19-
73	AUGGUAGUGUGGGGUCUCCC	5069.66	297.208	297.207	z16_17-
80	UGUGGGGUCUCCCCAUGCGA	5702.77	299.138	299.138	z18_19-
86	GUCUCCCCAUGCGAGAGUAG	5784.75	1445.18	1445.18	d18_4-
87	UCUCCCCAUGCGAGAGUAGG	5359.74	411.28	411.28	b17_13-
78	AGUGUGGGGUCUCCCCAUGC	5471.7	286.976	286.977	w17_19-
82	UGGGGUCUCCCCAUGCGAGA	5702.77	299.138	299.138	a18_19-
77	UAGUGUGGGGUCUCCCCAUG	5799.72	413.258	413.257	x18_14-
76	GUAGUGUGGGGUCUCCCCAU	5703.76	284.18	284.18	z18_20-
78	AGUGUGGGGUCUCCCCAUGC	5126.65	255.325	255.324	w16_20-
87	UCUCCCCAUGCGAGAGUAGG	5688.79	283.432	283.432	b18_20-
82	UGGGGUCUCCCCAUGCGAGA	5896.77	1964.58	1964.58	a-B19_3-
73	AUGGUAGUGUGGGGUCUCCC	4514.55	409.406	409.405	x14_11-
74	UGGUAGUGUGGGGUCUCCCC	5799.72	413.258	413.257	x18_14-
79	GUGUGGGGUCUCCCCAUGCG	5471.7	286.976	286.977	w17_19-
87	UCUCCCCAUGCGAGAGUAGG	5864.78	1465.19	1465.19	a-B19_4-
75	GGUAGUGUGGGGUCUCCCCA	4497.57	748.588	748.586	x14_6-
80	UGUGGGGUCUCCCCAUGCGA	4786.62	397.877	397.877	x15_12-
75	GGUAGUGUGGGGUCUCCCCA	4170.54	1041.63	1041.63	w13_4-
78	AGUGUGGGGUCUCCCCAUGC	4722.65	471.257	471.257	z15_10-
88	CUCCCCAUGCGAGAGUAGGG	6192.84	386.045	386.045	w19_16-
89	UCCCCAUGCGAGAGUAGGGA	6192.84	386.044	386.045	d19_16-
84	GGGUCUCCCCAUGCGAGAGU	5784.76	1445.18	1445.18	w18_4-
79	GUGUGGGGUCUCCCCAUGCG	5067.7	843.608	843.608	z16_6-
84	GGGUCUCCCCAUGCGAGAGU	5686.78	405.191	405.191	z18_14-
78	AGUGUGGGGUCUCCCCAUGC	4112.52	215.441	215.441	x13_19-
78	AGUGUGGGGUCUCCCCAUGC	4112.52	821.496	821.498	x13_5-
85	GGUCUCCCCAUGCGAGAGUA	5688.79	283.432	283.432	y18_20-
80	UGUGGGGUCUCCCCAUGCGA	4034.57	267.963	267.963	y13_15-
79	GUGUGGGGUCUCCCCAUGCG	4722.65	471.257	471.257	z15_10-
80	UGUGGGGUCUCCCCAUGCGA	4034.57	447.278	447.278	y13_9-
84	GGGUCUCCCCAUGCGAGAGU	5359.74	411.28	411.28	y17_13-
77	UAGUGUGGGGUCUCCCCAUG	4497.57	748.588	748.586	x14_6-
74	UGGUAGUGUGGGGUCUCCCC	4819.59	343.249	343.249	x15_14-
73	AUGGUAGUGUGGGGUCUCCC	3438.47	228.223	228.223	z11_15-
76	GUAGUGUGGGGUCUCCCCAU	4170.54	1041.63	1041.63	w13_4-
77	UAGUGUGGGGUCUCCCCAUG	4170.54	1041.63	1041.63	w13_4-
75	GGUAGUGUGGGGUCUCCCCA	3501.45	699.283	699.282	x11_5-
75	GGUAGUGUGGGGUCUCCCCA	3439.5	381.159	381.159	y11_9-
79	GUGUGGGGUCUCCCCAUGCG	4112.52	215.441	215.441	x13_19-
73	AUGGUAGUGUGGGGUCUCCC	2885.37	205.09	205.09	w9_14-
78	AGUGUGGGGUCUCCCCAUGC	3440.43	180.068	180.068	w11_19-
79	GUGUGGGGUCUCCCCAUGCG	4112.52	821.496	821.498	x13_5-
89	UCCCCAUGCGAGAGUAGGGA	5507.8	322.981	322.981	z17_17-
90	CCCCAUGCGAGAGUAGGGAA	5306.74	588.63	588.629	x16_9-
81	GUGGGGUCUCCCCAUGCGAG	4786.62	397.877	397.877	x15_12-
75	GGUAGUGUGGGGUCUCCCCA	3174.42	166.067	166.067	w10_19-
86	GUCUCCCCAUGCGAGAGUAG	4506.67	562.326	562.325	y14_8-
73	AUGGUAGUGUGGGGUCUCCC	2787.39	397.191	397.191	z9_7-
86	GUCUCCCCAUGCGAGAGUAG	4488.66	407.052	407.052	z14_11-
78	AGUGUGGGGUCUCCCCAUGC	3342.46	667.484	667.484	z11_5-
78	AGUGUGGGGUCUCCCCAUGC	3134.41	347.26	347.26	w10_9-
74	UGGUAGUGUGGGGUCUCCCC	4088.55	254.527	254.527	z13_16-
78	AGUGUGGGGUCUCCCCAUGC	3054.44	762.603	762.602	y10_4-
85	GGUCUCCCCAUGCGAGAGUA	4753.69	249.186	249.186	z15_19-
79	GUGUGGGGUCUCCCCAUGCG	3399.49	177.913	177.913	y11_19-
90	CCCCAUGCGAGAGUAGGGAA	4671.66	290.971	290.971	x14_16-
86	GUCUCCCCAUGCGAGAGUAG	3976.55	360.497	360.497	w12_11-
90	CCCCAUGCGAGAGUAGGGAA	4609.71	328.257	328.257	y14_14-
90	CCCCAUGCGAGAGUAGGGAA	4609.71	511.182	511.183	y14_9-
79	GUGUGGGGUCUCCCCAUGCG	3174.42	166.067	166.067	w10_19-
73	AUGGUAGUGUGGGGUCUCCC	2097.3	208.722	208.722	z7_10-
82	UGGGGUCUCCCCAUGCGAGA	4097.6	255.092	255.092	y13_16-
86	GUCUCCCCAUGCGAGAGUAG	3878.57	553.074	553.074	z12_7-
88	CUCCCCAUGCGAGAGUAGGG	4319.58	268.966	268.966	x13_16-
84	GGGUCUCCCCAUGCGAGAGU	4119.6	293.249	293.249	z13_14-
87	UCUCCCCAUGCGAGAGUAGG	4241.63	264.094	264.094	y13_16-
85	GGUCUCCCCAUGCGAGAGUA	4143.61	217.077	217.077	z13_19-
82	UGGGGUCUCCCCAUGCGAGA	3853.53	320.12	320.12	x12_12-
75	GGUAGUGUGGGGUCUCCCCA	2160.28	239.024	239.024	x7_9-
74	UGGUAGUGUGGGGUCUCCCC	3110.44	281.76	281.76	y10_11-
73	AUGGUAGUGUGGGGUCUCCC	1544.2	385.043	385.043	w5_4-
89	UCCCCAUGCGAGAGUAGGGA	4262.64	212.124	212.125	z13_20-
86	GUCUCCCCAUGCGAGAGUAG	3341.47	333.139	333.139	w10_10-
75	GGUAGUGUGGGGUCUCCCCA	1873.25	467.306	467.305	w6_4-
79	GUGUGGGGUCUCCCCAUGCG	2770.41	553.075	553.074	z9_5-
74	UGGUAGUGUGGGGUCUCCCC	2827.35	281.727	281.728	x9_10-
76	GUAGUGUGGGGUCUCCCCAU	2179.28	197.108	197.108	w7_11-
88	CUCCCCAUGCGAGAGUAGGG	3668.51	228.274	228.274	x11_16-
87	UCUCCCCAUGCGAGAGUAGG	3668.51	228.274	228.274	x11_16-
74	UGGUAGUGUGGGGUCUCCCC	2500.32	165.68	165.68	w8_15-
80	UGUGGGGUCUCCCCAUGCGA	1897.31	631.429	631.429	y6_3-
74	UGGUAGUGUGGGGUCUCCCC	2482.3	309.28	309.28	x8_8-
79	GUGUGGGGUCUCCCCAUGCG	2258.31	160.3	160.3	w7_14-
87	UCUCCCCAUGCGAGAGUAGG	3341.47	333.139	333.139	w10_10-
76	GUAGUGUGGGGUCUCCCCAU	1873.25	467.306	467.305	w6_4-
90	CCCCAUGCGAGAGUAGGGAA	3347.47	668.487	668.488	x10_5-
86	GUCUCCCCAUGCGAGAGUAG	2673.37	380.903	380.903	x8_7-
90	CCCCAUGCGAGAGUAGGGAA	3267.51	652.494	652.492	z10_5-
89	UCCCCAUGCGAGAGUAGGGA	3347.47	668.487	668.488	x10_5-
81	GUGGGGUCUCCCCAUGCGAG	2834.43	943.802	943.801	z9_3-
90	CCCCAUGCGAGAGUAGGGAA	3020.44	301.036	301.036	w9_10-
81	GUGGGGUCUCCCCAUGCGAG	2627.37	201.097	201.097	w8_13-
74	UGGUAGUGUGGGGUCUCCCC	2137.26	266.149	266.149	x7_8-
86	GUCUCCCCAUGCGAGAGUAG	2593.41	431.227	431.226	z8_6-
90	CCCCAUGCGAGAGUAGGGAA	3002.43	749.599	749.598	x9_4-
89	UCCCCAUGCGAGAGUAGGGA	3267.51	652.494	652.492	z10_5-
90	CCCCAUGCGAGAGUAGGGAA	2673.37	380.903	380.903	x8_7-
88	CUCCCCAUGCGAGAGUAGGG	2689.37	335.163	335.163	x8_8-
87	UCUCCCCAUGCGAGAGUAGG	2673.37	380.903	380.903	x8_7-
90	CCCCAUGCGAGAGUAGGGAA	2593.41	431.227	431.226	z8_6-
89	UCCCCAUGCGAGAGUAGGGA	2673.37	380.903	380.903	x8_7-
87	UCUCCCCAUGCGAGAGUAGG	2593.41	431.227	431.226	z8_6-
74	UGGUAGUGUGGGGUCUCCCC	1544.2	385.043	385.043	w5_4-
89	UCCCCAUGCGAGAGUAGGGA	2593.41	431.227	431.226	z8_6-
94	AUGCGAGAGUAGGGAACUGC	749.11	186.27	186.27	a-B3_4-
95	UGCGAGAGUAGGGAACUGCC	2089.29	521.316	521.316	a-B7_4-
94	AUGCGAGAGUAGGGAACUGC	1897.31	631.429	631.429	b6_3-
92	CCAUGCGAGAGUAGGGAACU	2258.31	160.3	160.3	d7_14-
98	GAGAGUAGGGAACUGCCAGG	1807.28	601.418	601.418	a-B6_3-
92	CCAUGCGAGAGUAGGGAACU	2834.43	943.802	943.801	a9_3-
93	CAUGCGAGAGUAGGGAACUG	2627.37	201.097	201.097	d8_13-
98	GAGAGUAGGGAACUGCCAGG	2593.41	431.227	431.226	a8_6-
99	AGAGUAGGGAACUGCCAGGC	2593.41	431.227	431.226	a8_6-
98	GAGAGUAGGGAACUGCCAGG	2673.37	380.903	380.903	c8_7-
91	CCCAUGCGAGAGUAGGGAAC	3662.52	243.16	243.16	a-B12_15-
99	AGAGUAGGGAACUGCCAGGC	2673.37	380.903	380.903	c8_7-
91	CCCAUGCGAGAGUAGGGAAC	4119.6	293.249	293.249	a13_14-
96	GCGAGAGUAGGGAACUGCCA	3341.47	333.139	333.139	d10_10-
100	GAGUAGGGAACUGCCAGGCA	2689.37	335.163	335.163	c8_8-
97	CGAGAGUAGGGAACUGCCAG	3341.47	333.139	333.139	d10_10-
99	AGAGUAGGGAACUGCCAGGC	3267.51	652.493	652.492	a10_5-
92	CCAUGCGAGAGUAGGGAACU	4143.61	217.077	217.077	a13_19-
94	AUGCGAGAGUAGGGAACUGC	3878.57	553.074	553.074	a12_7-
96	GCGAGAGUAGGGAACUGCCA	3668.51	228.274	228.274	c11_16-
99	AGAGUAGGGAACUGCCAGGC	3347.47	668.487	668.488	c10_5-
97	CGAGAGUAGGGAACUGCCAG	3668.51	228.274	228.274	c11_16-
95	UGCGAGAGUAGGGAACUGCC	4319.58	268.966	268.966	c13_16-
94	AUGCGAGAGUAGGGAACUGC	3976.55	360.497	360.497	d12_11-
92	CCAUGCGAGAGUAGGGAACU	4488.66	407.052	407.052	a14_11-
100	GAGUAGGGAACUGCCAGGCA	3267.51	652.493	652.492	a10_5-
92	CCAUGCGAGAGUAGGGAACU	4506.67	562.325	562.325	b14_8-
94	AUGCGAGAGUAGGGAACUGC	4241.63	264.094	264.094	b13_16-
100	GAGUAGGGAACUGCCAGGCA	3347.47	668.487	668.488	c10_5-
96	GCGAGAGUAGGGAACUGCCA	4262.64	212.124	212.125	a13_20-
95	UGCGAGAGUAGGGAACUGCC	4762.67	679.373	679.372	a-B15_7-
100	GAGUAGGGAACUGCCAGGCA	3670.52	332.676	332.676	d11_11-
94	AUGCGAGAGUAGGGAACUGC	4762.67	679.373	679.372	a-B15_7-
96	GCGAGAGUAGGGAACUGCCA	4609.71	328.257	328.257	b14_14-
96	GCGAGAGUAGGGAACUGCCA	4609.71	511.182	511.183	b14_9-
95	UGCGAGAGUAGGGAACUGCC	5091.72	635.457	635.457	a-B16_8-
100	GAGUAGGGAACUGCCAGGCA	3878.57	553.074	553.074	a12_7-
99	AGAGUAGGGAACUGCCAGGC	4287.59	305.249	305.249	c13_14-
96	GCGAGAGUAGGGAACUGCCA	4671.66	290.971	290.971	c14_16-
99	AGAGUAGGGAACUGCCAGGC	4401.62	1466.2	1466.2	a-B14_3-
100	GAGUAGGGAACUGCCAGGCA	3976.55	360.497	360.497	d12_11-
94	AUGCGAGAGUAGGGAACUGC	5091.72	635.457	635.457	a-B16_8-
92	CCAUGCGAGAGUAGGGAACU	5507.8	322.981	322.981	a17_17-
100	GAGUAGGGAACUGCCAGGCA	4241.63	264.094	264.094	b13_16-
97	CGAGAGUAGGGAACUGCCAG	4875.72	811.613	811.614	b15_6-
94	AUGCGAGAGUAGGGAACUGC	5306.74	588.63	588.629	c16_9-
95	UGCGAGAGUAGGGAACUGCC	5702.78	299.139	299.138	a-B18_19-
99	AGAGUAGGGAACUGCCAGGC	4875.72	811.613	811.614	b15_6-
98	GAGAGUAGGGAACUGCCAGG	5091.72	635.457	635.457	a-B16_8-
96	GCGAGAGUAGGGAACUGCCA	5547.81	307.204	307.203	a17_18-
97	CGAGAGUAGGGAACUGCCAG	5507.8	322.981	322.981	a17_17-
96	GCGAGAGUAGGGAACUGCCA	5627.78	295.191	295.191	c17_19-
98	GAGAGUAGGGAACUGCCAGG	5507.8	322.981	322.981	a17_17-
92	CCAUGCGAGAGUAGGGAACU	6240.86	311.035	311.035	w19_20-
96	GCGAGAGUAGGGAACUGCCA	5870.86	837.687	837.685	b18_7-
96	GCGAGAGUAGGGAACUGCCA	5950.83	312.194	312.193	d18_19-
93	CAUGCGAGAGUAGGGAACUG	6240.86	311.035	311.035	d19_20-
100	GAGUAGGGAACUGCCAGGCA	5507.8	322.981	322.981	a17_17-
94	AUGCGAGAGUAGGGAACUGC	5950.83	312.194	312.193	w18_19-
95	UGCGAGAGUAGGGAACUGCC	5507.8	322.981	322.981	z17_17-
94	AUGCGAGAGUAGGGAACUGC	5870.86	837.687	837.685	y18_7-
100	GAGUAGGGAACUGCCAGGCA	5870.86	837.687	837.685	b18_7-
93	CAUGCGAGAGUAGGGAACUG	5627.78	295.191	295.191	x17_19-
100	GAGUAGGGAACUGCCAGGCA	5950.83	312.194	312.193	d18_19-
93	CAUGCGAGAGUAGGGAACUG	5547.81	307.204	307.203	z17_18-
94	AUGCGAGAGUAGGGAACUGC	5507.8	322.981	322.981	z17_17-
98	GAGAGUAGGGAACUGCCAGG	5950.83	312.194	312.193	w18_19-
92	CCAUGCGAGAGUAGGGAACU	4875.73	811.613	811.614	y15_6-
98	GAGAGUAGGGAACUGCCAGG	5870.86	837.687	837.685	y18_7-
97	CGAGAGUAGGGAACUGCCAG	5507.8	322.981	322.981	z17_17-
95	UGCGAGAGUAGGGAACUGCC	4506.67	562.326	562.325	y14_8-
98	GAGAGUAGGGAACUGCCAGG	5507.8	322.981	322.981	z17_17-
94	AUGCGAGAGUAGGGAACUGC	4875.73	811.613	811.614	y15_6-
95	UGCGAGAGUAGGGAACUGCC	4488.66	407.052	407.052	z14_11-
95	UGCGAGAGUAGGGAACUGCC	4257.58	386.045	386.045	w13_11-
92	CCAUGCGAGAGUAGGGAACU	4287.59	305.249	305.249	x13_14-
92	CCAUGCGAGAGUAGGGAACU	3976.55	360.497	360.497	w12_11-
91	CCCAUGCGAGAGUAGGGAAC	3670.53	332.676	332.676	w11_11-
93	CAUGCGAGAGUAGGGAACUG	4241.63	264.094	264.094	y13_16-
96	GCGAGAGUAGGGAACUGCCA	4506.67	562.326	562.325	y14_8-
92	CCAUGCGAGAGUAGGGAACU	3878.57	553.074	553.074	z12_7-
96	GCGAGAGUAGGGAACUGCCA	4488.66	407.052	407.052	z14_11-
93	CAUGCGAGAGUAGGGAACUG	3976.55	360.497	360.497	w12_11-
97	CGAGAGUAGGGAACUGCCAG	4506.67	562.326	562.325	y14_8-
98	GAGAGUAGGGAACUGCCAGG	4607.64	254.972	254.973	x14_18-
97	CGAGAGUAGGGAACUGCCAG	4488.66	407.052	407.052	z14_11-
98	GAGAGUAGGGAACUGCCAGG	4607.64	574.948	574.947	x14_8-
100	GAGUAGGGAACUGCCAGGCA	5179.78	469.882	469.881	y16_11-
93	CAUGCGAGAGUAGGGAACUG	3878.57	553.074	553.074	z12_7-
96	GCGAGAGUAGGGAACUGCCA	4143.61	217.077	217.077	z13_19-
97	CGAGAGUAGGGAACUGCCAG	4262.6	709.425	709.426	x13_6-
97	CGAGAGUAGGGAACUGCCAG	4200.64	299.038	299.038	y13_14-
95	UGCGAGAGUAGGGAACUGCC	2834.43	943.802	943.801	z9_3-
94	AUGCGAGAGUAGGGAACUGC	2892.45	577.482	577.483	y9_5-
94	AUGCGAGAGUAGGGAACUGC	2627.37	201.097	201.097	w8_13-
96	GCGAGAGUAGGGAACUGCCA	2836.45	404.199	404.198	y9_7-
97	CGAGAGUAGGGAACUGCCAG	2836.45	404.199	404.198	y9_7-
96	GCGAGAGUAGGGAACUGCCA	2553.35	231.115	231.115	x8_11-
92	CCAUGCGAGAGUAGGGAACU	1897.31	631.429	631.429	y6_3-
98	GAGAGUAGGGAACUGCCAGG	2834.43	943.802	943.801	z9_3-
92	CCAUGCGAGAGUAGGGAACU	1614.22	200.77	200.77	x5_8-
93	CAUGCGAGAGUAGGGAACUG	1897.31	631.429	631.429	y6_3-
97	CGAGAGUAGGGAACUGCCAG	2258.31	160.3	160.3	w7_14-
93	CAUGCGAGAGUAGGGAACUG	1614.22	200.77	200.77	x5_8-
100	GAGUAGGGAACUGCCAGGCA	2834.43	943.802	943.801	z9_3-
100	GAGUAGGGAACUGCCAGGCA	2626.38	327.29	327.29	w8_8-
99	AGAGUAGGGAACUGCCAGGC	1872.32	155.018	155.018	y6_12-
100	GAGUAGGGAACUGCCAGGCA	2281.33	252.474	252.473	w7_9-
100	GAGUAGGGAACUGCCAGGCA	1976.29	394.251	394.251	w6_5-

## Sheet: native 7SK RNA
Window	Seq	theory_m/z of the fragment	theory_m/z of the fragment with any deletion	Peak assigned	ion
14	AUCUGGCUGCGACAUCUGUCAC	6953.36	364.959	364.958	M-19H
16	CUGGCUGCGACAUCUGUCACCC	6928.34	460.882	460.881	M-15H
17	UGGCUGCGACAUCUGUCACCCC	6928.34	460.882	460.881	M-15H
4	UGUGAGGGCGAUCUGGCUGCGA	7128.49	890.054	890.052	M-8H
3	AUGUGAGGGCGAUCUGGCUGCG	7128.49	890.054	890.052	M-8H
2	GAUGUGAGGGCGAUCUGGCUGC	7128.49	890.054	890.052	M-8H
11	GCGAUCUGGCUGCGACAUCUGU	265.081	265.081	265.081	a1-neutral
1	GGAUGUGAGGGCGAUCUGGCUG	265.081	265.081	265.081	a1-neutral
2	GAUGUGAGGGCGAUCUGGCUGC	265.081	265.081	265.081	a1-neutral
5	GUGAGGGCGAUCUGGCUGCGAC	265.081	265.081	265.081	a1-neutral
13	GAUCUGGCUGCGACAUCUGUCA	265.081	265.081	265.081	a1-neutral
7	GAGGGCGAUCUGGCUGCGACAU	265.081	265.081	265.081	a1-neutral
9	GGGCGAUCUGGCUGCGACAUCU	265.081	265.081	265.081	a1-neutral
10	GGCGAUCUGGCUGCGACAUCUG	265.081	265.081	265.081	a1-neutral
18	GGCUGCGACAUCUGUCACCCCA	265.081	265.081	265.081	a1-neutral
11	GCGAUCUGGCUGCGACAUCUGU	283.092	265.081	265.081	b1-H2O
1	GGAUGUGAGGGCGAUCUGGCUG	283.092	265.081	265.081	b1-H2O
2	GAUGUGAGGGCGAUCUGGCUGC	283.092	265.081	265.081	b1-H2O
5	GUGAGGGCGAUCUGGCUGCGAC	283.092	265.081	265.081	b1-H2O
13	GAUCUGGCUGCGACAUCUGUCA	283.092	265.081	265.081	b1-H2O
7	GAGGGCGAUCUGGCUGCGACAU	283.092	265.081	265.081	b1-H2O
9	GGGCGAUCUGGCUGCGACAUCU	283.092	265.081	265.081	b1-H2O
10	GGCGAUCUGGCUGCGACAUCUG	283.092	265.081	265.081	b1-H2O
18	GGCUGCGACAUCUGUCACCCCA	283.092	265.081	265.081	b1-H2O
2	GAUGUGAGGGCGAUCUGGCUGC	345.048	265.081	265.081	c1-HPO3
1	GGAUGUGAGGGCGAUCUGGCUG	345.048	265.081	265.081	c1-HPO3
11	GCGAUCUGGCUGCGACAUCUGU	345.048	265.081	265.081	c1-HPO3
5	GUGAGGGCGAUCUGGCUGCGAC	345.048	265.081	265.081	c1-HPO3
13	GAUCUGGCUGCGACAUCUGUCA	345.048	265.081	265.081	c1-HPO3
7	GAGGGCGAUCUGGCUGCGACAU	345.048	265.081	265.081	c1-HPO3
9	GGGCGAUCUGGCUGCGACAUCU	345.048	265.081	265.081	c1-HPO3
10	GGCGAUCUGGCUGCGACAUCUG	345.048	265.081	265.081	c1-HPO3
18	GGCUGCGACAUCUGUCACCCCA	345.048	265.081	265.081	c1-HPO3
2	GAUGUGAGGGCGAUCUGGCUGC	363.058	265.081	265.081	d1-H3PO4
1	GGAUGUGAGGGCGAUCUGGCUG	363.058	265.081	265.081	d1-H3PO4
11	GCGAUCUGGCUGCGACAUCUGU	363.058	265.081	265.081	d1-H3PO4
13	GAUCUGGCUGCGACAUCUGUCA	363.058	265.081	265.081	d1-H3PO4
5	GUGAGGGCGAUCUGGCUGCGAC	363.058	265.081	265.081	d1-H3PO4
7	GAGGGCGAUCUGGCUGCGACAU	363.058	265.081	265.081	d1-H3PO4
9	GGGCGAUCUGGCUGCGACAUCU	363.058	265.081	265.081	d1-H3PO4
10	GGCGAUCUGGCUGCGACAUCUG	363.058	265.081	265.081	d1-H3PO4
18	GGCUGCGACAUCUGUCACCCCA	363.058	265.081	265.081	d1-H3PO4
16	CUGGCUGCGACAUCUGUCACCC	419.073	419.073	419.072	a-B2-neutral
12	CGAUCUGGCUGCGACAUCUGUC	419.073	419.073	419.072	a-B2-neutral
16	CUGGCUGCGACAUCUGUCACCC	419.073	401.062	401.062	a-B2-H2O
12	CGAUCUGGCUGCGACAUCUGUC	419.073	401.062	401.062	a-B2-H2O
3	AUGUGAGGGCGAUCUGGCUGCG	900.159	224.032	224.032	a3_4-
13	GAUCUGGCUGCGACAUCUGUCA	900.159	224.032	224.032	a3_4-
6	UGAGGGCGAUCUGGCUGCGACA	900.159	224.032	224.032	a3_4-
2	GAUGUGAGGGCGAUCUGGCUGC	900.159	224.032	224.032	a3_4-
11	GCGAUCUGGCUGCGACAUCUGU	995.136	198.019	198.019	c3_5-
10	GGCGAUCUGGCUGCGACAUCUG	995.136	198.019	198.019	c3_5-
18	GGCUGCGACAUCUGUCACCCCA	995.136	198.019	198.019	c3_5-
13	GAUCUGGCUGCGACAUCUGUCA	1609.2	803.593	803.593	d5_2-
14	AUCUGGCUGCGACAUCUGUCAC	1609.2	803.593	803.593	d5_2-
5	GUGAGGGCGAUCUGGCUGCGAC	1935.3	386.052	386.052	a6_5-
6	UGAGGGCGAUCUGGCUGCGACA	1935.3	386.052	386.052	a6_5-
11	GCGAUCUGGCUGCGACAUCUGU	1873.3	623.425	623.424	b6_3-
10	GGCGAUCUGGCUGCGACAUCUG	2089.29	521.316	521.315	a-B7_4-
1	GGAUGUGAGGGCGAUCUGGCUG	2241.33	447.257	447.257	a7_5-
4	UGUGAGGGCGAUCUGGCUGCGA	2241.33	447.257	447.257	a7_5-
11	GCGAUCUGGCUGCGACAUCUGU	2179.32	216.925	216.925	b7_10-
12	CGAUCUGGCUGCGACAUCUGUC	2179.32	216.925	216.925	b7_10-
11	GCGAUCUGGCUGCGACAUCUGU	2179.32	362.213	362.212	b7_6-
14	AUCUGGCUGCGACAUCUGUCAC	2179.32	216.925	216.925	b7_10-
12	CGAUCUGGCUGCGACAUCUGUC	2179.32	362.213	362.212	b7_6-
14	AUCUGGCUGCGACAUCUGUCAC	2179.32	362.213	362.212	b7_6-
15	UCUGGCUGCGACAUCUGUCACC	2581.31	429.211	429.21	d8_6-
17	UGGCUGCGACAUCUGUCACCCC	2716.35	451.718	451.717	a-B9_6-
13	GAUCUGGCUGCGACAUCUGUCA	2812.39	199.877	199.877	a9_14-
16	CUGGCUGCGACAUCUGUCACCC	2827.4	281.732	281.733	a9_10-
14	AUCUGGCUGCGACAUCUGUCAC	2812.39	199.877	199.877	a9_14-
11	GCGAUCUGGCUGCGACAUCUGU	2869.42	259.849	259.848	b9_11-
9	GGGCGAUCUGGCUGCGACAUCU	2869.42	259.849	259.848	b9_11-
10	GGCGAUCUGGCUGCGACAUCUG	2869.42	259.849	259.848	b9_11-
17	UGGCUGCGACAUCUGUCACCCC	2869.42	259.849	259.848	b9_11-
4	UGUGAGGGCGAUCUGGCUGCGA	2971.38	296.13	296.13	c9_10-
3	AUGUGAGGGCGAUCUGGCUGCG	3109.42	443.196	443.195	a-B10_7-
1	GGAUGUGAGGGCGAUCUGGCUG	3109.42	443.196	443.195	a-B10_7-
2	GAUGUGAGGGCGAUCUGGCUGC	3109.42	443.196	443.195	a-B10_7-
3	AUGUGAGGGCGAUCUGGCUGCG	3220.47	177.907	177.907	a10_18-
6	UGAGGGCGAUCUGGCUGCGACA	3220.47	177.907	177.907	a10_18-
9	GGGCGAUCUGGCUGCGACAUCU	3196.46	187.019	187.019	a10_17-
10	GGCGAUCUGGCUGCGACAUCUG	3196.46	187.019	187.019	a10_17-
15	UCUGGCUGCGACAUCUGUCACC	3133.42	260.111	260.11	a10_12-
1	GGAUGUGAGGGCGAUCUGGCUG	3278.48	545.406	545.407	b10_6-
2	GAUGUGAGGGCGAUCUGGCUGC	3278.48	545.406	545.407	b10_6-
13	GAUCUGGCUGCGACAUCUGUCA	3237.4	160.862	160.862	c10_20-
16	CUGGCUGCGACAUCUGUCACCC	3254.43	294.849	294.849	d10_11-
11	GCGAUCUGGCUGCGACAUCUGU	3254.43	294.849	294.849	d10_11-
17	UGGCUGCGACAUCUGUCACCCC	3254.43	294.849	294.849	d10_11-
1	GGAUGUGAGGGCGAUCUGGCUG	3605.52	211.082	211.081	a11_17-
3	AUGUGAGGGCGAUCUGGCUGCG	3663.49	365.341	365.342	d11_10-
5	GUGAGGGCGAUCUGGCUGCGAC	3663.49	365.341	365.342	d11_10-
10	GGCGAUCUGGCUGCGACAUCUG	3599.47	178.966	178.966	d11_20-
2	GAUGUGAGGGCGAUCUGGCUGC	3663.49	365.341	365.342	d11_10-
4	UGUGAGGGCGAUCUGGCUGCGA	3663.49	365.341	365.342	d11_10-
13	GAUCUGGCUGCGACAUCUGUCA	3656.47	405.267	405.268	a-B12_9-
12	CGAUCUGGCUGCGACAUCUGUC	3656.47	405.267	405.268	a-B12_9-
11	GCGAUCUGGCUGCGACAUCUGU	3656.47	405.267	405.268	a-B12_9-
15	UCUGGCUGCGACAUCUGUCACC	3656.47	405.267	405.268	a-B12_9-
14	AUCUGGCUGCGACAUCUGUCAC	3656.47	405.267	405.268	a-B12_9-
13	GAUCUGGCUGCGACAUCUGUCA	3807.52	236.962	236.962	a12_16-
11	GCGAUCUGGCUGCGACAUCUGU	3807.52	236.962	236.962	a12_16-
10	GGCGAUCUGGCUGCGACAUCUG	3807.52	236.962	236.962	a12_16-
1	GGAUGUGAGGGCGAUCUGGCUG	3990.53	265.027	265.027	c12_15-
2	GAUGUGAGGGCGAUCUGGCUGC	3990.53	265.027	265.027	c12_15-
4	UGUGAGGGCGAUCUGGCUGCGA	3951.51	302.954	302.955	c12_13-
9	GGGCGAUCUGGCUGCGACAUCU	3926.51	653.411	653.41	c12_6-
9	GGGCGAUCUGGCUGCGACAUCU	3944.52	492.058	492.058	d12_8-
14	AUCUGGCUGCGACAUCUGUCAC	3889.51	323.118	323.118	d12_12-
17	UGGCUGCGACAUCUGUCACCCC	3889.51	323.118	323.118	d12_12-
8	AGGGCGAUCUGGCUGCGACAUC	4064.55	238.084	238.084	a-B13_17-
5	GUGAGGGCGAUCUGGCUGCGAC	4064.55	238.084	238.084	a-B13_17-
9	GGGCGAUCUGGCUGCGACAUCU	4040.54	201.019	201.019	a-B13_20-
4	UGUGAGGGCGAUCUGGCUGCGA	4065.54	450.719	450.718	a-B13_9-
7	GAGGGCGAUCUGGCUGCGACAU	4064.55	238.084	238.084	a-B13_17-
2	GAUGUGAGGGCGAUCUGGCUGC	4239.62	210.973	210.973	a13_20-
8	AGGGCGAUCUGGCUGCGACAUC	4193.61	261.093	261.093	b13_16-
2	GAUGUGAGGGCGAUCUGGCUGC	4257.63	211.874	211.874	b13_20-
2	GAUGUGAGGGCGAUCUGGCUGC	4257.63	265.094	265.094	b13_16-
6	UGAGGGCGAUCUGGCUGCGACA	4256.55	265.026	265.026	c13_16-
5	GUGAGGGCGAUCUGGCUGCGAC	4256.55	265.026	265.026	c13_16-
4	UGUGAGGGCGAUCUGGCUGCGA	4256.55	265.026	265.026	c13_16-
6	UGAGGGCGAUCUGGCUGCGACA	4256.55	471.942	471.942	c13_9-
5	GUGAGGGCGAUCUGGCUGCGAC	4256.55	471.942	471.942	c13_9-
4	UGUGAGGGCGAUCUGGCUGCGA	4256.55	471.942	471.942	c13_9-
11	GCGAUCUGGCUGCGACAUCUGU	4306.56	268.152	268.153	a-B14_16-
12	CGAUCUGGCUGCGACAUCUGUC	4306.56	268.152	268.153	a-B14_16-
13	GAUCUGGCUGCGACAUCUGUCA	4441.62	200.884	200.884	a14_22-
18	GGCUGCGACAUCUGUCACCCCA	4441.62	200.884	200.884	a14_22-
12	CGAUCUGGCUGCGACAUCUGUC	4441.62	200.884	200.884	a14_22-
1	GGAUGUGAGGGCGAUCUGGCUG	4602.67	459.26	459.259	b14_10-
16	CUGGCUGCGACAUCUGUCACCC	4481.58	279.091	279.091	c14_16-
4	UGUGAGGGCGAUCUGGCUGCGA	4562.57	303.164	303.163	c14_15-
9	GGGCGAUCUGGCUGCGACAUCU	4577.58	351.114	351.114	c14_13-
1	GGAUGUGAGGGCGAUCUGGCUG	4682.64	221.975	221.975	d14_21-
14	AUCUGGCUGCGACAUCUGUCAC	4523.6	265.086	265.086	d14_17-
4	UGUGAGGGCGAUCUGGCUGCGA	4676.61	232.822	232.822	a-B15_20-
8	AGGGCGAUCUGGCUGCGACAUC	4826.67	401.215	401.215	a15_12-
6	UGAGGGCGAUCUGGCUGCGACA	4826.67	401.215	401.215	a15_12-
1	GGAUGUGAGGGCGAUCUGGCUG	4890.69	375.199	375.2	a15_13-
13	GAUCUGGCUGCGACAUCUGUCA	4788.68	265.03	265.03	b15_18-
7	GAGGGCGAUCUGGCUGCGACAU	4826.67	401.215	401.215	a15_12-
1	GGAUGUGAGGGCGAUCUGGCUG	4908.7	544.403	544.404	b15_9-
4	UGUGAGGGCGAUCUGGCUGCGA	4845.67	537.399	537.4	b15_9-
12	CGAUCUGGCUGCGACAUCUGUC	4764.67	339.326	339.326	b15_14-
18	GGCUGCGACAUCUGUCACCCCA	4827.61	803.594	803.593	c15_6-
17	UGGCUGCGACAUCUGUCACCCC	4827.61	803.594	803.593	c15_6-
11	GCGAUCUGGCUGCGACAUCUGU	4980.66	310.284	310.283	a-B16_16-
5	GUGAGGGCGAUCUGGCUGCGAC	5171.72	645.457	645.458	a16_8-
6	UGAGGGCGAUCUGGCUGCGACA	5150.71	285.143	285.142	b16_18-
7	GAGGGCGAUCUGGCUGCGACAU	5171.72	645.457	645.458	a16_8-
8	AGGGCGAUCUGGCUGCGACAUC	5211.68	433.299	433.298	c16_12-
8	AGGGCGAUCUGGCUGCGACAUC	5211.68	743.518	743.518	c16_7-
15	UCUGGCUGCGACAUCUGUCACC	5093.63	508.355	508.354	c16_10-
10	GGCGAUCUGGCUGCGACAUCUG	5211.68	433.299	433.298	c16_12-
10	GGCGAUCUGGCUGCGACAUCUG	5211.68	743.518	743.518	c16_7-
4	UGUGAGGGCGAUCUGGCUGCGA	5270.68	249.977	249.977	d16_21-
16	CUGGCUGCGACAUCUGUCACCC	5150.66	301.972	301.972	d16_17-
18	GGCUGCGACAUCUGUCACCCCA	5150.66	301.972	301.972	d16_17-
15	UCUGGCUGCGACAUCUGUCACC	5111.64	424.962	424.962	d16_12-
14	AUCUGGCUGCGACAUCUGUCAC	5134.67	512.459	512.459	d16_10-
14	AUCUGGCUGCGACAUCUGUCAC	5342.71	266.128	266.128	a17_20-
13	GAUCUGGCUGCGACAUCUGUCA	5399.75	268.979	268.98	b17_20-
8	AGGGCGAUCUGGCUGCGACAUC	5494.77	322.214	322.214	b17_17-
10	GGCGAUCUGGCUGCGACAUCUG	5436.75	603.076	603.075	a17_9-
9	GGGCGAUCUGGCUGCGACAUCU	5494.77	322.214	322.214	b17_17-
18	GGCUGCGACAUCUGUCACCCCA	5399.75	268.979	268.98	b17_20-
12	CGAUCUGGCUGCGACAUCUGUC	5399.75	268.979	268.98	b17_20-
7	GAGGGCGAUCUGGCUGCGACAU	5494.77	322.214	322.214	b17_17-
14	AUCUGGCUGCGACAUCUGUCAC	5536.71	275.828	275.827	a-B18_20-
5	GUGAGGGCGAUCUGGCUGCGAC	5840.8	833.392	833.391	b18_7-
11	GCGAUCUGGCUGCGACAUCUGU	5744.79	819.677	819.676	b18_7-
1	GGAUGUGAGGGCGAUCUGGCUG	5926.77	310.927	310.927	c18_19-
13	GAUCUGGCUGCGACAUCUGUCA	5767.73	523.331	523.331	c18_11-
2	GAUGUGAGGGCGAUCUGGCUGC	5926.77	310.927	310.927	c18_19-
14	AUCUGGCUGCGACAUCUGUCAC	5767.73	523.331	523.331	c18_11-
17	UGGCUGCGACAUCUGUCACCCC	5767.73	523.331	523.331	c18_11-
16	CUGGCUGCGACAUCUGUCACCC	5761.73	337.917	337.917	d18_17-
1	GGAUGUGAGGGCGAUCUGGCUG	6040.8	301.032	301.032	a-B19_20-
16	CUGGCUGCGACAUCUGUCACCC	5857.75	265.253	265.253	a-B19_22-
2	GAUGUGAGGGCGAUCUGGCUGC	6040.8	301.032	301.032	a-B19_20-
13	GAUCUGGCUGCGACAUCUGUCA	6032.81	401.179	401.179	a19_15-
1	GGAUGUGAGGGCGAUCUGGCUG	6191.85	441.267	441.267	a19_14-
1	GGAUGUGAGGGCGAUCUGGCUG	6191.85	475.288	475.289	a19_13-
14	AUCUGGCUGCGACAUCUGUCAC	6011.8	285.268	285.268	b19_21-
14	AUCUGGCUGCGACAUCUGUCAC	6187.78	362.979	362.979	a-B20_17-
11	GCGAUCUGGCUGCGACAUCUGU	6225.82	310.283	310.283	a-B20_20-
1	GGAUGUGAGGGCGAUCUGGCUG	6496.89	381.162	381.162	a20_17-
14	AUCUGGCUGCGACAUCUGUCAC	6378.79	424.245	424.245	c20_15-
15	UCUGGCUGCGACAUCUGUCACC	6378.79	424.245	424.245	c20_15-
6	UGAGGGCGAUCUGGCUGCGACA	6554.86	296.94	296.94	d20_22-
8	AGGGCGAUCUGGCUGCGACAUC	6537.88	362.208	362.208	d20_18-
13	GAUCUGGCUGCGACAUCUGUCA	6436.81	803.594	803.593	d20_8-
7	GAGGGCGAUCUGGCUGCGACAU	6553.88	363.096	363.096	d20_18-
4	UGUGAGGGCGAUCUGGCUGCGA	6627.86	347.827	347.827	a-B21_19-
6	UGAGGGCGAUCUGGCUGCGACA	6537.88	362.208	362.208	w20_18-
5	GUGAGGGCGAUCUGGCUGCGAC	6553.88	363.097	363.096	w20_18-
4	UGUGAGGGCGAUCUGGCUGCGA	6554.86	296.94	296.94	w20_22-
11	GCGAUCUGGCUGCGACAUCUGU	6436.81	803.594	803.593	w20_8-
13	GAUCUGGCUGCGACAUCUGUCA	6378.8	424.245	424.245	x20_15-
12	CGAUCUGGCUGCGACAUCUGUC	6378.8	424.245	424.245	x20_15-
11	GCGAUCUGGCUGCGACAUCUGU	6011.8	285.268	285.268	y19_21-
10	GGCGAUCUGGCUGCGACAUCUG	6032.81	401.18	401.179	z19_15-
18	GGCUGCGACAUCUGUCACCCCA	5727.77	356.978	356.978	w18_16-
12	CGAUCUGGCUGCGACAUCUGUC	5761.73	337.917	337.917	w18_17-
13	GAUCUGGCUGCGACAUCUGUCA	5767.73	523.331	523.331	x18_11-
9	GGGCGAUCUGGCUGCGACAUCU	5767.73	523.331	523.331	x18_11-
10	GGCGAUCUGGCUGCGACAUCUG	5767.73	523.331	523.331	x18_11-
1	GGAUGUGAGGGCGAUCUGGCUG	5840.8	833.393	833.391	y18_7-
7	GAGGGCGAUCUGGCUGCGACAU	5744.8	819.677	819.676	y18_7-
18	GGCUGCGACAUCUGUCACCCCA	5364.71	267.228	267.228	x17_20-
3	AUGUGAGGGCGAUCUGGCUGCG	5494.77	322.214	322.214	y17_17-
8	AGGGCGAUCUGGCUGCGACAUC	5399.75	268.98	268.98	y17_20-
13	GAUCUGGCUGCGACAUCUGUCA	5399.75	268.98	268.98	y17_20-
16	CUGGCUGCGACAUCUGUCACCC	5319.74	378.973	378.974	y17_14-
4	UGUGAGGGCGAUCUGGCUGCGA	5494.77	322.214	322.214	y17_17-
2	GAUGUGAGGGCGAUCUGGCUGC	5494.77	322.214	322.214	y17_17-
15	UCUGGCUGCGACAUCUGUCACC	5319.74	378.973	378.974	y17_14-
7	GAGGGCGAUCUGGCUGCGACAU	5399.75	268.98	268.98	y17_20-
5	GUGAGGGCGAUCUGGCUGCGAC	5436.75	603.076	603.075	z17_9-
9	GGGCGAUCUGGCUGCGACAUCU	5342.71	266.128	266.128	z17_20-
8	AGGGCGAUCUGGCUGCGACAUC	5134.67	512.459	512.459	w16_10-
13	GAUCUGGCUGCGACAUCUGUCA	5134.67	512.459	512.459	w16_10-
9	GGGCGAUCUGGCUGCGACAUCU	5111.64	424.962	424.962	w16_12-
10	GGCGAUCUGGCUGCGACAUCUG	5150.66	301.972	301.972	w16_17-
12	CGAUCUGGCUGCGACAUCUGUC	5150.66	301.972	301.972	w16_17-
4	UGUGAGGGCGAUCUGGCUGCGA	5211.68	433.299	433.298	x16_12-
2	GAUGUGAGGGCGAUCUGGCUGC	5211.68	433.299	433.298	x16_12-
4	UGUGAGGGCGAUCUGGCUGCGA	5211.68	743.518	743.518	x16_7-
9	GGGCGAUCUGGCUGCGACAUCU	5093.63	508.355	508.354	x16_10-
2	GAUGUGAGGGCGAUCUGGCUGC	5211.68	743.518	743.518	x16_7-
18	GGCUGCGACAUCUGUCACCCCA	4997.72	332.173	332.174	y16_15-
18	GGCUGCGACAUCUGUCACCCCA	4979.7	261.082	261.082	z16_19-
1	GGAUGUGAGGGCGAUCUGGCUG	5171.72	645.457	645.458	z16_8-
13	GAUCUGGCUGCGACAUCUGUCA	4789.62	265.082	265.082	w15_18-
13	GAUCUGGCUGCGACAUCUGUCA	4789.62	280.735	280.735	w15_17-
13	GAUCUGGCUGCGACAUCUGUCA	4789.62	341.108	341.108	w15_14-
14	AUCUGGCUGCGACAUCUGUCAC	4789.62	265.082	265.082	w15_18-
14	AUCUGGCUGCGACAUCUGUCAC	4789.62	280.735	280.735	w15_17-
15	UCUGGCUGCGACAUCUGUCACC	4788.64	265.027	265.027	w15_18-
14	AUCUGGCUGCGACAUCUGUCAC	4789.62	341.108	341.108	w15_14-
6	UGAGGGCGAUCUGGCUGCGACA	4788.68	265.03	265.03	y15_18-
11	GCGAUCUGGCUGCGACAUCUGU	4827.61	803.594	803.593	x15_6-
5	GUGAGGGCGAUCUGGCUGCGAC	4764.67	339.326	339.326	y15_14-
10	GGCGAUCUGGCUGCGACAUCUG	4827.61	803.594	803.593	x15_6-
15	UCUGGCUGCGACAUCUGUCACC	4708.67	275.973	275.973	y15_17-
1	GGAUGUGAGGGCGAUCUGGCUG	4826.67	401.215	401.215	z15_12-
15	UCUGGCUGCGACAUCUGUCACC	4690.66	292.158	292.159	z15_16-
6	UGAGGGCGAUCUGGCUGCGACA	4523.6	265.086	265.086	w14_17-
8	AGGGCGAUCUGGCUGCGACAUC	4481.58	279.091	279.091	x14_16-
1	GGAUGUGAGGGCGAUCUGGCUG	4577.59	351.114	351.114	x14_13-
14	AUCUGGCUGCGACAUCUGUCAC	4465.58	371.124	371.124	x14_12-
5	GUGAGGGCGAUCUGGCUGCGAC	4441.62	200.884	200.884	z14_22-
4	UGUGAGGGCGAUCUGGCUGCGA	4441.62	200.884	200.884	z14_22-
16	CUGGCUGCGACAUCUGUCACCC	4345.61	288.7	288.699	z14_15-
15	UCUGGCUGCGACAUCUGUCACC	4345.61	288.7	288.699	z14_15-
10	GGCGAUCUGGCUGCGACAUCUG	4441.62	200.884	200.884	z14_22-
16	CUGGCUGCGACAUCUGUCACCC	4080.53	239.023	239.024	x13_17-
18	GGCUGCGACAUCUGUCACCCCA	4080.53	239.023	239.024	x13_17-
17	UGGCUGCGACAUCUGUCACCCC	4074.53	451.718	451.717	w13_9-
11	GCGAUCUGGCUGCGACAUCUGU	4137.51	826.495	826.495	x13_5-
12	CGAUCUGGCUGCGACAUCUGUC	4137.51	826.495	826.495	x13_5-
4	UGUGAGGGCGAUCUGGCUGCGA	3889.51	323.118	323.118	w12_12-
11	GCGAUCUGGCUGCGACAUCUGU	3850.48	295.183	295.183	w12_13-
7	GAGGGCGAUCUGGCUGCGACAU	3889.51	323.118	323.118	w12_12-
16	CUGGCUGCGACAUCUGUCACCC	3751.48	266.955	266.954	x12_14-
18	GGCUGCGACAUCUGUCACCCCA	3751.48	266.955	266.954	x12_14-
17	UGGCUGCGACAUCUGUCACCCC	3751.48	266.955	266.954	x12_14-
3	AUGUGAGGGCGAUCUGGCUGCG	3807.52	236.962	236.962	z12_16-
1	GGAUGUGAGGGCGAUCUGGCUG	3807.52	236.962	236.962	z12_16-
11	GCGAUCUGGCUGCGACAUCUGU	3526.45	234.089	234.089	x11_15-
10	GGCGAUCUGGCUGCGACAUCUG	3526.45	234.089	234.089	x11_15-
5	GUGAGGGCGAUCUGGCUGCGAC	3479.5	578.909	578.91	y11_6-
13	GAUCUGGCUGCGACAUCUGUCA	3430.49	154.923	154.923	z11_22-
5	GUGAGGGCGAUCUGGCUGCGAC	3254.43	294.849	294.849	w10_11-
4	UGUGAGGGCGAUCUGGCUGCGA	3254.43	294.849	294.849	w10_11-
1	GGAUGUGAGGGCGAUCUGGCUG	3237.4	160.862	160.862	x10_20-
3	AUGUGAGGGCGAUCUGGCUGCG	3133.42	260.111	260.11	z10_12-
4	UGUGAGGGCGAUCUGGCUGCGA	2869.42	259.849	259.848	y9_11-
8	AGGGCGAUCUGGCUGCGACAUC	2795.41	231.943	231.943	z9_12-
3	AUGUGAGGGCGAUCUGGCUGCG	2827.4	281.732	281.733	z9_10-
1	GGAUGUGAGGGCGAUCUGGCUG	2812.39	199.877	199.877	z9_14-
9	GGGCGAUCUGGCUGCGACAUCU	2795.41	231.943	231.943	z9_12-
14	AUCUGGCUGCGACAUCUGUCAC	2756.39	917.788	917.786	z9_3-
7	GAGGGCGAUCUGGCUGCGACAU	2795.41	231.943	231.943	z9_12-
13	GAUCUGGCUGCGACAUCUGUCA	2756.39	917.788	917.786	z9_3-
10	GGCGAUCUGGCUGCGACAUCUG	2795.41	231.943	231.943	z9_12-
12	CGAUCUGGCUGCGACAUCUGUC	2756.39	917.788	917.786	z9_3-
1	GGAUGUGAGGGCGAUCUGGCUG	2581.31	429.211	429.21	w8_6-
7	GAGGGCGAUCUGGCUGCGACAU	2588.34	368.756	368.756	w8_7-
16	CUGGCUGCGACAUCUGUCACCC	2506.32	178.015	178.015	x8_14-
10	GGCGAUCUGGCUGCGACAUCUG	2588.34	368.756	368.756	w8_7-
15	UCUGGCUGCGACAUCUGUCACC	2506.32	178.015	178.015	x8_14-
17	UGGCUGCGACAUCUGUCACCCC	2160.28	239.024	239.024	x7_9-
12	CGAUCUGGCUGCGACAUCUGUC	1891.22	377.236	377.236	w6_5-
5	GUGAGGGCGAUCUGGCUGCGAC	1873.3	623.426	623.424	y6_3-
16	CUGGCUGCGACAUCUGUCACCC	1793.29	447.314	447.315	y6_4-
4	UGUGAGGGCGAUCUGGCUGCGA	1873.3	623.426	623.424	y6_3-
13	GAUCUGGCUGCGACAUCUGUCA	1609.2	803.593	803.593	w5_2-
10	GGCGAUCUGGCUGCGACAUCUG	1609.2	803.593	803.593	w5_2-
8	AGGGCGAUCUGGCUGCGACAUC	1512.26	251.035	251.035	y5_6-
7	GAGGGCGAUCUGGCUGCGACAU	1287.18	320.788	320.788	w4_4-
3	AUGUGAGGGCGAUCUGGCUGCG	995.136	198.019	198.019	x3_5-
3	AUGUGAGGGCGAUCUGGCUGCG	363.058	265.081	265.081	w1-H3PO4
1	GGAUGUGAGGGCGAUCUGGCUG	363.058	265.081	265.081	w1-H3PO4
3	AUGUGAGGGCGAUCUGGCUGCG	345.047	265.081	265.081	x1-HPO3
10	GGCGAUCUGGCUGCGACAUCUG	363.058	265.081	265.081	w1-H3PO4
1	GGAUGUGAGGGCGAUCUGGCUG	345.047	265.081	265.081	x1-HPO3
3	AUGUGAGGGCGAUCUGGCUGCG	283.092	265.081	265.081	y1-H2O
10	GGCGAUCUGGCUGCGACAUCUG	345.047	265.081	265.081	x1-HPO3
1	GGAUGUGAGGGCGAUCUGGCUG	283.092	265.081	265.081	y1-H2O
3	AUGUGAGGGCGAUCUGGCUGCG	265.081	265.081	265.081	z1-neutral
10	GGCGAUCUGGCUGCGACAUCUG	283.092	265.081	265.081	y1-H2O
1	GGAUGUGAGGGCGAUCUGGCUG	265.081	265.081	265.081	z1-neutral
10	GGCGAUCUGGCUGCGACAUCUG	265.081	265.081	265.081	z1-neutral
58	UCGGCUGAUCUGGCUGGCUAGG	7065.42	705.534	705.535	M-10H
106	UCCAUGUGCGUCCCUCCCGAAG	6928.34	460.882	460.881	M-15H
42	GAUCGCCAGGGUUGAUUCGGCU	265.081	265.081	265.081	a1-neutral
82	GGUGUCCCCUUCCUCCCUCACC	265.081	265.081	265.081	a1-neutral
130	GCGCGCUCGGUCGAAGAGGACG	265.081	265.081	265.081	a1-neutral
138	GGUCGAAGAGGACGACCAUCCC	265.081	265.081	265.081	a1-neutral
50	GGGUUGAUUCGGCUGAUCUGGC	265.081	265.081	265.081	a1-neutral
42	GAUCGCCAGGGUUGAUUCGGCU	283.092	265.081	265.081	b1-H2O
74	GCUAGGCGGGUGUCCCCUUCCU	265.081	265.081	265.081	a1-neutral
82	GGUGUCCCCUUCCUCCCUCACC	283.092	265.081	265.081	b1-H2O
130	GCGCGCUCGGUCGAAGAGGACG	283.092	265.081	265.081	b1-H2O
138	GGUCGAAGAGGACGACCAUCCC	283.092	265.081	265.081	b1-H2O
50	GGGUUGAUUCGGCUGAUCUGGC	283.092	265.081	265.081	b1-H2O
42	GAUCGCCAGGGUUGAUUCGGCU	345.048	265.081	265.081	c1-HPO3
74	GCUAGGCGGGUGUCCCCUUCCU	283.092	265.081	265.081	b1-H2O
82	GGUGUCCCCUUCCUCCCUCACC	345.048	265.081	265.081	c1-HPO3
130	GCGCGCUCGGUCGAAGAGGACG	345.048	265.081	265.081	c1-HPO3
138	GGUCGAAGAGGACGACCAUCCC	345.048	265.081	265.081	c1-HPO3
50	GGGUUGAUUCGGCUGAUCUGGC	345.048	265.081	265.081	c1-HPO3
42	GAUCGCCAGGGUUGAUUCGGCU	363.058	265.081	265.081	d1-H3PO4
74	GCUAGGCGGGUGUCCCCUUCCU	345.048	265.081	265.081	c1-HPO3
82	GGUGUCCCCUUCCUCCCUCACC	363.058	265.081	265.081	d1-H3PO4
130	GCGCGCUCGGUCGAAGAGGACG	363.058	265.081	265.081	d1-H3PO4
138	GGUCGAAGAGGACGACCAUCCC	363.058	265.081	265.081	d1-H3PO4
50	GGGUUGAUUCGGCUGAUCUGGC	363.058	265.081	265.081	d1-H3PO4
74	GCUAGGCGGGUGUCCCCUUCCU	363.058	265.081	265.081	d1-H3PO4
26	CAUCUGUCACCCCAUUGAUCGC	419.073	419.073	419.072	a-B2-neutral
26	CAUCUGUCACCCCAUUGAUCGC	419.073	401.062	401.062	a-B2-H2O
90	CUUCCUCCCUCACCGCUCCAUG	419.073	419.073	419.072	a-B2-neutral
90	CUUCCUCCCUCACCGCUCCAUG	419.073	401.062	401.062	a-B2-H2O
114	CGUCCCUCCCGAAGCUGCGCGC	419.073	419.073	419.072	a-B2-neutral
114	CGUCCCUCCCGAAGCUGCGCGC	419.073	401.062	401.062	a-B2-H2O
98	CUCACCGCUCCAUGUGCGUCCC	419.073	419.073	419.072	a-B2-neutral
122	CCGAAGCUGCGCGCUCGGUCGA	419.073	419.073	419.072	a-B2-neutral
98	CUCACCGCUCCAUGUGCGUCCC	419.073	401.062	401.062	a-B2-H2O
122	CCGAAGCUGCGCGCUCGGUCGA	419.073	401.062	401.062	a-B2-H2O
154	CAUCCCCGAUAGAGGAGGACCG	419.073	419.073	419.072	a-B2-neutral
154	CAUCCCCGAUAGAGGAGGACCG	419.073	401.062	401.062	a-B2-H2O
42	GAUCGCCAGGGUUGAUUCGGCU	900.159	224.032	224.032	a3_4-
130	GCGCGCUCGGUCGAAGAGGACG	995.136	198.019	198.019	c3_5-
146	AGGACGACCAUCCCCGAUAGAG	1268.23	1188.27	1188.27	a4-HPO3
146	AGGACGACCAUCCCCGAUAGAG	1286.24	1188.27	1188.27	b4-H3PO4
114	CGUCCCUCCCGAAGCUGCGCGC	1375.19	170.891	170.89	a-B5_8-
146	AGGACGACCAUCCCCGAUAGAG	1573.27	195.652	195.651	a5_8-
162	AUAGAGGAGGACCGGUCUUCGG	1638.23	181.018	181.018	c5_9-
42	GAUCGCCAGGGUUGAUUCGGCU	1873.3	623.425	623.424	b6_3-
130	GCGCGCUCGGUCGAAGAGGACG	1888.31	628.429	628.429	b6_3-
98	CUCACCGCUCCAUGUGCGUCCC	1793.29	447.314	447.315	b6_4-
114	CGUCCCUCCCGAAGCUGCGCGC	1871.24	154.929	154.929	c6_12-
154	CAUCCCCGAUAGAGGAGGACCG	1793.29	447.314	447.315	b6_4-
138	GGUCGAAGAGGACGACCAUCCC	2089.29	521.316	521.315	a-B7_4-
74	GCUAGGCGGGUGUCCCCUUCCU	2089.29	521.316	521.315	a-B7_4-
50	GGGUUGAUUCGGCUGAUCUGGC	2241.33	447.257	447.257	a7_5-
34	ACCCCAUUGAUCGCCAGGGUUG	2104.33	262.033	262.033	a7_8-
154	CAUCCCCGAUAGAGGAGGACCG	2160.28	239.024	239.024	c7_9-
114	CGUCCCUCCCGAAGCUGCGCGC	2291.29	457.251	457.251	a-B8_5-
122	CCGAAGCUGCGCGCUCGGUCGA	2377.36	296.162	296.162	a-B8_8-
146	AGGACGACCAUCCCCGAUAGAG	2632.38	187.019	187.019	c8_14-
130	GCGCGCUCGGUCGAAGAGGACG	2561.33	319.159	319.158	c8_8-
114	CGUCCCUCCCGAAGCUGCGCGC	2482.3	309.28	309.28	c8_8-
66	UCUGGCUGGCUAGGCGGGUGUC	2581.31	429.211	429.21	d8_6-
90	CUUCCUCCCUCACCGCUCCAUG	2461.29	245.121	245.122	d8_10-
82	GGUGUCCCCUUCCUCCCUCACC	2787.39	397.191	397.192	a9_7-
66	UCUGGCUGGCUAGGCGGGUGUC	2828.38	201.019	201.019	a9_14-
58	UCGGCUGAUCUGGCUGGCUAGG	2812.39	199.877	199.877	a9_14-
26	CAUCUGUCACCCCAUUGAUCGC	2756.39	917.788	917.786	a9_3-
34	ACCCCAUUGAUCGCCAGGGUUG	2773.41	183.886	183.886	b9_15-
82	GGUGUCCCCUUCCUCCCUCACC	2885.37	205.09	205.09	d9_14-
114	CGUCCCUCCCGAAGCUGCGCGC	2787.35	198.088	198.089	c9_14-
66	UCUGGCUGGCUAGGCGGGUGUC	3022.38	187.891	187.891	a-B10_16-
130	GCGCGCUCGGUCGAAGAGGACG	3020.41	603.075	603.075	a-B10_5-
106	UCCAUGUGCGUCCCUCCCGAAG	2966.38	210.876	210.876	a-B10_14-
66	UCUGGCUGGCUAGGCGGGUGUC	3133.42	260.111	260.11	a10_12-
146	AGGACGACCAUCCCCGAUAGAG	3186.51	166.703	166.703	a10_19-
138	GGUCGAAGAGGACGACCAUCCC	3261.51	249.877	249.877	b10_13-
146	AGGACGACCAUCCCCGAUAGAG	3266.48	295.945	295.945	c10_11-
146	AGGACGACCAUCCCCGAUAGAG	3266.48	815.611	815.612	c10_4-
138	GGUCGAAGAGGACGACCAUCCC	3341.47	166.066	166.066	d10_20-
114	CGUCCCUCCCGAAGCUGCGCGC	3110.4	517.392	517.393	d10_6-
138	GGUCGAAGAGGACGACCAUCCC	3437.49	380.936	380.935	a-B11_9-
42	GAUCGCCAGGGUUGAUUCGGCU	3542.54	160.017	160.016	b11_22-
42	GAUCGCCAGGGUUGAUUCGGCU	3542.54	589.415	589.416	b11_6-
98	CUCACCGCUCCAUGUGCGUCCC	3341.47	166.066	166.066	a11_20-
114	CGUCCCUCCCGAAGCUGCGCGC	3437.43	179.91	179.91	c11_19-
66	UCUGGCUGGCUAGGCGGGUGUC	3537.43	234.821	234.82	d11_15-
26	CAUCUGUCACCCCAUUGAUCGC	3560.47	196.796	196.796	a-B12_18-
122	CCGAAGCUGCGCGCUCGGUCGA	3582.5	198.02	198.019	d11_18-
90	CUUCCUCCCUCACCGCUCCAUG	3473.42	266.178	266.179	a-B12_13-
34	ACCCCAUUGAUCGCCAGGGUUG	3695.52	334.949	334.948	a12_11-
130	GCGCGCUCGGUCGAAGAGGACG	3800.54	189.019	189.019	b12_20-
162	AUAGAGGAGGACCGGUCUUCGG	3919.61	194.973	194.973	b12_20-
26	CAUCUGUCACCCCAUUGAUCGC	3751.48	266.955	266.954	c12_14-
146	AGGACGACCAUCCCCGAUAGAG	3877.54	192.869	192.87	c12_20-
130	GCGCGCUCGGUCGAAGAGGACG	3862.49	385.242	385.241	c12_10-
66	UCUGGCUGGCUAGGCGGGUGUC	3962.5	263.159	263.159	a-B13_15-
138	GGUCGAAGAGGACGACCAUCCC	4111.59	240.851	240.85	a-B13_17-
58	UCGGCUGAUCUGGCUGGCUAGG	3962.5	263.159	263.159	a-B13_15-
130	GCGCGCUCGGUCGAAGAGGACG	3976.53	1324.5	1324.5	a-B13_3-
66	UCUGGCUGGCUAGGCGGGUGUC	4113.55	194.875	194.876	a13_21-
114	CGUCCCUCCCGAAGCUGCGCGC	3880.52	193.018	193.018	a-B13_20-
58	UCGGCUGAUCUGGCUGGCUAGG	4113.55	194.875	194.876	a13_21-
138	GGUCGAAGAGGACGACCAUCCC	4222.64	262.907	262.907	a13_16-
82	GGUGUCCCCUUCCUCCCUCACC	4027.54	182.062	182.062	b13_22-
122	CCGAAGCUGCGCGCUCGGUCGA	4134.61	195.878	195.878	a13_21-
90	CUUCCUCCCUCACCGCUCCAUG	3993.48	306.183	306.183	c13_13-
154	CAUCCCCGAUAGAGGAGGACCG	4081.61	239.087	239.087	b13_17-
26	CAUCUGUCACCCCAUUGAUCGC	4074.53	451.717	451.717	d13_9-
162	AUAGAGGAGGACCGGUCUUCGG	4304.62	252.205	252.205	d13_17-
114	CGUCCCUCCCGAAGCUGCGCGC	4113.55	194.875	194.876	d13_21-
74	GCUAGGCGGGUGUCCCCUUCCU	4290.55	267.152	267.152	d13_16-
146	AGGACGACCAUCCCCGAUAGAG	4200.59	419.052	419.053	d13_10-
106	UCCAUGUGCGUCCCUCCCGAAG	4227.53	263.213	263.213	a-B14_16-
98	CUCACCGCUCCAUGUGCGUCCC	4074.53	451.717	451.717	d13_9-
146	AGGACGACCAUCCCCGAUAGAG	4407.66	208.881	208.88	a14_21-
34	ACCCCAUUGAUCGCCAGGGUUG	4345.61	288.7	288.699	a14_15-
114	CGUCCCUCCCGAAGCUGCGCGC	4360.62	289.7	289.7	a14_15-
74	GCUAGGCGGGUGUCCCCUUCCU	4577.58	351.114	351.114	c14_13-
138	GGUCGAAGAGGACGACCAUCCC	4761.68	279.091	279.091	a-B15_17-
130	GCGCGCUCGGUCGAAGAGGACG	4785.68	264.863	264.863	a15_18-
90	CUUCCUCCCUCACCGCUCCAUG	4563.61	303.233	303.233	a15_15-
154	CAUCCCCGAUAGAGGAGGACCG	4602.64	269.736	269.736	a-B15_17-
154	CAUCCCCGAUAGAGGAGGACCG	4753.69	249.186	249.186	a15_19-
154	CAUCCCCGAUAGAGGAGGACCG	4753.69	474.361	474.362	a15_10-
146	AGGACGACCAUCCCCGAUAGAG	4792.67	265.252	265.251	c15_18-
146	AGGACGACCAUCCCCGAUAGAG	4906.7	257.24	257.24	a-B16_19-
34	ACCCCAUUGAUCGCCAGGGUUG	4844.65	439.415	439.415	a-B16_11-
26	CAUCUGUCACCCCAUUGAUCGC	4917.65	377.273	377.273	a16_13-
34	ACCCCAUUGAUCGCCAGGGUUG	4979.7	261.082	261.082	a16_19-
146	AGGACGACCAUCCCCGAUAGAG	5057.75	265.19	265.19	a16_19-
82	GGUGUCCCCUUCCUCCCUCACC	4943.64	410.962	410.962	b16_12-
130	GCGCGCUCGGUCGAAGAGGACG	5148.74	320.788	320.788	b16_16-
34	ACCCCAUUGAUCGCCAGGGUUG	4997.71	332.173	332.174	b16_15-
154	CAUCCCCGAUAGAGGAGGACCG	5082.74	253.129	253.129	a16_20-
130	GCGCGCUCGGUCGAAGAGGACG	5210.69	433.217	433.217	c16_12-
74	GCUAGGCGGGUGUCCCCUUCCU	5187.67	575.4	575.399	c16_9-
98	CUCACCGCUCCAUGUGCGUCCC	5052.64	264.921	264.921	c16_19-
162	AUAGAGGAGGACCGGUCUUCGG	5507.8	322.981	322.981	a17_17-
162	AUAGAGGAGGACCGGUCUUCGG	5525.81	262.126	262.127	b17_21-
74	GCUAGGCGGGUGUCCCCUUCCU	5412.74	491.06	491.059	a17_11-
26	CAUCUGUCACCCCAUUGAUCGC	5342.67	266.126	266.125	c17_20-
138	GGUCGAAGAGGACGACCAUCCC	5586.78	265.03	265.03	c17_21-
122	CCGAAGCUGCGCGCUCGGUCGA	5475.73	303.199	303.2	c17_18-
42	GAUCGCCAGGGUUGAUUCGGCU	5727.77	356.978	356.978	a18_16-
82	GGUGUCCCCUUCCUCCCUCACC	5536.7	275.827	275.827	a18_20-
138	GGUCGAAGAGGACGACCAUCCC	5835.87	647.422	647.423	a18_9-
114	CGUCCCUCCCGAAGCUGCGCGC	5621.78	294.875	294.875	a18_19-
42	GAUCGCCAGGGUUGAUUCGGCU	5807.73	262.98	262.98	c18_22-
26	CAUCUGUCACCCCAUUGAUCGC	5785.75	261.981	261.981	a-B19_22-
154	CAUCCCCGAUAGAGGAGGACCG	5852.8	389.179	389.179	c18_15-
146	AGGACGACCAUCCCCGAUAGAG	5886.82	308.825	308.825	a-B19_19-
58	UCGGCUGAUCUGGCUGGCUAGG	6025.78	285.934	285.933	a19_21-
50	GGGUUGAUUCGGCUGAUCUGGC	6068.78	274.846	274.846	b19_22-
74	GCUAGGCGGGUGUCCCCUUCCU	6024.79	601.471	601.471	a19_10-
82	GGUGUCCCCUUCCUCCCUCACC	5939.72	268.979	268.98	d19_22-
130	GCGCGCUCGGUCGAAGAGGACG	6247.85	282.986	282.986	d19_22-
58	UCGGCUGAUCUGGCUGGCUAGG	6123.75	305.18	305.179	d19_20-
138	GGUCGAAGAGGACGACCAUCCC	6335.89	421.385	421.385	a-B20_15-
66	UCUGGCUGGCUAGGCGGGUGUC	6449.85	292.167	292.167	a20_22-
114	CGUCCCUCCCGAAGCUGCGCGC	6160.82	472.901	472.901	a-B20_13-
42	GAUCGCCAGGGUUGAUUCGGCU	6497.83	463.123	463.122	c20_14-
114	CGUCCCUCCCGAAGCUGCGCGC	6351.83	287.712	287.711	c20_22-
42	GAUCGCCAGGGUUGAUUCGGCU	6515.84	591.341	591.341	d20_11-
58	UCGGCUGAUCUGGCUGGCUAGG	6452.81	805.593	805.592	d20_8-
122	CCGAAGCUGCGCGCUCGGUCGA	6449.85	292.167	292.167	d20_22-
106	UCCAUGUGCGUCCCUCCCGAAG	6580.89	298.123	298.123	b21_22-
74	GCUAGGCGGGUGUCCCCUUCCU	6634.88	509.367	509.366	a21_13-
66	UCUGGCUGGCUAGGCGGGUGUC	6835.84	401.101	401.101	c21_17-
34	ACCCCAUUGAUCGCCAGGGUUG	6644.91	603.075	603.075	b21_11-
50	GGGUUGAUUCGGCUGAUCUGGC	6820.83	453.714	453.714	c21_15-
114	CGUCCCUCCCGAAGCUGCGCGC	6696.88	317.891	317.891	c21_21-
114	CGUCCCUCCCGAAGCUGCGCGC	6696.88	477.341	477.341	c21_14-
162	AUAGAGGAGGACCGGUCUUCGG	6883.92	687.384	687.382	w21_10-
114	CGUCCCUCCCGAAGCUGCGCGC	6696.88	317.891	317.891	x21_21-
114	CGUCCCUCCCGAAGCUGCGCGC	6696.88	477.341	477.341	x21_14-
58	UCGGCUGAUCUGGCUGGCUAGG	6756.91	843.606	843.607	y21_8-
42	GAUCGCCAGGGUUGAUUCGGCU	6452.81	805.593	805.592	w20_8-
114	CGUCCCUCCCGAAGCUGCGCGC	6351.83	287.712	287.711	x20_22-
66	UCUGGCUGGCUAGGCGGGUGUC	6449.85	292.167	292.167	z20_22-
74	GCUAGGCGGGUGUCCCCUUCCU	6290.81	330.088	330.088	z20_19-
98	CUCACCGCUCCAUGUGCGUCCC	6025.78	285.934	285.933	w19_21-
74	GCUAGGCGGGUGUCCCCUUCCU	6082.76	379.165	379.165	w19_16-
90	CUUCCUCCCUCACCGCUCCAUG	5927.76	986.952	986.952	x19_6-
114	CGUCCCUCCCGAAGCUGCGCGC	5983.85	270.985	270.986	y19_22-
34	ACCCCAUUGAUCGCCAGGGUUG	6032.81	401.18	401.179	z19_15-
138	GGUCGAAGAGGACGACCAUCCC	5853.84	265.076	265.076	w18_22-
106	UCCAUGUGCGUCCCUCCCGAAG	5760.74	260.844	260.844	w18_22-
122	CCGAAGCUGCGCGCUCGGUCGA	5839.77	264.436	264.436	w18_22-
34	ACCCCAUUGAUCGCCAGGGUUG	5807.73	262.98	262.98	x18_22-
34	ACCCCAUUGAUCGCCAGGGUUG	5727.77	356.978	356.978	z18_16-
58	UCGGCUGAUCUGGCUGGCUAGG	5536.7	275.827	275.827	w17_20-
106	UCCAUGUGCGUCCCUCCCGAAG	5454.72	339.912	339.913	w17_16-
138	GGUCGAAGAGGACGACCAUCCC	5490.78	365.044	365.044	x17_15-
154	CAUCCCCGAUAGAGGAGGACCG	5811.86	483.314	483.314	z18_12-
26	CAUCUGUCACCCCAUUGAUCGC	5319.74	378.973	378.974	y17_14-
162	AUAGAGGAGGACCGGUCUUCGG	5494.77	322.214	322.214	y17_17-
90	CUUCCUCCCUCACCGCUCCAUG	5255.72	290.976	290.976	y17_18-
154	CAUCCCCGAUAGAGGAGGACCG	5586.79	265.03	265.03	x17_21-
66	UCUGGCUGGCUAGGCGGGUGUC	5246.67	275.133	275.132	w16_19-
26	CAUCUGUCACCCCAUUGAUCGC	5054.65	265.027	265.026	w16_19-
26	CAUCUGUCACCCCAUUGAUCGC	5054.65	420.213	420.214	w16_12-
122	CCGAAGCUGCGCGCUCGGUCGA	5412.74	491.06	491.059	z17_11-
130	GCGCGCUCGGUCGAAGAGGACG	5276.73	350.774	350.774	w16_15-
66	UCUGGCUGGCUAGGCGGGUGUC	5228.66	474.325	474.325	x16_11-
162	AUAGAGGAGGACCGGUCUUCGG	5211.68	433.299	433.298	x16_12-
162	AUAGAGGAGGACCGGUCUUCGG	5211.68	743.518	743.518	x16_7-
26	CAUCUGUCACCCCAUUGAUCGC	4974.69	451.236	451.237	y16_11-
58	UCGGCUGAUCUGGCUGGCUAGG	5150.71	285.143	285.142	y16_18-
146	AGGACGACCAUCCCCGAUAGAG	5042.74	279.144	279.144	z16_18-
106	UCCAUGUGCGUCCCUCCCGAAG	4803.65	265.861	265.861	w15_18-
122	CCGAAGCUGCGCGCUCGGUCGA	5067.7	843.608	843.607	z16_6-
106	UCCAUGUGCGUCCCUCCCGAAG	4803.65	479.357	479.356	w15_10-
138	GGUCGAAGAGGACGACCAUCCC	4832.67	603.076	603.075	x15_8-
146	AGGACGACCAUCCCCGAUAGAG	4793.65	265.306	265.307	x15_18-
82	GGUGUCCCCUUCCUCCCUCACC	4523.6	265.086	265.086	z15_17-
42	GAUCGCCAGGGUUGAUUCGGCU	4788.63	265.027	265.027	z15_18-
98	CUCACCGCUCCAUGUGCGUCCC	4723.59	471.351	471.351	x15_10-
98	CUCACCGCUCCAUGUGCGUCCC	4661.63	210.885	210.884	y15_22-
58	UCGGCUGAUCUGGCUGGCUAGG	4787.65	264.973	264.973	z15_18-
34	ACCCCAUUGAUCGCCAGGGUUG	4787.65	264.973	264.973	z15_18-
122	CCGAAGCUGCGCGCUCGGUCGA	4762.65	679.371	679.372	z15_7-
66	UCUGGCUGGCUAGGCGGGUGUC	4577.59	351.114	351.114	x14_13-
138	GGUCGAAGAGGACGACCAUCCC	4407.66	208.881	208.88	z14_21-
26	CAUCUGUCACCCCAUUGAUCGC	4345.61	288.7	288.699	z14_15-
106	UCCAUGUGCGUCCCUCCCGAAG	4360.62	289.7	289.7	z14_15-
106	UCCAUGUGCGUCCCUCCCGAAG	4135.55	195.923	195.923	x13_21-
26	CAUCUGUCACCCCAUUGAUCGC	4034.57	447.278	447.278	y13_9-
90	CUUCCUCCCUCACCGCUCCAUG	4034.57	447.278	447.278	y13_9-
130	GCGCGCUCGGUCGAAGAGGACG	4222.64	262.907	262.907	z13_16-
114	CGUCCCUCCCGAAGCUGCGCGC	4134.61	195.878	195.878	z13_21-
42	GAUCGCCAGGGUUGAUUCGGCU	3849.45	295.104	295.104	x12_13-
154	CAUCCCCGAUAGAGGAGGACCG	4222.64	262.907	262.907	z13_16-
122	CCGAAGCUGCGCGCUCGGUCGA	3886.51	214.909	214.909	x12_18-
138	GGUCGAAGAGGACGACCAUCCC	3751.57	266.962	266.962	y12_14-
114	CGUCCCUCCCGAAGCUGCGCGC	3847.58	273.819	273.819	y12_14-
26	CAUCUGUCACCCCAUUGAUCGC	3711.52	264.101	264.101	z12_14-
50	GGGUUGAUUCGGCUGAUCUGGC	3807.52	236.962	236.962	z12_16-
34	ACCCCAUUGAUCGCCAGGGUUG	3807.52	236.962	236.962	z12_16-
98	CUCACCGCUCCAUGUGCGUCCC	3727.51	265.243	265.243	z12_14-
114	CGUCCCUCCCGAAGCUGCGCGC	3582.5	198.02	198.019	w11_18-
106	UCCAUGUGCGUCCCUCCCGAAG	3502.48	499.347	499.346	w11_7-
162	AUAGAGGAGGACCGGUCUUCGG	3518.43	174.914	174.914	x11_20-
162	AUAGAGGAGGACCGGUCUUCGG	3518.43	292.195	292.195	x11_12-
74	GCUAGGCGGGUGUCCCCUUCCU	3625.46	603.235	603.234	z12_6-
162	AUAGAGGAGGACCGGUCUUCGG	3518.43	585.397	585.399	x11_6-
146	AGGACGACCAUCCCCGAUAGAG	3566.5	593.409	593.409	w11_6-
130	GCGCGCUCGGUCGAAGAGGACG	3589.57	298.123	298.123	y11_12-
42	GAUCGCCAGGGUUGAUUCGGCU	3424.44	213.02	213.019	z11_16-
122	CCGAAGCUGCGCGCUCGGUCGA	3479.5	578.909	578.91	y11_6-
122	CCGAAGCUGCGCGCUCGGUCGA	3254.43	294.849	294.849	w10_11-
130	GCGCGCUCGGUCGAAGAGGACG	3346.49	417.303	417.304	x10_8-
66	UCUGGCUGGCUAGGCGGGUGUC	3230.46	189.019	189.019	y10_17-
82	GGUGUCCCCUUCCUCCCUCACC	3014.44	501.398	501.398	y10_6-
138	GGUCGAAGAGGACGACCAUCCC	3059.46	160.016	160.016	z10_19-
162	AUAGAGGAGGACCGGUCUUCGG	3133.42	260.111	260.11	z10_12-
58	UCGGCUGAUCUGGCUGGCUAGG	3196.46	187.019	187.019	z10_17-
34	ACCCCAUUGAUCGCCAGGGUUG	3196.46	187.019	187.019	z10_17-
154	CAUCCCCGAUAGAGGAGGACCG	3322.48	663.488	663.488	x10_5-
106	UCCAUGUGCGUCCCUCCCGAAG	2892.4	261.938	261.937	w9_11-
90	CUUCCUCCCUCACCGCUCCAUG	2851.36	166.72	166.719	x9_17-
98	CUCACCGCUCCAUGUGCGUCCC	2885.37	205.09	205.09	w9_14-
130	GCGCGCUCGGUCGAAGAGGACG	2939.49	292.941	292.941	y9_10-
42	GAUCGCCAGGGUUGAUUCGGCU	2812.39	199.877	199.877	z9_14-
58	UCGGCUGAUCUGGCUGGCUAGG	2869.42	259.849	259.848	y9_11-
34	ACCCCAUUGAUCGCCAGGGUUG	2869.42	259.849	259.848	y9_11-
162	AUAGAGGAGGACCGGUCUUCGG	2828.38	201.019	201.019	z9_14-
50	GGGUUGAUUCGGCUGAUCUGGC	2812.39	199.877	199.877	z9_14-
162	AUAGAGGAGGACCGGUCUUCGG	2581.31	429.211	429.21	w8_6-
98	CUCACCGCUCCAUGUGCGUCCC	2787.39	397.191	397.192	z9_7-
82	GGUGUCCCCUUCCUCCCUCACC	2465.33	492.057	492.058	x8_5-
114	CGUCCCUCCCGAAGCUGCGCGC	2561.33	319.159	319.158	x8_8-
74	GCUAGGCGGGUGUCCCCUUCCU	2461.29	245.121	245.122	w8_10-
82	GGUGUCCCCUUCCUCCCUCACC	2160.28	239.024	239.024	x7_9-
138	GGUCGAAGAGGACGACCAUCCC	2160.28	239.024	239.024	x7_9-
26	CAUCUGUCACCCCAUUGAUCGC	2179.33	216.925	216.925	y7_10-
26	CAUCUGUCACCCCAUUGAUCGC	2179.33	362.213	362.212	y7_6-
50	GGGUUGAUUCGGCUGAUCUGGC	2179.33	216.925	216.925	y7_10-
50	GGGUUGAUUCGGCUGAUCUGGC	2179.33	362.213	362.212	y7_6-
34	ACCCCAUUGAUCGCCAGGGUUG	2241.33	447.258	447.257	z7_5-
82	GGUGUCCCCUUCCUCCCUCACC	1793.29	447.314	447.315	y6_4-
138	GGUCGAAGAGGACGACCAUCCC	1793.29	447.314	447.315	y6_4-
98	CUCACCGCUCCAUGUGCGUCCC	1871.24	154.929	154.929	x6_12-
26	CAUCUGUCACCCCAUUGAUCGC	1873.3	623.426	623.424	y6_3-
114	CGUCCCUCCCGAAGCUGCGCGC	1888.31	628.429	628.429	y6_3-
154	CAUCCCCGAUAGAGGAGGACCG	1974.28	986.131	986.131	x6_2-
146	AGGACGACCAUCCCCGAUAGAG	1592.27	175.911	175.911	y5_9-
106	UCCAUGUGCGUCCCUCCCGAAG	1573.28	195.652	195.651	z5_8-
106	UCCAUGUGCGUCCCUCCCGAAG	1286.24	1188.27	1188.27	y4-H3PO4
146	AGGACGACCAUCCCCGAUAGAG	1286.24	1188.27	1188.27	y4-H3PO4
106	UCCAUGUGCGUCCCUCCCGAAG	1268.23	1188.27	1188.27	z4-HPO3
146	AGGACGACCAUCCCCGAUAGAG	1268.23	1188.27	1188.27	z4-HPO3
162	AUAGAGGAGGACCGGUCUUCGG	995.136	198.019	198.019	x3_5-
50	GGGUUGAUUCGGCUGAUCUGGC	995.136	198.019	198.019	x3_5-
90	CUUCCUCCCUCACCGCUCCAUG	900.159	224.032	224.032	z3_4-
162	AUAGAGGAGGACCGGUCUUCGG	363.058	265.081	265.081	w1-H3PO4
90	CUUCCUCCCUCACCGCUCCAUG	363.058	265.081	265.081	w1-H3PO4
130	GCGCGCUCGGUCGAAGAGGACG	363.058	265.081	265.081	w1-H3PO4
106	UCCAUGUGCGUCCCUCCCGAAG	363.058	265.081	265.081	w1-H3PO4
58	UCGGCUGAUCUGGCUGGCUAGG	363.058	265.081	265.081	w1-H3PO4
34	ACCCCAUUGAUCGCCAGGGUUG	363.058	265.081	265.081	w1-H3PO4
162	AUAGAGGAGGACCGGUCUUCGG	345.047	265.081	265.081	x1-HPO3
146	AGGACGACCAUCCCCGAUAGAG	363.058	265.081	265.081	w1-H3PO4
130	GCGCGCUCGGUCGAAGAGGACG	345.047	265.081	265.081	x1-HPO3
90	CUUCCUCCCUCACCGCUCCAUG	345.047	265.081	265.081	x1-HPO3
106	UCCAUGUGCGUCCCUCCCGAAG	345.047	265.081	265.081	x1-HPO3
58	UCGGCUGAUCUGGCUGGCUAGG	345.047	265.081	265.081	x1-HPO3
34	ACCCCAUUGAUCGCCAGGGUUG	345.047	265.081	265.081	x1-HPO3
162	AUAGAGGAGGACCGGUCUUCGG	283.092	265.081	265.081	y1-H2O
146	AGGACGACCAUCCCCGAUAGAG	345.047	265.081	265.081	x1-HPO3
130	GCGCGCUCGGUCGAAGAGGACG	283.092	265.081	265.081	y1-H2O
106	UCCAUGUGCGUCCCUCCCGAAG	283.092	265.081	265.081	y1-H2O
58	UCGGCUGAUCUGGCUGGCUAGG	283.092	265.081	265.081	y1-H2O
90	CUUCCUCCCUCACCGCUCCAUG	283.092	265.081	265.081	y1-H2O
34	ACCCCAUUGAUCGCCAGGGUUG	283.092	265.081	265.081	y1-H2O
162	AUAGAGGAGGACCGGUCUUCGG	265.081	265.081	265.081	z1-neutral
154	CAUCCCCGAUAGAGGAGGACCG	363.058	265.081	265.081	w1-H3PO4
146	AGGACGACCAUCCCCGAUAGAG	283.092	265.081	265.081	y1-H2O
130	GCGCGCUCGGUCGAAGAGGACG	265.081	265.081	265.081	z1-neutral
106	UCCAUGUGCGUCCCUCCCGAAG	265.081	265.081	265.081	z1-neutral
58	UCGGCUGAUCUGGCUGGCUAGG	265.081	265.081	265.081	z1-neutral
90	CUUCCUCCCUCACCGCUCCAUG	265.081	265.081	265.081	z1-neutral
34	ACCCCAUUGAUCGCCAGGGUUG	265.081	265.081	265.081	z1-neutral
154	CAUCCCCGAUAGAGGAGGACCG	345.047	265.081	265.081	x1-HPO3
146	AGGACGACCAUCCCCGAUAGAG	265.081	265.081	265.081	z1-neutral
154	CAUCCCCGAUAGAGGAGGACCG	283.092	265.081	265.081	y1-H2O
105	CUCCAUGUGCGUCCCUCCCGAA	6888.31	687.823	687.824	M-10H
81	GGGUGUCCCCUUCCUCCCUCAC	265.081	265.081	265.081	a1-neutral
121	CCCGAAGCUGCGCGCUCGGUCG	7022.42	637.394	637.395	M-11H
154	CAUCCCCGAUAGAGGAGGACCG	265.081	265.081	265.081	z1-neutral
161	GAUAGAGGAGGACCGGUCUUCG	265.081	265.081	265.081	a1-neutral
81	GGGUGUCCCCUUCCUCCCUCAC	283.092	265.081	265.081	b1-H2O
113	GCGUCCCUCCCGAAGCUGCGCG	265.081	265.081	265.081	a1-neutral
161	GAUAGAGGAGGACCGGUCUUCG	283.092	265.081	265.081	b1-H2O
145	GAGGACGACCAUCCCCGAUAGA	265.081	265.081	265.081	a1-neutral
81	GGGUGUCCCCUUCCUCCCUCAC	345.048	265.081	265.081	c1-HPO3
113	GCGUCCCUCCCGAAGCUGCGCG	283.092	265.081	265.081	b1-H2O
161	GAUAGAGGAGGACCGGUCUUCG	345.048	265.081	265.081	c1-HPO3
145	GAGGACGACCAUCCCCGAUAGA	283.092	265.081	265.081	b1-H2O
73	GGCUAGGCGGGUGUCCCCUUCC	265.081	265.081	265.081	a1-neutral
81	GGGUGUCCCCUUCCUCCCUCAC	363.058	265.081	265.081	d1-H3PO4
113	GCGUCCCUCCCGAAGCUGCGCG	345.048	265.081	265.081	c1-HPO3
161	GAUAGAGGAGGACCGGUCUUCG	363.058	265.081	265.081	d1-H3PO4
145	GAGGACGACCAUCCCCGAUAGA	345.048	265.081	265.081	c1-HPO3
73	GGCUAGGCGGGUGUCCCCUUCC	283.092	265.081	265.081	b1-H2O
137	CGGUCGAAGAGGACGACCAUCC	419.073	419.073	419.072	a-B2-neutral
113	GCGUCCCUCCCGAAGCUGCGCG	363.058	265.081	265.081	d1-H3PO4
137	CGGUCGAAGAGGACGACCAUCC	419.073	401.062	401.062	a-B2-H2O
105	CUCCAUGUGCGUCCCUCCCGAA	419.073	419.073	419.072	a-B2-neutral
89	CCUUCCUCCCUCACCGCUCCAU	419.073	419.073	419.072	a-B2-neutral
145	GAGGACGACCAUCCCCGAUAGA	363.058	265.081	265.081	d1-H3PO4
105	CUCCAUGUGCGUCCCUCCCGAA	419.073	401.062	401.062	a-B2-H2O
89	CCUUCCUCCCUCACCGCUCCAU	419.073	401.062	401.062	a-B2-H2O
73	GGCUAGGCGGGUGUCCCCUUCC	345.048	265.081	265.081	c1-HPO3
33	CACCCCAUUGAUCGCCAGGGUU	419.073	419.073	419.072	a-B2-neutral
33	CACCCCAUUGAUCGCCAGGGUU	419.073	401.062	401.062	a-B2-H2O
121	CCCGAAGCUGCGCGCUCGGUCG	419.073	419.073	419.072	a-B2-neutral
121	CCCGAAGCUGCGCGCUCGGUCG	419.073	401.062	401.062	a-B2-H2O
97	CCUCACCGCUCCAUGUGCGUCC	419.073	419.073	419.072	a-B2-neutral
97	CCUCACCGCUCCAUGUGCGUCC	419.073	401.062	401.062	a-B2-H2O
73	GGCUAGGCGGGUGUCCCCUUCC	363.058	265.081	265.081	d1-H3PO4
57	UUCGGCUGAUCUGGCUGGCUAG	532.084	265.034	265.034	a2_2-
153	CCAUCCCCGAUAGAGGAGGACC	419.073	419.073	419.072	a-B2-neutral
153	CCAUCCCCGAUAGAGGAGGACC	419.073	401.062	401.062	a-B2-H2O
57	UUCGGCUGAUCUGGCUGGCUAG	630.061	209.013	209.013	d2_3-
41	UGAUCGCCAGGGUUGAUUCGGC	900.159	224.032	224.032	a3_4-
161	GAUAGAGGAGGACCGGUCUUCG	900.159	224.032	224.032	a3_4-
137	CGGUCGAAGAGGACGACCAUCC	995.136	198.019	198.019	c3_5-
113	GCGUCCCUCCCGAAGCUGCGCG	995.136	198.019	198.019	c3_5-
73	GGCUAGGCGGGUGUCCCCUUCC	995.136	198.019	198.019	c3_5-
25	ACAUCUGUCACCCCAUUGAUCG	1287.18	320.788	320.788	d4_4-
161	GAUAGAGGAGGACCGGUCUUCG	1592.27	175.911	175.911	b5_9-
25	ACAUCUGUCACCCCAUUGAUCG	1512.26	251.035	251.035	b5_6-
41	UGAUCGCCAGGGUUGAUUCGGC	1609.2	803.593	803.593	d5_2-
65	AUCUGGCUGGCUAGGCGGGUGU	1609.2	803.593	803.593	d5_2-
121	CCCGAAGCUGCGCGCUCGGUCG	1589.22	316.837	316.837	c5_5-
145	GAGGACGACCAUCCCCGAUAGA	1807.28	601.418	601.418	a-B6_3-
97	CCUCACCGCUCCAUGUGCGUCC	1793.29	447.314	447.315	b6_4-
153	CCAUCCCCGAUAGAGGAGGACC	1793.29	447.314	447.315	b6_4-
41	UGAUCGCCAGGGUUGAUUCGGC	2179.32	216.925	216.925	b7_10-
41	UGAUCGCCAGGGUUGAUUCGGC	2179.32	362.213	362.212	b7_6-
65	AUCUGGCUGGCUAGGCGGGUGU	2179.32	216.925	216.925	b7_10-
65	AUCUGGCUGGCUAGGCGGGUGU	2179.32	362.213	362.212	b7_6-
49	AGGGUUGAUUCGGCUGAUCUGG	2241.33	447.257	447.257	a7_5-
73	GGCUAGGCGGGUGUCCCCUUCC	2089.29	521.316	521.315	a-B7_4-
97	CCUCACCGCUCCAUGUGCGUCC	2160.28	239.024	239.024	c7_9-
153	CCAUCCCCGAUAGAGGAGGACC	2160.28	239.024	239.024	c7_9-
121	CCCGAAGCUGCGCGCUCGGUCG	2377.36	296.162	296.162	a-B8_8-
89	CCUUCCUCCCUCACCGCUCCAU	2461.29	245.121	245.122	d8_10-
41	UGAUCGCCAGGGUUGAUUCGGC	2660.35	265.028	265.027	a-B9_10-
57	UUCGGCUGAUCUGGCUGGCUAG	2581.31	429.211	429.21	d8_6-
81	GGGUGUCCCCUUCCUCCCUCAC	2716.35	451.718	451.717	a-B9_6-
41	UGAUCGCCAGGGUUGAUUCGGC	2795.41	231.943	231.943	a9_12-
65	AUCUGGCUGGCUAGGCGGGUGU	2812.39	199.877	199.877	a9_14-
81	GGGUGUCCCCUUCCUCCCUCAC	2827.4	281.732	281.733	a9_10-
57	UUCGGCUGAUCUGGCUGGCUAG	2812.39	199.877	199.877	a9_14-
129	UGCGCGCUCGGUCGAAGAGGAC	2787.39	397.191	397.192	a9_7-
25	ACAUCUGUCACCCCAUUGAUCG	2756.39	917.788	917.786	a9_3-
129	UGCGCGCUCGGUCGAAGAGGAC	2885.37	205.09	205.09	d9_14-
121	CCCGAAGCUGCGCGCUCGGUCG	2892.4	261.938	261.937	d9_11-
97	CCUCACCGCUCCAUGUGCGUCC	2828.38	201.02	201.019	d9_14-
105	CUCCAUGUGCGUCCCUCCCGAA	2966.38	210.876	210.876	a-B10_14-
153	CCAUCCCCGAUAGAGGAGGACC	2828.38	201.02	201.019	d9_14-
65	AUCUGGCUGGCUAGGCGGGUGU	3237.4	160.862	160.862	c10_20-
137	CGGUCGAAGAGGACGACCAUCC	3283.46	217.889	217.889	c10_15-
153	CCAUCCCCGAUAGAGGAGGACC	3059.46	160.016	160.016	a10_19-
137	CGGUCGAAGAGGACGACCAUCC	3397.49	198.844	198.844	a-B11_17-
89	CCUUCCUCCCUCACCGCUCCAU	3167.4	350.925	350.925	a-B11_9-
97	CCUCACCGCUCCAUGUGCGUCC	3341.47	166.066	166.066	a11_20-
81	GGGUGUCCCCUUCCUCCCUCAC	3518.43	292.195	292.195	c11_12-
113	GCGUCCCUCCCGAAGCUGCGCG	3437.43	179.91	179.91	c11_19-
65	AUCUGGCUGGCUAGGCGGGUGU	3656.47	405.267	405.268	a-B12_9-
161	GAUAGAGGAGGACCGGUCUUCG	3806.55	291.804	291.804	a-B12_13-
89	CCUUCCUCCCUCACCGCUCCAU	3473.42	266.178	266.179	a-B12_13-
145	GAGGACGACCAUCCCCGAUAGA	3725.56	265.103	265.103	a-B12_14-
121	CCCGAAGCUGCGCGCUCGGUCG	3638.51	605.411	605.41	a-B12_6-
25	ACAUCUGUCACCCCAUUGAUCG	3695.52	334.949	334.948	a12_11-
33	CACCCCAUUGAUCGCCAGGGUU	3695.52	334.949	334.948	a12_11-
49	AGGGUUGAUUCGGCUGAUCUGG	3850.53	319.87	319.87	b12_12-
81	GGGUGUCCCCUUCCUCCCUCAC	3938.49	178.014	178.015	a-B13_22-
49	AGGGUUGAUUCGGCUGAUCUGG	3912.48	176.832	176.833	c12_22-
65	AUCUGGCUGGCUAGGCGGGUGU	3962.5	263.159	263.159	a-B13_15-
137	CGGUCGAAGAGGACGACCAUCC	4222.64	262.907	262.907	a13_16-
57	UUCGGCUGAUCUGGCUGGCUAG	4074.53	451.717	451.717	a13_9-
161	GAUAGAGGAGGACCGGUCUUCG	4326.61	195.656	195.656	c13_22-
89	CCUUCCUCCCUCACCGCUCCAU	3993.48	306.183	306.183	c13_13-
25	ACAUCUGUCACCCCAUUGAUCG	4080.53	239.023	239.024	c13_17-
33	CACCCCAUUGAUCGCCAGGGUU	4080.53	239.023	239.024	c13_17-
113	GCGUCCCUCCCGAAGCUGCGCG	4111.53	255.963	255.963	c13_16-
49	AGGGUUGAUUCGGCUGAUCUGG	4257.53	265.088	265.088	c13_16-
105	CUCCAUGUGCGUCCCUCCCGAA	4227.53	263.213	263.213	a-B14_16-
97	CCUCACCGCUCCAUGUGCGUCC	4073.54	580.927	580.926	d13_7-
73	GGCUAGGCGGGUGUCCCCUUCC	4311.57	194.972	194.973	c13_22-
57	UUCGGCUGAUCUGGCUGGCUAG	4268.52	473.273	473.273	a-B14_9-
33	CACCCCAUUGAUCGCCAGGGUU	4345.61	288.7	288.699	a14_15-
113	GCGUCCCUCCCGAAGCUGCGCG	4360.62	289.7	289.7	a14_15-
129	UGCGCGCUCGGUCGAAGAGGAC	4451.61	210.974	210.973	b14_21-
137	CGGUCGAAGAGGACGACCAUCC	4607.64	254.972	254.973	c14_18-
41	UGAUCGCCAGGGUUGAUUCGGC	4540.58	237.97	237.97	d14_19-
65	AUCUGGCUGGCUAGGCGGGUGU	4540.58	237.97	237.97	d14_19-
137	CGGUCGAAGAGGACGACCAUCC	4721.68	235.076	235.076	a-B15_20-
49	AGGGUUGAUUCGGCUGAUCUGG	4562.57	303.164	303.163	c14_15-
41	UGAUCGCCAGGGUUGAUUCGGC	4787.65	264.973	264.973	a15_18-
65	AUCUGGCUGGCUAGGCGGGUGU	4787.65	264.973	264.973	a15_18-
89	CCUUCCUCCCUCACCGCUCCAU	4523.6	265.086	265.086	a15_17-
129	UGCGCGCUCGGUCGAAGAGGAC	4762.65	679.371	679.372	a15_7-
153	CCAUCCCCGAUAGAGGAGGACC	4466.61	247.137	247.137	d14_18-
49	AGGGUUGAUUCGGCUGAUCUGG	4676.61	232.822	232.822	a-B15_20-
105	CUCCAUGUGCGUCCCUCCCGAA	4661.63	210.884	210.884	b15_22-
49	AGGGUUGAUUCGGCUGAUCUGG	4788.63	265.027	265.027	a15_18-
105	CUCCAUGUGCGUCCCUCCCGAA	4723.59	471.351	471.351	c15_10-
145	GAGGACGACCAUCCCCGAUAGA	4832.67	603.076	603.075	c15_8-
113	GCGUCCCUCCCGAAGCUGCGCG	4803.64	265.861	265.861	d15_18-
113	GCGUCCCUCCCGAAGCUGCGCG	4803.64	479.357	479.356	d15_10-
89	CCUUCCUCCCUCACCGCUCCAU	4717.6	234.872	234.872	a-B16_20-
161	GAUAGAGGAGGACCGGUCUUCG	5241.78	261.081	261.082	a16_20-
153	CCAUCCCCGAUAGAGGAGGACC	4793.65	265.306	265.306	c15_18-
33	CACCCCAUUGAUCGCCAGGGUU	4844.65	439.415	439.415	a-B16_11-
161	GAUAGAGGAGGACCGGUCUUCG	5259.79	437.308	437.309	b16_12-
145	GAGGACGACCAUCCCCGAUAGA	5057.75	265.19	265.19	a16_19-
161	GAUAGAGGAGGACCGGUCUUCG	5321.75	265.08	265.079	c16_20-
65	AUCUGGCUGGCUAGGCGGGUGU	5286.69	586.402	586.402	a-B17_9-
25	ACAUCUGUCACCCCAUUGAUCG	5134.68	301.032	301.032	a-B17_17-
81	GGGUGUCCCCUUCCUCCCUCAC	5270.68	249.977	249.977	a17_21-
129	UGCGCGCUCGGUCGAAGAGGAC	5436.75	603.076	603.075	a17_9-
25	ACAUCUGUCACCCCAUUGAUCG	5264.72	262.228	262.228	b17_20-
137	CGGUCGAAGAGGACGACCAUCC	5586.78	265.03	265.03	c17_21-
89	CCUUCCUCCCUCACCGCUCCAU	5253.66	403.12	403.12	c17_13-
33	CACCCCAUUGAUCGCCAGGGUU	5364.71	267.228	267.228	c17_20-
25	ACAUCUGUCACCCCAUUGAUCG	5344.68	266.226	266.227	d17_20-
145	GAGGACGACCAUCCCCGAUAGA	5482.76	547.268	547.268	c17_10-
137	CGGUCGAAGAGGACGACCAUCC	5811.86	483.314	483.314	a18_12-
161	GAUAGAGGAGGACCGGUCUUCG	5870.86	325.151	325.151	b18_18-
97	CCUCACCGCUCCAUGUGCGUCC	5600.76	399.047	399.046	b18_14-
145	GAGGACGACCAUCCCCGAUAGA	5811.81	263.166	263.165	c18_22-
57	UUCGGCUGAUCUGGCUGGCUAG	5818.71	341.269	341.269	d18_17-
137	CGGUCGAAGAGGACGACCAUCC	6005.86	284.985	284.986	a-B19_21-
49	AGGGUUGAUUCGGCUGAUCUGG	5848.72	264.843	264.843	c18_22-
49	AGGGUUGAUUCGGCUGAUCUGG	5848.72	306.82	306.819	c18_19-
73	GGCUAGGCGGGUGUCCCCUUCC	5775.8	319.87	319.87	b18_18-
145	GAGGACGACCAUCCCCGAUAGA	5829.82	263.984	263.985	d18_22-
33	CACCCCAUUGAUCGCCAGGGUU	5727.77	356.978	356.978	d18_16-
25	ACAUCUGUCACCCCAUUGAUCG	5785.75	261.981	261.981	a-B19_22-
33	CACCCCAUUGAUCGCCAGGGUU	5823.79	362.979	362.979	a-B19_16-
57	UUCGGCUGAUCUGGCUGGCUAG	6025.78	285.934	285.933	a19_21-
121	CCCGAAGCUGCGCGCUCGGUCG	6063.86	335.873	335.874	b19_18-
25	ACAUCUGUCACCCCAUUGAUCG	6000.77	351.979	351.978	c19_17-
57	UUCGGCUGAUCUGGCUGGCUAG	6123.75	305.18	305.179	d19_20-
97	CCUCACCGCUCCAUGUGCGUCC	6025.78	285.934	285.933	d19_21-
113	GCGUCCCUCCCGAAGCUGCGCG	6160.82	472.901	472.901	a-B20_13-
89	CCUUCCUCCCUCACCGCUCCAU	6187.77	362.979	362.979	d20_17-
129	UGCGCGCUCGGUCGAAGAGGAC	6553.88	363.096	363.096	d20_18-
65	AUCUGGCUGGCUAGGCGGGUGU	6627.86	347.827	347.827	a-B21_19-
113	GCGUCCCUCCCGAAGCUGCGCG	6409.85	492.057	492.058	d20_13-
121	CCCGAAGCUGCGCGCUCGGUCG	6449.85	292.167	292.167	d20_22-
25	ACAUCUGUCACCCCAUUGAUCG	6420.83	801.596	801.596	a-B21_8-
81	GGGUGUCCCCUUCCUCCCUCAC	6515.84	591.341	591.341	a21_11-
33	CACCCCAUUGAUCGCCAGGGUU	6513.89	360.875	360.875	a-B21_18-
73	GGCUAGGCGGGUGUCCCCUUCC	6467.82	403.231	403.231	d20_16-
41	UGAUCGCCAGGGUUGAUUCGGC	6803.85	424.233	424.234	c21_16-
81	GGGUGUCCCCUUCCUCCCUCAC	6595.81	313.078	313.078	c21_21-
25	ACAUCUGUCACCCCAUUGAUCG	6611.84	471.267	471.267	c21_14-
113	GCGUCCCUCCCGAAGCUGCGCG	6696.88	317.891	317.891	c21_21-
113	GCGUCCCUCCCGAAGCUGCGCG	6696.88	477.341	477.341	c21_14-
89	CCUUCCUCCCUCACCGCUCCAU	6516.83	591.431	591.43	d21_11-
65	AUCUGGCUGGCUAGGCGGGUGU	6835.85	401.101	401.101	x21_17-
113	GCGUCCCUCCCGAAGCUGCGCG	6696.88	317.891	317.891	x21_21-
113	GCGUCCCUCCCGAAGCUGCGCG	6696.88	477.341	477.341	x21_14-
105	CUCCAUGUGCGUCCCUCCCGAA	6580.89	298.124	298.123	y21_22-
49	AGGGUUGAUUCGGCUGAUCUGG	6820.83	453.714	453.714	x21_15-
33	CACCCCAUUGAUCGCCAGGGUU	6644.91	603.075	603.075	y21_11-
113	GCGUCCCUCCCGAAGCUGCGCG	6409.85	492.058	492.058	w20_13-
41	UGAUCGCCAGGGUUGAUUCGGC	6395.87	375.22	375.22	y20_17-
65	AUCUGGCUGGCUAGGCGGGUGU	6449.85	292.167	292.167	z20_22-
81	GGGUGUCCCCUUCCUCCCUCAC	5883.72	587.364	587.364	w19_10-
161	GAUAGAGGAGGACCGGUCUUCG	6214.83	442.909	442.908	x19_14-
73	GGCUAGGCGGGUGUCCCCUUCC	6307.84	393.232	393.231	y20_16-
97	CCUCACCGCUCCAUGUGCGUCC	6025.78	285.934	285.933	w19_21-
25	ACAUCUGUCACCCCAUUGAUCG	5931.79	987.623	987.623	y19_6-
73	GGCUAGGCGGGUGUCCCCUUCC	6082.76	379.165	379.165	w19_16-
137	CGGUCGAAGAGGACGACCAUCC	5853.84	265.076	265.076	w18_22-
121	CCCGAAGCUGCGCGCUCGGUCG	6086.84	288.842	288.841	z19_21-
49	AGGGUUGAUUCGGCUGAUCUGG	6068.78	274.846	274.846	y19_22-
129	UGCGCGCUCGGUCGAAGAGGAC	5886.81	308.824	308.825	w18_19-
121	CCCGAAGCUGCGCGCUCGGUCG	5839.77	264.436	264.436	w18_22-
89	CCUUCCUCCCUCACCGCUCCAU	5582.71	264.836	264.835	x18_21-
49	AGGGUUGAUUCGGCUGAUCUGG	6050.77	604.069	604.071	z19_10-
65	AUCUGGCUGGCUAGGCGGGUGU	5856.8	265.21	265.211	y18_22-
129	UGCGCGCUCGGUCGAAGAGGAC	5806.84	262.94	262.94	y18_22-
33	CACCCCAUUGAUCGCCAGGGUU	5767.73	523.331	523.331	x18_11-
89	CCUUCCUCCCUCACCGCUCCAU	5502.74	249.117	249.117	z18_22-
81	GGGUGUCCCCUUCCUCCCUCAC	5232.64	347.835	347.835	w17_15-
153	CCAUCCCCGAUAGAGGAGGACC	5851.82	416.979	416.98	x18_14-
161	GAUAGAGGAGGACCGGUCUUCG	5558.74	616.63	616.629	w17_9-
33	CACCCCAUUGAUCGCCAGGGUU	5480.7	259.978	259.978	w17_21-
89	CCUUCCUCCCUCACCGCUCCAU	5277.67	585.4	585.399	x17_9-
137	CGGUCGAAGAGGACGACCAUCC	5468.83	910.464	910.463	y17_6-
81	GGGUGUCCCCUUCCUCCCUCAC	5134.67	512.459	512.459	z17_10-
73	GGCUAGGCGGGUGUCCCCUUCC	5447.69	285.712	285.713	w17_19-
65	AUCUGGCUGGCUAGGCGGGUGU	5246.67	275.133	275.132	w16_19-
153	CCAUCCCCGAUAGAGGAGGACC	5546.78	325.273	325.274	x17_17-
121	CCCGAAGCUGCGCGCUCGGUCG	5412.74	491.06	491.059	z17_11-
161	GAUAGAGGAGGACCGGUCUUCG	5211.68	433.299	433.298	x16_12-
65	AUCUGGCUGGCUAGGCGGGUGU	5228.66	474.325	474.325	x16_11-
161	GAUAGAGGAGGACCGGUCUUCG	5211.68	743.518	743.518	x16_7-
73	GGCUAGGCGGGUGUCCCCUUCC	5367.72	446.302	446.303	y17_12-
33	CACCCCAUUGAUCGCCAGGGUU	5157.65	256.875	256.874	x16_20-
153	CCAUCCCCGAUAGAGGAGGACC	5259.75	291.2	291.2	w16_18-
153	CCAUCCCCGAUAGAGGAGGACC	5259.75	656.461	656.46	w16_8-
145	GAGGACGACCAUCCCCGAUAGA	5042.74	279.144	279.144	z16_18-
89	CCUUCCUCCCUCACCGCUCCAU	4684.61	668.222	668.222	w15_7-
145	GAGGACGACCAUCCCCGAUAGA	4795.67	598.451	598.451	w15_8-
33	CACCCCAUUGAUCGCCAGGGUU	4828.59	253.129	253.129	x15_19-
41	UGAUCGCCAGGGUUGAUUCGGC	4787.65	264.973	264.973	z15_18-
81	GGGUGUCCCCUUCCUCCCUCAC	4523.6	265.086	265.086	z15_17-
49	AGGGUUGAUUCGGCUGAUCUGG	4828.59	253.129	253.129	x15_19-
33	CACCCCAUUGAUCGCCAGGGUU	4766.64	432.323	432.323	y15_11-
57	UUCGGCUGAUCUGGCUGGCUAG	4787.65	264.973	264.973	z15_18-
105	CUCCAUGUGCGUCCCUCCCGAA	4666.65	423.233	423.233	z15_11-
97	CCUCACCGCUCCAUGUGCGUCC	4701.64	782.598	782.597	y15_6-
49	AGGGUUGAUUCGGCUGAUCUGG	4766.64	432.323	432.323	y15_11-
41	UGAUCGCCAGGGUUGAUUCGGC	4562.57	303.164	303.163	x14_15-
57	UUCGGCUGAUCUGGCUGGCUAG	4540.58	237.97	237.97	w14_19-
33	CACCCCAUUGAUCGCCAGGGUU	4540.58	237.97	237.97	w14_19-
145	GAGGACGACCAUCCCCGAUAGA	4466.61	247.137	247.137	w14_18-
129	UGCGCGCUCGGUCGAAGAGGAC	4607.64	254.972	254.973	x14_18-
161	GAUAGAGGAGGACCGGUCUUCG	4441.62	200.884	200.884	z14_22-
25	ACAUCUGUCACCCCAUUGAUCG	4345.61	288.7	288.699	z14_15-
65	AUCUGGCUGGCUAGGCGGGUGU	4290.55	267.152	267.152	w13_16-
105	CUCCAUGUGCGUCCCUCCCGAA	4360.62	289.7	289.7	z14_15-
137	CGGUCGAAGAGGACGACCAUCC	4200.6	419.052	419.053	w13_10-
89	CCUUCCUCCCUCACCGCUCCAU	4074.53	451.718	451.717	w13_9-
105	CUCCAUGUGCGUCCCUCCCGAA	4113.55	194.876	194.876	w13_21-
153	CCAUCCCCGAUAGAGGAGGACC	4304.62	252.205	252.205	w13_17-
145	GAGGACGACCAUCCCCGAUAGA	4081.61	239.087	239.087	y13_17-
129	UGCGCGCUCGGUCGAAGAGGAC	4222.64	262.907	262.907	z13_16-
113	GCGUCCCUCCCGAAGCUGCGCG	4134.61	195.878	195.878	z13_21-
57	UUCGGCUGAUCUGGCUGGCUAG	4113.55	194.875	194.876	z13_21-
49	AGGGUUGAUUCGGCUGAUCUGG	4113.55	194.875	194.876	z13_21-
33	CACCCCAUUGAUCGCCAGGGUU	3889.51	323.118	323.118	w12_12-
73	GGCUAGGCGGGUGUCCCCUUCC	4027.54	182.062	182.062	y13_22-
89	CCUUCCUCCCUCACCGCUCCAU	3751.48	266.955	266.954	x12_14-
121	CCCGAAGCUGCGCGCUCGGUCG	3862.49	385.242	385.241	x12_10-
121	CCCGAAGCUGCGCGCUCGGUCG	3800.54	189.019	189.019	y12_20-
113	GCGUCCCUCCCGAAGCUGCGCG	3847.58	273.819	273.819	y12_14-
25	ACAUCUGUCACCCCAUUGAUCG	3711.52	264.101	264.101	z12_14-
57	UUCGGCUGAUCUGGCUGGCUAG	3807.52	236.962	236.962	z12_16-
73	GGCUAGGCGGGUGUCCCCUUCC	3762.46	469.299	469.299	w12_8-
137	CGGUCGAAGAGGACGACCAUCC	3526.5	194.909	194.908	w11_18-
137	CGGUCGAAGAGGACGACCAUCC	3526.5	250.885	250.885	w11_14-
145	GAGGACGACCAUCCCCGAUAGA	3758.56	220.084	220.084	z12_17-
97	CCUCACCGCUCCAUGUGCGUCC	3727.51	265.243	265.243	z12_14-
49	AGGGUUGAUUCGGCUGAUCUGG	3807.52	236.962	236.962	z12_16-
113	GCGUCCCUCCCGAAGCUGCGCG	3542.54	160.017	160.016	y11_22-
113	GCGUCCCUCCCGAAGCUGCGCG	3542.54	589.415	589.416	y11_6-
57	UUCGGCUGAUCUGGCUGGCUAG	3502.48	499.347	499.346	z11_7-
153	CCAUCCCCGAUAGAGGAGGACC	3589.57	298.123	298.123	y11_12-
33	CACCCCAUUGAUCGCCAGGGUU	3254.43	294.849	294.849	w10_11-
49	AGGGUUGAUUCGGCUGAUCUGG	3502.48	499.347	499.346	z11_7-
81	GGGUGUCCCCUUCCUCCCUCAC	3014.44	501.398	501.398	y10_6-
49	AGGGUUGAUUCGGCUGAUCUGG	3237.4	160.862	160.862	x10_20-
105	CUCCAUGUGCGUCCCUCCCGAA	3059.46	160.016	160.016	z10_19-
57	UUCGGCUGAUCUGGCUGGCUAG	3196.46	187.019	187.019	z10_17-
153	CCAUCCCCGAUAGAGGAGGACC	3322.48	663.488	663.488	x10_5-
129	UGCGCGCUCGGUCGAAGAGGAC	2939.49	292.941	292.941	y9_10-
41	UGAUCGCCAGGGUUGAUUCGGC	2812.39	199.877	199.877	z9_14-
57	UUCGGCUGAUCUGGCUGGCUAG	2869.42	259.849	259.848	y9_11-
33	CACCCCAUUGAUCGCCAGGGUU	2869.42	259.849	259.848	y9_11-
145	GAGGACGACCAUCCCCGAUAGA	2836.45	256.851	256.851	y9_11-
65	AUCUGGCUGGCUAGGCGGGUGU	2660.34	265.026	265.026	w8_10-
121	CCCGAAGCUGCGCGCUCGGUCG	2827.4	281.732	281.733	z9_10-
161	GAUAGAGGAGGACCGGUCUUCG	2581.31	429.211	429.21	w8_6-
49	AGGGUUGAUUCGGCUGAUCUGG	2812.39	199.877	199.877	z9_14-
89	CCUUCCUCCCUCACCGCUCCAU	2506.32	178.015	178.015	x8_14-
65	AUCUGGCUGGCUAGGCGGGUGU	2562.36	365.044	365.044	z8_7-
81	GGGUGUCCCCUUCCUCCCUCAC	2160.28	239.024	239.024	x7_9-
41	UGAUCGCCAGGGUUGAUUCGGC	2179.33	216.925	216.925	y7_10-
41	UGAUCGCCAGGGUUGAUUCGGC	2179.33	362.213	362.212	y7_6-
137	CGGUCGAAGAGGACGACCAUCC	2104.33	262.033	262.033	z7_8-
161	GAUAGAGGAGGACCGGUCUUCG	1891.22	377.236	377.236	w6_5-
81	GGGUGUCCCCUUCCUCCCUCAC	1793.29	447.314	447.315	y6_4-
137	CGGUCGAAGAGGACGACCAUCC	1793.29	447.314	447.315	y6_4-
145	GAGGACGACCAUCCCCGAUAGA	1638.23	181.018	181.018	x5_9-
129	UGCGCGCUCGGUCGAAGAGGAC	1573.28	195.652	195.651	z5_8-
41	UGAUCGCCAGGGUUGAUUCGGC	995.136	198.019	198.019	x3_5-
113	GCGUCCCUCCCGAAGCUGCGCG	995.136	198.019	198.019	x3_5-
57	UUCGGCUGAUCUGGCUGGCUAG	900.159	224.032	224.032	z3_4-
33	CACCCCAUUGAUCGCCAGGGUU	630.061	209.013	209.013	w2_3-
161	GAUAGAGGAGGACCGGUCUUCG	363.058	265.081	265.081	w1-H3PO4
113	GCGUCCCUCCCGAAGCUGCGCG	363.058	265.081	265.081	w1-H3PO4
161	GAUAGAGGAGGACCGGUCUUCG	345.047	265.081	265.081	x1-HPO3
121	CCCGAAGCUGCGCGCUCGGUCG	363.058	265.081	265.081	w1-H3PO4
33	CACCCCAUUGAUCGCCAGGGUU	532.084	265.034	265.034	z2_2-
25	ACAUCUGUCACCCCAUUGAUCG	363.058	265.081	265.081	w1-H3PO4
57	UUCGGCUGAUCUGGCUGGCUAG	363.058	265.081	265.081	w1-H3PO4
161	GAUAGAGGAGGACCGGUCUUCG	283.092	265.081	265.081	y1-H2O
113	GCGUCCCUCCCGAAGCUGCGCG	345.047	265.081	265.081	x1-HPO3
121	CCCGAAGCUGCGCGCUCGGUCG	345.047	265.081	265.081	x1-HPO3
25	ACAUCUGUCACCCCAUUGAUCG	345.047	265.081	265.081	x1-HPO3
57	UUCGGCUGAUCUGGCUGGCUAG	345.047	265.081	265.081	x1-HPO3
49	AGGGUUGAUUCGGCUGAUCUGG	363.058	265.081	265.081	w1-H3PO4
161	GAUAGAGGAGGACCGGUCUUCG	265.081	265.081	265.081	z1-neutral
121	CCCGAAGCUGCGCGCUCGGUCG	283.092	265.081	265.081	y1-H2O
113	GCGUCCCUCCCGAAGCUGCGCG	283.092	265.081	265.081	y1-H2O
25	ACAUCUGUCACCCCAUUGAUCG	283.092	265.081	265.081	y1-H2O
57	UUCGGCUGAUCUGGCUGGCUAG	283.092	265.081	265.081	y1-H2O
49	AGGGUUGAUUCGGCUGAUCUGG	345.047	265.081	265.081	x1-HPO3
121	CCCGAAGCUGCGCGCUCGGUCG	265.081	265.081	265.081	z1-neutral
113	GCGUCCCUCCCGAAGCUGCGCG	265.081	265.081	265.081	z1-neutral
25	ACAUCUGUCACCCCAUUGAUCG	265.081	265.081	265.081	z1-neutral
57	UUCGGCUGAUCUGGCUGGCUAG	265.081	265.081	265.081	z1-neutral
49	AGGGUUGAUUCGGCUGAUCUGG	283.092	265.081	265.081	y1-H2O
64	GAUCUGGCUGGCUAGGCGGGUG	7144.49	419.256	419.257	M-17H
49	AGGGUUGAUUCGGCUGAUCUGG	265.081	265.081	265.081	z1-neutral
64	GAUCUGGCUGGCUAGGCGGGUG	265.081	265.081	265.081	a1-neutral
24	GACAUCUGUCACCCCAUUGAUC	265.081	265.081	265.081	a1-neutral
104	GCUCCAUGUGCGUCCCUCCCGA	265.081	265.081	265.081	a1-neutral
64	GAUCUGGCUGGCUAGGCGGGUG	283.092	265.081	265.081	b1-H2O
24	GACAUCUGUCACCCCAUUGAUC	283.092	265.081	265.081	b1-H2O
104	GCUCCAUGUGCGUCCCUCCCGA	283.092	265.081	265.081	b1-H2O
64	GAUCUGGCUGGCUAGGCGGGUG	345.048	265.081	265.081	c1-HPO3
24	GACAUCUGUCACCCCAUUGAUC	345.048	265.081	265.081	c1-HPO3
104	GCUCCAUGUGCGUCCCUCCCGA	345.048	265.081	265.081	c1-HPO3
64	GAUCUGGCUGGCUAGGCGGGUG	363.058	265.081	265.081	d1-H3PO4
80	CGGGUGUCCCCUUCCUCCCUCA	419.073	419.073	419.072	a-B2-neutral
80	CGGGUGUCCCCUUCCUCCCUCA	419.073	401.062	401.062	a-B2-H2O
160	CGAUAGAGGAGGACCGGUCUUC	419.073	419.073	419.072	a-B2-neutral
160	CGAUAGAGGAGGACCGGUCUUC	419.073	401.062	401.062	a-B2-H2O
24	GACAUCUGUCACCCCAUUGAUC	363.058	265.081	265.081	d1-H3PO4
104	GCUCCAUGUGCGUCCCUCCCGA	363.058	265.081	265.081	d1-H3PO4
88	CCCUUCCUCCCUCACCGCUCCA	419.073	419.073	419.072	a-B2-neutral
88	CCCUUCCUCCCUCACCGCUCCA	419.073	401.062	401.062	a-B2-H2O
128	CUGCGCGCUCGGUCGAAGAGGA	419.073	419.073	419.072	a-B2-neutral
128	CUGCGCGCUCGGUCGAAGAGGA	419.073	401.062	401.062	a-B2-H2O
40	UUGAUCGCCAGGGUUGAUUCGG	532.084	265.034	265.034	a2_2-
48	CAGGGUUGAUUCGGCUGAUCUG	419.073	419.073	419.072	a-B2-neutral
96	CCCUCACCGCUCCAUGUGCGUC	419.073	419.073	419.072	a-B2-neutral
48	CAGGGUUGAUUCGGCUGAUCUG	419.073	401.062	401.062	a-B2-H2O
96	CCCUCACCGCUCCAUGUGCGUC	419.073	401.062	401.062	a-B2-H2O
40	UUGAUCGCCAGGGUUGAUUCGG	630.061	209.013	209.013	d2_3-
64	GAUCUGGCUGGCUAGGCGGGUG	900.159	224.032	224.032	a3_4-
80	CGGGUGUCCCCUUCCUCCCUCA	995.136	198.019	198.019	c3_5-
144	AGAGGACGACCAUCCCCGAUAG	1268.23	1188.27	1188.27	a4-HPO3
144	AGAGGACGACCAUCCCCGAUAG	1286.24	1188.27	1188.27	b4-H3PO4
128	CUGCGCGCUCGGUCGAAGAGGA	1375.19	170.891	170.89	a-B5_8-
104	GCUCCAUGUGCGUCCCUCCCGA	1375.19	170.891	170.89	a-B5_8-
64	GAUCUGGCUGGCUAGGCGGGUG	1609.2	803.593	803.593	d5_2-
152	ACCAUCCCCGAUAGAGGAGGAC	1512.26	251.035	251.035	b5_6-
56	AUUCGGCUGAUCUGGCUGGCUA	1609.2	803.593	803.593	d5_2-
144	AGAGGACGACCAUCCCCGAUAG	1807.28	601.418	601.418	a-B6_3-
32	UCACCCCAUUGAUCGCCAGGGU	1793.29	447.314	447.315	b6_4-
96	CCCUCACCGCUCCAUGUGCGUC	1793.29	447.314	447.315	b6_4-
24	GACAUCUGUCACCCCAUUGAUC	2033.29	507.315	507.314	a-B7_4-
48	CAGGGUUGAUUCGGCUGAUCUG	2089.29	521.316	521.315	a-B7_4-
56	AUUCGGCUGAUCUGGCUGGCUA	2179.32	216.925	216.925	b7_10-
56	AUUCGGCUGAUCUGGCUGGCUA	2179.32	362.213	362.212	b7_6-
152	ACCAUCCCCGAUAGAGGAGGAC	2104.33	262.033	262.033	a7_8-
32	UCACCCCAUUGAUCGCCAGGGU	2160.28	239.024	239.024	c7_9-
96	CCCUCACCGCUCCAUGUGCGUC	2160.28	239.024	239.024	c7_9-
112	UGCGUCCCUCCCGAAGCUGCGC	2331.3	465.252	465.252	a-B8_5-
128	CUGCGCGCUCGGUCGAAGAGGA	2561.33	319.159	319.158	c8_8-
88	CCCUUCCUCCCUCACCGCUCCA	2461.29	245.121	245.122	d8_10-
80	CGGGUGUCCCCUUCCUCCCUCA	2716.35	451.718	451.717	a-B9_6-
24	GACAUCUGUCACCCCAUUGAUC	2588.34	368.756	368.756	d8_7-
80	CGGGUGUCCCCUUCCUCCCUCA	2827.4	281.732	281.733	a9_10-
64	GAUCUGGCUGGCUAGGCGGGUG	2812.39	199.877	199.877	a9_14-
104	GCUCCAUGUGCGUCCCUCCCGA	2660.35	265.028	265.027	a-B9_10-
56	AUUCGGCUGAUCUGGCUGGCUA	2812.39	199.877	199.877	a9_14-
128	CUGCGCGCUCGGUCGAAGAGGA	2787.39	397.191	397.192	a9_7-
144	AGAGGACGACCAUCCCCGAUAG	2939.49	292.941	292.941	b9_10-
136	UCGGUCGAAGAGGACGACCAUC	2915.38	484.889	484.889	c9_6-
40	UUGAUCGCCAGGGUUGAUUCGG	2966.38	210.876	210.876	a-B10_14-
120	UCCCGAAGCUGCGCGCUCGGUC	2892.4	261.938	261.937	d9_11-
128	CUGCGCGCUCGGUCGAAGAGGA	2885.37	205.09	205.09	d9_14-
96	CCCUCACCGCUCCAUGUGCGUC	2828.38	201.02	201.019	d9_14-
104	GCUCCAUGUGCGUCCCUCCCGA	2966.38	210.876	210.876	a-B10_14-
72	UGGCUAGGCGGGUGUCCCCUUC	2869.42	259.849	259.848	b9_11-
32	UCACCCCAUUGAUCGCCAGGGU	3021.42	187.831	187.831	a10_16-
120	UCCCGAAGCUGCGCGCUCGGUC	3118.46	154.915	154.915	b10_20-
64	GAUCUGGCUGGCUAGGCGGGUG	3237.4	160.862	160.862	c10_20-
152	ACCAUCCCCGAUAGAGGAGGAC	3059.46	160.016	160.016	a10_19-
72	UGGCUAGGCGGGUGUCCCCUUC	3196.46	187.019	187.019	a10_17-
88	CCCUUCCUCCCUCACCGCUCCA	3167.4	350.925	350.925	a-B11_9-
64	GAUCUGGCUGGCUAGGCGGGUG	3502.48	499.347	499.346	a11_7-
24	GACAUCUGUCACCCCAUUGAUC	3430.49	154.923	154.923	a11_22-
40	UUGAUCGCCAGGGUUGAUUCGG	3526.45	234.089	234.089	c11_15-
96	CCCUCACCGCUCCAUGUGCGUC	3341.47	166.066	166.066	a11_20-
56	AUUCGGCUGAUCUGGCUGGCUA	3527.43	502.911	502.912	c11_7-
32	UCACCCCAUUGAUCGCCAGGGU	3560.47	196.796	196.796	a-B12_18-
64	GAUCUGGCUGGCUAGGCGGGUG	3807.52	236.962	236.962	a12_16-
24	GACAUCUGUCACCCCAUUGAUC	3624.48	301.033	301.032	a-B12_12-
144	AGAGGACGACCAUCCCCGAUAG	3725.56	265.103	265.103	a-B12_14-
136	UCGGUCGAAGAGGACGACCAUC	3854.56	255.963	255.963	a12_15-
112	UGCGUCCCUCCCGAAGCUGCGC	3663.49	365.341	365.342	a12_10-
32	UCACCCCAUUGAUCGCCAGGGU	3695.52	334.949	334.948	a12_11-
128	CUGCGCGCUCGGUCGAAGAGGA	3800.54	189.019	189.019	b12_20-
40	UUGAUCGCCAGGGUUGAUUCGG	3889.51	323.118	323.118	d12_12-
128	CUGCGCGCUCGGUCGAAGAGGA	3862.49	385.242	385.241	c12_10-
48	CAGGGUUGAUUCGGCUGAUCUG	3810.52	237.15	237.15	b12_16-
160	CGAUAGAGGAGGACCGGUCUUC	4111.59	240.851	240.85	a-B13_17-
56	AUUCGGCUGAUCUGGCUGGCUA	3850.48	295.183	295.183	d12_13-
64	GAUCUGGCUGGCUAGGCGGGUG	4113.55	194.875	194.876	a13_21-
120	UCCCGAAGCUGCGCGCUCGGUC	3944.54	492.059	492.058	a-B13_8-
120	UCCCGAAGCUGCGCGCUCGGUC	3944.54	985.126	985.126	a-B13_4-
128	CUGCGCGCUCGGUCGAAGAGGA	3976.53	1324.5	1324.5	a-B13_3-
88	CCCUUCCUCCCUCACCGCUCCA	3889.51	323.118	323.118	a13_12-
112	UGCGUCCCUCCCGAAGCUGCGC	4008.54	266.228	266.229	a13_15-
104	GCUCCAUGUGCGUCCCUCCCGA	4073.54	580.927	580.926	a13_7-
160	CGAUAGAGGAGGACCGGUCUUC	4326.61	195.656	195.656	c13_22-
136	UCGGUCGAAGAGGACGACCAUC	4217.62	280.167	280.167	b13_15-
56	AUUCGGCUGAUCUGGCUGGCUA	4076.54	270.762	270.762	b13_15-
96	CCCUCACCGCUCCAUGUGCGUC	3951.56	302.958	302.958	a13_13-
136	UCGGUCGAAGAGGACGACCAUC	4297.59	305.963	305.963	d13_14-
112	UGCGUCCCUCCCGAAGCUGCGC	4106.52	272.76	272.76	d13_15-
88	CCCUUCCUCCCUCACCGCUCCA	4083.5	225.854	225.854	a-B14_18-
112	UGCGUCCCUCCCGAAGCUGCGC	4202.54	419.246	419.247	a-B14_10-
56	AUUCGGCUGAUCUGGCUGGCUA	4252.53	424.245	424.245	a-B14_10-
24	GACAUCUGUCACCCCAUUGAUC	4345.61	288.7	288.699	a14_15-
144	AGAGGACGACCAUCCCCGAUAG	4471.68	262.032	262.032	a14_17-
152	ACCAUCCCCGAUAGAGGAGGAC	4217.59	199.83	199.83	a-B14_21-
72	UGGCUAGGCGGGUGUCCCCUUC	4290.55	267.152	267.152	d13_16-
40	UUGAUCGCCAGGGUUGAUUCGG	4540.58	237.97	237.97	d14_19-
64	GAUCUGGCUGGCUAGGCGGGUG	4540.58	237.97	237.97	d14_19-
48	CAGGGUUGAUUCGGCUGAUCUG	4562.57	303.164	303.163	c14_15-
64	GAUCUGGCUGGCUAGGCGGGUG	4787.65	264.973	264.973	a15_18-
88	CCCUUCCUCCCUCACCGCUCCA	4523.6	265.086	265.086	a15_17-
40	UUGAUCGCCAGGGUUGAUUCGG	4766.64	432.323	432.323	b15_11-
112	UGCGUCCCUCCCGAAGCUGCGC	4666.65	423.233	423.233	a15_11-
48	CAGGGUUGAUUCGGCUGAUCUG	4676.61	232.822	232.822	a-B15_20-
152	ACCAUCCCCGAUAGAGGAGGAC	4466.61	247.137	247.137	d14_18-
40	UUGAUCGCCAGGGUUGAUUCGG	4828.59	253.129	253.129	c15_19-
56	AUUCGGCUGAUCUGGCUGGCUA	4766.64	432.323	432.323	b15_11-
48	CAGGGUUGAUUCGGCUGAUCUG	4787.65	264.973	264.973	a15_18-
104	GCUCCAUGUGCGUCCCUCCCGA	4701.64	782.598	782.597	b15_6-
56	AUUCGGCUGAUCUGGCUGGCUA	4828.59	253.129	253.129	c15_19-
40	UUGAUCGCCAGGGUUGAUUCGG	4942.62	307.906	307.907	a-B16_16-
88	CCCUUCCUCCCUCACCGCUCCA	4717.6	234.872	234.872	a-B16_20-
128	CUGCGCGCUCGGUCGAAGAGGA	4932.64	289.147	289.148	a-B16_17-
56	AUUCGGCUGAUCUGGCUGGCUA	4942.62	307.906	307.907	a-B16_16-
24	GACAUCUGUCACCCCAUUGAUC	4844.65	439.415	439.415	a-B16_11-
96	CCCUCACCGCUCCAUGUGCGUC	4684.61	668.222	668.222	d15_7-
64	GAUCUGGCUGGCUAGGCGGGUG	5150.71	285.143	285.142	b16_18-
24	GACAUCUGUCACCCCAUUGAUC	4979.7	261.082	261.082	a16_19-
128	CUGCGCGCUCGGUCGAAGAGGA	5067.69	843.608	843.607	a16_6-
152	ACCAUCCCCGAUAGAGGAGGAC	4795.67	598.451	598.451	d15_8-
32	UCACCCCAUUGAUCGCCAGGGU	4974.69	451.236	451.237	b16_11-
24	GACAUCUGUCACCCCAUUGAUC	4997.71	332.173	332.174	b16_15-
72	UGGCUAGGCGGGUGUCCCCUUC	5037.65	264.132	264.132	a-B16_19-
152	ACCAUCCCCGAUAGAGGAGGAC	5042.74	279.144	279.144	a16_18-
136	UCGGUCGAAGAGGACGACCAUC	5276.73	350.774	350.774	d16_15-
32	UCACCCCAUUGAUCGCCAGGGU	5054.65	265.027	265.026	d16_19-
32	UCACCCCAUUGAUCGCCAGGGU	5054.65	420.213	420.214	d16_12-
80	CGGGUGUCCCCUUCCUCCCUCA	5270.68	249.977	249.977	a17_21-
160	CGAUAGAGGAGGACCGGUCUUC	5564.84	263.984	263.985	b17_21-
136	UCGGUCGAAGAGGACGACCAUC	5507.8	322.981	322.981	a17_17-
72	UGGCUAGGCGGGUGUCCCCUUC	5228.66	474.325	474.325	c16_11-
136	UCGGUCGAAGAGGACGACCAUC	5525.81	262.126	262.127	b17_21-
32	UCACCCCAUUGAUCGCCAGGGU	5279.73	262.979	262.978	b17_20-
72	UGGCUAGGCGGGUGUCCCCUUC	5246.67	275.133	275.132	d16_19-
88	CCCUUCCUCCCUCACCGCUCCA	5253.66	403.12	403.12	c17_13-
96	CCCUCACCGCUCCAUGUGCGUC	5255.72	290.976	290.976	b17_18-
72	UGGCUAGGCGGGUGUCCCCUUC	5342.69	266.127	266.127	a-B17_20-
104	GCUCCAUGUGCGUCCCUCCCGA	5374.66	254.928	254.928	c17_21-
120	UCCCGAAGCUGCGCGCUCGGUC	5454.72	339.912	339.913	d17_16-
24	GACAUCUGUCACCCCAUUGAUC	5383.71	537.363	537.362	d17_10-
128	CUGCGCGCUCGGUCGAAGAGGA	5590.74	265.218	265.219	a-B18_21-
136	UCGGUCGAAGAGGACGACCAUC	5812.84	263.212	263.213	a18_22-
48	CAGGGUUGAUUCGGCUGAUCUG	5536.7	275.827	275.827	d17_20-
160	CGAUAGAGGAGGACCGGUCUUC	5870.86	325.151	325.151	b18_18-
32	UCACCCCAUUGAUCGCCAGGGU	5590.77	265.219	265.22	a18_21-
48	CAGGGUUGAUUCGGCUGAUCUG	5632.72	432.278	432.278	a-B18_13-
144	AGAGGACGACCAUCCCCGAUAG	5811.81	263.166	263.165	c18_22-
96	CCCUCACCGCUCCAUGUGCGUC	5600.76	399.047	399.046	b18_14-
152	ACCAUCCCCGAUAGAGGAGGAC	5716.84	258.848	258.848	a18_22-
128	CUGCGCGCUCGGUCGAAGAGGA	5839.77	264.436	264.436	d18_22-
136	UCGGUCGAAGAGGACGACCAUC	5910.82	491.561	491.562	d18_12-
144	AGAGGACGACCAUCCCCGAUAG	5829.82	263.984	263.985	d18_22-
24	GACAUCUGUCACCCCAUUGAUC	5785.75	261.981	261.981	a-B19_22-
104	GCUCCAUGUGCGUCCCUCCCGA	5793.73	385.241	385.241	a-B19_15-
112	UGCGUCCCUCCCGAAGCUGCGC	5985.82	298.283	298.283	b19_20-
56	AUUCGGCUGAUCUGGCUGGCUA	6067.8	287.935	287.935	b19_21-
72	UGGCUAGGCGGGUGUCCCCUUC	5856.75	265.208	265.208	d18_22-
152	ACCAUCCCCGAUAGAGGAGGAC	5910.83	491.562	491.562	a-B19_12-
152	ACCAUCCCCGAUAGAGGAGGAC	5910.83	984.131	984.133	a-B19_6-
56	AUUCGGCUGAUCUGGCUGGCUA	6243.79	479.283	479.283	a-B20_13-
40	UUGAUCGCCAGGGUUGAUUCGG	6419.78	426.978	426.977	c20_15-
160	CGAUAGAGGAGGACCGGUCUUC	6561.89	467.699	467.7	d20_14-
120	UCCCGAAGCUGCGCGCUCGGUC	6449.85	292.167	292.167	d20_22-
88	CCCUUCCUCCCUCACCGCUCCA	6187.77	362.979	362.979	d20_17-
56	AUUCGGCUGAUCUGGCUGGCUA	6452.81	805.593	805.592	d20_8-
40	UUGAUCGCCAGGGUUGAUUCGG	6684.87	392.22	392.219	a21_17-
24	GACAUCUGUCACCCCAUUGAUC	6571.88	596.436	596.436	a21_11-
104	GCUCCAUGUGCGUCCCUCCCGA	6554.86	296.94	296.94	a21_22-
72	UGGCUAGGCGGGUGUCCCCUUC	6467.82	403.231	403.231	d20_16-
48	CAGGGUUGAUUCGGCUGAUCUG	6684.87	392.22	392.219	a21_17-
80	CGGGUGUCCCCUUCCUCCCUCA	6595.81	313.078	313.078	x21_21-
40	UUGAUCGCCAGGGUUGAUUCGG	6803.86	424.233	424.234	x21_16-
72	UGGCUAGGCGGGUGUCCCCUUC	6675.87	833.475	833.474	a21_8-
152	ACCAUCCCCGAUAGAGGAGGAC	6753.99	449.259	449.258	b21_15-
88	CCCUUCCUCCCUCACCGCUCCA	6516.83	591.431	591.43	w21_11-
112	UGCGUCCCUCCCGAAGCUGCGC	6696.88	317.891	317.891	x21_21-
112	UGCGUCCCUCCCGAAGCUGCGC	6696.88	477.341	477.341	x21_14-
24	GACAUCUGUCACCCCAUUGAUC	6611.84	471.267	471.267	x21_14-
80	CGGGUGUCCCCUUCCUCCCUCA	6515.84	591.341	591.341	z21_11-
40	UUGAUCGCCAGGGUUGAUUCGG	6515.84	591.341	591.341	w20_11-
120	UCCCGAAGCUGCGCGCUCGGUC	6449.86	292.167	292.167	w20_22-
40	UUGAUCGCCAGGGUUGAUUCGG	6497.83	463.123	463.122	x20_14-
56	AUUCGGCUGAUCUGGCUGGCUA	6452.81	805.593	805.592	w20_8-
112	UGCGUCCCUCCCGAAGCUGCGC	6351.83	287.712	287.711	x20_22-
64	GAUCUGGCUGGCUAGGCGGGUG	6449.85	292.167	292.167	z20_22-
104	GCUCCAUGUGCGUCCCUCCCGA	6025.78	285.934	285.933	w19_21-
160	CGAUAGAGGAGGACCGGUCUUC	6095.84	467.903	467.903	z19_13-
120	UCCCGAAGCUGCGCGCUCGGUC	5839.77	264.436	264.436	w18_22-
48	CAGGGUUGAUUCGGCUGAUCUG	6068.78	274.846	274.846	y19_22-
136	UCGGUCGAAGAGGACGACCAUC	5854.82	265.12	265.121	w18_22-
72	UGGCUAGGCGGGUGUCCCCUUC	6082.76	379.165	379.165	w19_16-
88	CCCUUCCUCCCUCACCGCUCCA	5582.71	264.836	264.835	x18_21-
64	GAUCUGGCUGGCUAGGCGGGUG	5856.8	265.21	265.211	y18_22-
48	CAGGGUUGAUUCGGCUGAUCUG	6050.77	604.069	604.071	z19_10-
80	CGGGUGUCCCCUUCCUCCCUCA	5480.7	259.978	259.978	z18_21-
24	GACAUCUGUCACCCCAUUGAUC	5586.74	265.027	265.027	y18_21-
88	CCCUUCCUCCCUCACCGCUCCA	5502.74	249.117	249.117	z18_22-
160	CGAUAGAGGAGGACCGGUCUUC	5558.74	616.63	616.629	w17_9-
152	ACCAUCCCCGAUAGAGGAGGAC	5852.81	389.179	389.179	x18_15-
24	GACAUCUGUCACCCCAUUGAUC	5342.67	266.126	266.125	x17_20-
88	CCCUUCCUCCCUCACCGCUCCA	5214.73	288.699	288.699	y17_18-
32	UCACCCCAUUGAUCGCCAGGGU	5399.75	268.98	268.98	y17_20-
136	UCGGUCGAAGAGGACGACCAUC	5468.83	910.464	910.463	y17_6-
160	CGAUAGAGGAGGACCGGUCUUC	5213.69	324.848	324.849	w16_16-
88	CCCUUCCUCCCUCACCGCUCCA	5196.72	235.207	235.207	z17_22-
152	ACCAUCCCCGAUAGAGGAGGAC	5546.78	325.273	325.274	x17_17-
128	CUGCGCGCUCGGUCGAAGAGGA	5276.73	350.774	350.774	w16_15-
24	GACAUCUGUCACCCCAUUGAUC	5055.64	265.078	265.078	w16_19-
64	GAUCUGGCUGGCUAGGCGGGUG	5267.68	404.198	404.198	x16_13-
40	UUGAUCGCCAGGGUUGAUUCGG	5150.71	285.143	285.142	y16_18-
144	AGAGGACGACCAUCCCCGAUAG	5098.69	363.185	363.184	x16_14-
24	GACAUCUGUCACCCCAUUGAUC	4975.67	451.326	451.325	y16_11-
120	UCCCGAAGCUGCGCGCUCGGUC	5067.7	843.608	843.607	z16_6-
152	ACCAUCCCCGAUAGAGGAGGAC	5259.75	291.2	291.2	w16_18-
152	ACCAUCCCCGAUAGAGGAGGAC	5259.75	656.461	656.46	w16_8-
48	CAGGGUUGAUUCGGCUGAUCUG	5072.66	337.17	337.169	y16_15-
112	UGCGUCCCUCCCGAAGCUGCGC	4803.65	265.861	265.861	w15_18-
112	UGCGUCCCUCCCGAAGCUGCGC	4803.65	479.357	479.356	w15_10-
88	CCCUUCCUCCCUCACCGCUCCA	4684.61	668.222	668.222	w15_7-
48	CAGGGUUGAUUCGGCUGAUCUG	5054.65	265.026	265.026	z16_19-
72	UGGCUAGGCGGGUGUCCCCUUC	5124.63	393.195	393.195	x16_13-
48	CAGGGUUGAUUCGGCUGAUCUG	5054.65	420.213	420.214	z16_12-
56	AUUCGGCUGAUCUGGCUGGCUA	4828.59	253.129	253.129	x15_19-
80	CGGGUGUCCCCUUCCUCCCUCA	4523.6	265.086	265.086	z15_17-
144	AGAGGACGACCAUCCCCGAUAG	4793.65	265.306	265.307	x15_18-
40	UUGAUCGCCAGGGUUGAUUCGG	4787.65	264.973	264.973	z15_18-
136	UCGGUCGAAGAGGACGACCAUC	4818.74	687.384	687.382	y15_7-
56	AUUCGGCUGAUCUGGCUGGCUA	4766.64	432.323	432.323	y15_11-
48	CAGGGUUGAUUCGGCUGAUCUG	4828.59	253.129	253.129	x15_19-
104	GCUCCAUGUGCGUCCCUCCCGA	4682.64	221.975	221.975	z15_21-
96	CCCUCACCGCUCCAUGUGCGUC	4701.64	782.598	782.597	y15_6-
32	UCACCCCAUUGAUCGCCAGGGU	4540.58	237.97	237.97	w14_19-
48	CAGGGUUGAUUCGGCUGAUCUG	4766.64	432.323	432.323	y15_11-
56	AUUCGGCUGAUCUGGCUGGCUA	4540.58	237.97	237.97	w14_19-
40	UUGAUCGCCAGGGUUGAUUCGG	4562.57	303.164	303.163	x14_15-
144	AGAGGACGACCAUCCCCGAUAG	4466.61	247.137	247.137	w14_18-
160	CGAUAGAGGAGGACCGGUCUUC	4441.62	200.884	200.884	z14_22-
72	UGGCUAGGCGGGUGUCCCCUUC	4717.63	261.083	261.083	y15_18-
136	UCGGUCGAAGAGGACGACCAUC	4471.68	262.032	262.032	z14_17-
64	GAUCUGGCUGGCUAGGCGGGUG	4311.57	194.972	194.973	x13_22-
40	UUGAUCGCCAGGGUUGAUUCGG	4257.53	265.088	265.088	x13_16-
88	CCCUUCCUCCCUCACCGCUCCA	4073.54	580.927	580.926	w13_7-
24	GACAUCUGUCACCCCAUUGAUC	4080.53	239.023	239.024	x13_17-
104	GCUCCAUGUGCGUCCCUCCCGA	4111.54	255.963	255.963	x13_16-
128	CUGCGCGCUCGGUCGAAGAGGA	4222.64	262.907	262.907	z13_16-
152	ACCAUCCCCGAUAGAGGAGGAC	4326.61	195.656	195.656	x13_22-
120	UCCCGAAGCUGCGCGCUCGGUC	3862.49	385.242	385.241	x12_10-
136	UCGGUCGAAGAGGACGACCAUC	3877.54	192.869	192.87	x12_20-
48	CAGGGUUGAUUCGGCUGAUCUG	4074.53	451.717	451.717	z13_9-
120	UCCCGAAGCUGCGCGCUCGGUC	3800.54	189.019	189.019	y12_20-
112	UGCGUCCCUCCCGAAGCUGCGC	3582.5	198.02	198.019	w11_18-
136	UCGGUCGAAGAGGACGACCAUC	3566.5	593.409	593.409	w11_6-
152	ACCAUCCCCGAUAGAGGAGGAC	3919.61	194.973	194.973	y12_20-
104	GCUCCAUGUGCGUCCCUCCCGA	3399.49	177.913	177.913	y11_19-
120	UCCCGAAGCUGCGCGCUCGGUC	3437.48	380.935	380.935	z11_9-
32	UCACCCCAUUGAUCGCCAGGGU	3254.43	294.849	294.849	w10_11-
56	AUUCGGCUGAUCUGGCUGGCUA	3237.4	160.862	160.862	x10_20-
48	CAGGGUUGAUUCGGCUGAUCUG	3237.4	160.862	160.862	x10_20-
88	CCCUUCCUCCCUCACCGCUCCA	3059.46	160.016	160.016	z10_19-
120	UCCCGAAGCUGCGCGCUCGGUC	2885.37	205.09	205.09	w9_14-
152	ACCAUCCCCGAUAGAGGAGGAC	3346.49	417.303	417.304	x10_8-
72	UGGCUAGGCGGGUGUCCCCUUC	3094.36	237.02	237.019	x10_13-
144	AGAGGACGACCAUCCCCGAUAG	2892.4	261.938	261.937	w9_11-
128	CUGCGCGCUCGGUCGAAGAGGA	2939.49	292.941	292.941	y9_10-
56	AUUCGGCUGAUCUGGCUGGCUA	2869.42	259.849	259.848	y9_11-
120	UCCCGAAGCUGCGCGCUCGGUC	2787.39	397.191	397.192	z9_7-
24	GACAUCUGUCACCCCAUUGAUC	2756.39	917.788	917.786	z9_3-
72	UGGCUAGGCGGGUGUCCCCUUC	2806.34	232.854	232.854	w9_12-
64	GAUCUGGCUGGCUAGGCGGGUG	2681.35	267.127	267.127	x8_10-
96	CCCUCACCGCUCCAUGUGCGUC	2812.39	199.877	199.877	z9_14-
48	CAGGGUUGAUUCGGCUGAUCUG	2812.39	199.877	199.877	z9_14-
96	CCCUCACCGCUCCAUGUGCGUC	2581.31	429.211	429.21	w8_6-
72	UGGCUAGGCGGGUGUCCCCUUC	2726.37	226.19	226.19	y9_12-
72	UGGCUAGGCGGGUGUCCCCUUC	2461.29	245.121	245.122	w8_10-
80	CGGGUGUCCCCUUCCUCCCUCA	2161.27	431.246	431.247	x7_5-
80	CGGGUGUCCCCUUCCUCCCUCA	2081.3	415.253	415.252	z7_5-
56	AUUCGGCUGAUCUGGCUGGCUA	2179.33	216.925	216.925	y7_10-
56	AUUCGGCUGAUCUGGCUGGCUA	2179.33	362.213	362.212	y7_6-
160	CGAUAGAGGAGGACCGGUCUUC	1891.22	377.236	377.236	w6_5-
80	CGGGUGUCCCCUUCCUCCCUCA	1793.29	447.314	447.315	y6_4-
24	GACAUCUGUCACCCCAUUGAUC	1609.2	803.593	803.593	w5_2-
104	GCUCCAUGUGCGUCCCUCCCGA	1589.22	316.837	316.837	x5_5-
48	CAGGGUUGAUUCGGCUGAUCUG	1609.2	803.593	803.593	w5_2-
144	AGAGGACGACCAUCCCCGAUAG	1592.27	175.911	175.911	y5_9-
128	CUGCGCGCUCGGUCGAAGAGGA	1286.24	1188.27	1188.27	y4-H3PO4
152	ACCAUCCCCGAUAGAGGAGGAC	1573.28	195.652	195.651	z5_8-
128	CUGCGCGCUCGGUCGAAGAGGA	1268.23	1188.27	1188.27	z4-HPO3
40	UUGAUCGCCAGGGUUGAUUCGG	995.136	198.019	198.019	x3_5-
144	AGAGGACGACCAUCCCCGAUAG	900.159	224.032	224.032	z3_4-
64	GAUCUGGCUGGCUAGGCGGGUG	363.058	265.081	265.081	w1-H3PO4
40	UUGAUCGCCAGGGUUGAUUCGG	363.058	265.081	265.081	w1-H3PO4
64	GAUCUGGCUGGCUAGGCGGGUG	345.047	265.081	265.081	x1-HPO3
40	UUGAUCGCCAGGGUUGAUUCGG	345.047	265.081	265.081	x1-HPO3
64	GAUCUGGCUGGCUAGGCGGGUG	283.092	265.081	265.081	y1-H2O
144	AGAGGACGACCAUCCCCGAUAG	363.058	265.081	265.081	w1-H3PO4
40	UUGAUCGCCAGGGUUGAUUCGG	283.092	265.081	265.081	y1-H2O
64	GAUCUGGCUGGCUAGGCGGGUG	265.081	265.081	265.081	z1-neutral
144	AGAGGACGACCAUCCCCGAUAG	345.047	265.081	265.081	x1-HPO3
48	CAGGGUUGAUUCGGCUGAUCUG	363.058	265.081	265.081	w1-H3PO4
40	UUGAUCGCCAGGGUUGAUUCGG	265.081	265.081	265.081	z1-neutral
48	CAGGGUUGAUUCGGCUGAUCUG	345.047	265.081	265.081	x1-HPO3
144	AGAGGACGACCAUCCCCGAUAG	283.092	265.081	265.081	y1-H2O
144	AGAGGACGACCAUCCCCGAUAG	265.081	265.081	265.081	z1-neutral
48	CAGGGUUGAUUCGGCUGAUCUG	283.092	265.081	265.081	y1-H2O
48	CAGGGUUGAUUCGGCUGAUCUG	265.081	265.081	265.081	z1-neutral
79	GCGGGUGUCCCCUUCCUCCCUC	265.081	265.081	265.081	a1-neutral
111	GUGCGUCCCUCCCGAAGCUGCG	265.081	265.081	265.081	a1-neutral
31	GUCACCCCAUUGAUCGCCAGGG	265.081	265.081	265.081	a1-neutral
79	GCGGGUGUCCCCUUCCUCCCUC	283.092	265.081	265.081	b1-H2O
127	GCUGCGCGCUCGGUCGAAGAGG	265.081	265.081	265.081	a1-neutral
111	GUGCGUCCCUCCCGAAGCUGCG	283.092	265.081	265.081	b1-H2O
31	GUCACCCCAUUGAUCGCCAGGG	283.092	265.081	265.081	b1-H2O
79	GCGGGUGUCCCCUUCCUCCCUC	345.048	265.081	265.081	c1-HPO3
127	GCUGCGCGCUCGGUCGAAGAGG	283.092	265.081	265.081	b1-H2O
55	GAUUCGGCUGAUCUGGCUGGCU	265.081	265.081	265.081	a1-neutral
31	GUCACCCCAUUGAUCGCCAGGG	345.048	265.081	265.081	c1-HPO3
111	GUGCGUCCCUCCCGAAGCUGCG	345.048	265.081	265.081	c1-HPO3
79	GCGGGUGUCCCCUUCCUCCCUC	363.058	265.081	265.081	d1-H3PO4
127	GCUGCGCGCUCGGUCGAAGAGG	345.048	265.081	265.081	c1-HPO3
55	GAUUCGGCUGAUCUGGCUGGCU	283.092	265.081	265.081	b1-H2O
159	CCGAUAGAGGAGGACCGGUCUU	419.073	419.073	419.072	a-B2-neutral
159	CCGAUAGAGGAGGACCGGUCUU	419.073	401.062	401.062	a-B2-H2O
31	GUCACCCCAUUGAUCGCCAGGG	363.058	265.081	265.081	d1-H3PO4
111	GUGCGUCCCUCCCGAAGCUGCG	363.058	265.081	265.081	d1-H3PO4
119	CUCCCGAAGCUGCGCGCUCGGU	419.073	419.073	419.072	a-B2-neutral
127	GCUGCGCGCUCGGUCGAAGAGG	363.058	265.081	265.081	d1-H3PO4
119	CUCCCGAAGCUGCGCGCUCGGU	419.073	401.062	401.062	a-B2-H2O
55	GAUUCGGCUGAUCUGGCUGGCU	345.048	265.081	265.081	c1-HPO3
151	GACCAUCCCCGAUAGAGGAGGA	265.081	265.081	265.081	a1-neutral
135	CUCGGUCGAAGAGGACGACCAU	419.073	419.073	419.072	a-B2-neutral
135	CUCGGUCGAAGAGGACGACCAU	419.073	401.062	401.062	a-B2-H2O
87	CCCCUUCCUCCCUCACCGCUCC	419.073	419.073	419.072	a-B2-neutral
87	CCCCUUCCUCCCUCACCGCUCC	419.073	401.062	401.062	a-B2-H2O
23	CGACAUCUGUCACCCCAUUGAU	419.073	419.073	419.072	a-B2-neutral
23	CGACAUCUGUCACCCCAUUGAU	419.073	401.062	401.062	a-B2-H2O
55	GAUUCGGCUGAUCUGGCUGGCU	363.058	265.081	265.081	d1-H3PO4
103	CGCUCCAUGUGCGUCCCUCCCG	419.073	419.073	419.072	a-B2-neutral
103	CGCUCCAUGUGCGUCCCUCCCG	419.073	401.062	401.062	a-B2-H2O
151	GACCAUCCCCGAUAGAGGAGGA	283.092	265.081	265.081	b1-H2O
47	CCAGGGUUGAUUCGGCUGAUCU	419.073	419.073	419.072	a-B2-neutral
151	GACCAUCCCCGAUAGAGGAGGA	345.048	265.081	265.081	c1-HPO3
47	CCAGGGUUGAUUCGGCUGAUCU	419.073	401.062	401.062	a-B2-H2O
151	GACCAUCCCCGAUAGAGGAGGA	363.058	265.081	265.081	d1-H3PO4
71	CUGGCUAGGCGGGUGUCCCCUU	419.073	419.073	419.072	a-B2-neutral
71	CUGGCUAGGCGGGUGUCCCCUU	419.073	401.062	401.062	a-B2-H2O
63	UGAUCUGGCUGGCUAGGCGGGU	900.159	224.032	224.032	a3_4-
79	GCGGGUGUCCCCUUCCUCCCUC	995.136	198.019	198.019	c3_5-
55	GAUUCGGCUGAUCUGGCUGGCU	900.159	224.032	224.032	a3_4-
135	CUCGGUCGAAGAGGACGACCAU	1375.19	170.891	170.89	a-B5_8-
103	CGCUCCAUGUGCGUCCCUCCCG	1375.19	170.891	170.89	a-B5_8-
39	AUUGAUCGCCAGGGUUGAUUCG	1553.25	220.885	220.885	b5_7-
143	AAGAGGACGACCAUCCCCGAUA	1597.29	265.207	265.207	a5_6-
63	UGAUCUGGCUGGCUAGGCGGGU	1609.2	803.593	803.593	d5_2-
143	AAGAGGACGACCAUCCCCGAUA	1615.3	322.051	322.051	b5_5-
55	GAUUCGGCUGAUCUGGCUGGCU	1609.2	803.593	803.593	d5_2-
119	CUCCCGAAGCUGCGCGCUCGGU	1871.24	154.929	154.929	c6_12-
103	CGCUCCAUGUGCGUCCCUCCCG	1871.24	154.929	154.929	c6_12-
159	CCGAUAGAGGAGGACCGGUCUU	2033.29	507.315	507.314	a-B7_4-
47	CCAGGGUUGAUUCGGCUGAUCU	1974.28	986.131	986.131	c6_2-
23	CGACAUCUGUCACCCCAUUGAU	2033.29	507.315	507.314	a-B7_4-
95	UCCCUCACCGCUCCAUGUGCGU	2081.3	415.253	415.252	a7_5-
151	GACCAUCCCCGAUAGAGGAGGA	2033.29	507.315	507.314	a-B7_4-
95	UCCCUCACCGCUCCAUGUGCGU	2161.27	431.246	431.247	c7_5-
135	CUCGGUCGAAGAGGACGACCAU	2331.3	465.252	465.252	a-B8_5-
79	GCGGGUGUCCCCUUCCUCCCUC	2562.36	365.044	365.044	a8_7-
71	CUGGCUAGGCGGGUGUCCCCUU	2179.32	216.925	216.925	b7_10-
71	CUGGCUAGGCGGGUGUCCCCUU	2179.32	362.213	362.212	b7_6-
79	GCGGGUGUCCCCUUCCUCCCUC	2660.34	265.026	265.026	d8_10-
103	CGCUCCAUGUGCGUCCCUCCCG	2506.32	178.015	178.015	c8_14-
63	UGAUCUGGCUGGCUAGGCGGGU	2701.34	224.104	224.104	a-B9_12-
63	UGAUCUGGCUGGCUAGGCGGGU	2812.39	199.877	199.877	a9_14-
23	CGACAUCUGUCACCCCAUUGAU	2795.41	231.943	231.943	a9_12-
111	GUGCGUCCCUCCCGAAGCUGCG	2787.39	397.191	397.192	a9_7-
55	GAUUCGGCUGAUCUGGCUGGCU	2812.39	199.877	199.877	a9_14-
143	AAGAGGACGACCAUCCCCGAUA	2939.49	292.941	292.941	b9_10-
119	CUCCCGAAGCUGCGCGCUCGGU	2892.4	261.938	261.937	d9_11-
103	CGCUCCAUGUGCGUCCCUCCCG	2851.36	166.719	166.719	c9_17-
47	CCAGGGUUGAUUCGGCUGAUCU	2869.42	259.849	259.848	b9_11-
111	GUGCGUCCCUCCCGAAGCUGCG	2885.37	205.09	205.09	d9_14-
71	CUGGCUAGGCGGGUGUCCCCUU	2869.42	259.849	259.848	b9_11-
127	GCUGCGCGCUCGGUCGAAGAGG	3020.41	603.075	603.075	a-B10_5-
79	GCGGGUGUCCCCUUCCUCCCUC	3190.46	264.863	264.863	b10_12-
159	CCGAUAGAGGAGGACCGGUCUU	3283.46	217.889	217.889	c10_15-
159	CCGAUAGAGGAGGACCGGUCUU	3397.49	198.844	198.844	a-B11_17-
55	GAUUCGGCUGAUCUGGCUGGCU	3237.4	160.862	160.862	c10_20-
151	GACCAUCCCCGAUAGAGGAGGA	3059.46	160.016	160.016	a10_19-
87	CCCCUUCCUCCCUCACCGCUCC	3167.4	350.925	350.925	a-B11_9-
39	AUUGAUCGCCAGGGUUGAUUCG	3430.49	154.923	154.923	a11_22-
95	UCCCUCACCGCUCCAUGUGCGU	3341.47	166.066	166.066	a11_20-
71	CUGGCUAGGCGGGUGUCCCCUU	3254.43	294.849	294.849	d10_11-
159	CCGAUAGAGGAGGACCGGUCUU	3726.54	265.174	265.174	a-B12_14-
31	GUCACCCCAUUGAUCGCCAGGG	3560.47	196.796	196.796	a-B12_18-
23	CGACAUCUGUCACCCCAUUGAU	3600.47	239.024	239.024	a-B12_15-
39	AUUGAUCGCCAGGGUUGAUUCG	3624.48	301.033	301.032	a-B12_12-
79	GCGGGUGUCCCCUUCCUCCCUC	3800.54	189.019	189.019	b12_20-
31	GUCACCCCAUUGAUCGCCAGGG	3711.52	264.101	264.101	a12_14-
103	CGCUCCAUGUGCGUCCCUCCCG	3727.51	265.243	265.243	a12_14-
111	GUGCGUCCCUCCCGAAGCUGCG	3721.51	337.311	337.311	b12_11-
79	GCGGGUGUCCCCUUCCUCCCUC	3862.49	385.242	385.241	c12_10-
127	GCUGCGCGCUCGGUCGAAGAGG	3800.54	189.019	189.019	b12_20-
71	CUGGCUAGGCGGGUGUCCCCUU	3599.47	178.966	178.966	d11_20-
135	CUCGGUCGAAGAGGACGACCAU	3894.52	555.352	555.353	c12_7-
151	GACCAUCCCCGAUAGAGGAGGA	3502.48	499.347	499.346	d11_7-
55	GAUUCGGCUGAUCUGGCUGGCU	3810.52	237.15	237.15	b12_16-
127	GCUGCGCGCUCGGUCGAAGAGG	3862.49	385.242	385.241	c12_10-
47	CCAGGGUUGAUUCGGCUGAUCU	3810.52	237.15	237.15	b12_16-
159	CCGAUAGAGGAGGACCGGUCUU	4222.64	262.907	262.907	a13_16-
95	UCCCUCACCGCUCCAUGUGCGU	3727.46	265.24	265.239	c12_14-
119	CUCCCGAAGCUGCGCGCUCGGU	3944.54	492.059	492.058	a-B13_8-
79	GCGGGUGUCCCCUUCCUCCCUC	3976.53	1324.5	1324.5	a-B13_3-
63	UGAUCUGGCUGGCUAGGCGGGU	4113.55	194.875	194.876	a13_21-
135	CUCGGUCGAAGAGGACGACCAU	4008.55	266.229	266.229	a-B13_15-
119	CUCCCGAAGCUGCGCGCUCGGU	3944.54	985.126	985.126	a-B13_4-
127	GCUGCGCGCUCGGUCGAAGAGG	3976.53	1324.5	1324.5	a-B13_3-
135	CUCGGUCGAAGAGGACGACCAU	4159.6	461.17	461.17	a13_9-
111	GUGCGUCCCUCCCGAAGCUGCG	4008.54	266.228	266.229	a13_15-
87	CCCCUUCCUCCCUCACCGCUCC	3889.51	323.118	323.118	a13_12-
151	GACCAUCCCCGAUAGAGGAGGA	3751.57	266.962	266.962	b12_14-
71	CUGGCUAGGCGGGUGUCCCCUU	3926.51	653.411	653.41	c12_6-
119	CUCCCGAAGCUGCGCGCUCGGU	4135.55	195.923	195.923	c13_21-
71	CUGGCUAGGCGGGUGUCCCCUU	3944.52	492.058	492.058	d12_8-
143	AAGAGGACGACCAUCCCCGAUA	4207.67	261.972	261.972	b13_16-
39	AUUGAUCGCCAGGGUUGAUUCG	4200.55	220.074	220.073	c13_19-
71	CUGGCUAGGCGGGUGUCCCCUU	4040.54	201.019	201.019	a-B13_20-
103	CGCUCCAUGUGCGUCCCUCCCG	4152.52	275.827	275.827	c13_15-
111	GUGCGUCCCUCCCGAAGCUGCG	4106.52	272.76	272.76	d13_15-
143	AAGAGGACGACCAUCCCCGAUA	4287.64	193.885	193.885	d13_22-
87	CCCCUUCCUCCCUCACCGCUCC	4083.5	225.854	225.854	a-B14_18-
111	GUGCGUCCCUCCCGAAGCUGCG	4202.54	419.246	419.247	a-B14_10-
23	CGACAUCUGUCACCCCAUUGAU	4345.61	288.7	288.699	a14_15-
127	GCUGCGCGCUCGGUCGAAGAGG	4451.61	210.974	210.973	b14_21-
79	GCGGGUGUCCCCUUCCUCCCUC	4588.58	381.374	381.373	a-B15_12-
39	AUUGAUCGCCAGGGUUGAUUCG	4563.6	303.233	303.233	d14_15-
47	CCAGGGUUGAUUCGGCUGAUCU	4540.58	237.97	237.97	d14_19-
111	GUGCGUCCCUCCCGAAGCUGCG	4682.64	221.975	221.975	a15_21-
143	AAGAGGACGACCAUCCCCGAUA	4689.69	274.856	274.856	a-B15_17-
63	UGAUCUGGCUGGCUAGGCGGGU	4766.64	432.323	432.323	b15_11-
79	GCGGGUGUCCCCUUCCUCCCUC	4717.63	261.083	261.083	b15_18-
87	CCCCUUCCUCCCUCACCGCUCC	4523.6	265.086	265.086	a15_17-
71	CUGGCUAGGCGGGUGUCCCCUU	4577.58	351.114	351.114	c14_13-
63	UGAUCUGGCUGGCUAGGCGGGU	4828.59	253.129	253.129	c15_19-
47	CCAGGGUUGAUUCGGCUGAUCU	4787.65	264.973	264.973	a15_18-
103	CGCUCCAUGUGCGUCCCUCCCG	4701.64	782.598	782.597	b15_6-
119	CUCCCGAAGCUGCGCGCUCGGU	4803.64	265.861	265.861	d15_18-
143	AAGAGGACGACCAUCCCCGAUA	4818.74	687.384	687.382	b15_7-
119	CUCCCGAAGCUGCGCGCUCGGU	4803.64	479.357	479.356	d15_10-
151	GACCAUCCCCGAUAGAGGAGGA	4466.61	247.137	247.137	d14_18-
55	GAUUCGGCUGAUCUGGCUGGCU	4766.64	432.323	432.323	b15_11-
63	UGAUCUGGCUGGCUAGGCGGGU	4942.62	307.906	307.907	a-B16_16-
55	GAUUCGGCUGAUCUGGCUGGCU	4828.59	253.129	253.129	c15_19-
87	CCCCUUCCUCCCUCACCGCUCC	4717.6	234.872	234.872	a-B16_20-
23	CGACAUCUGUCACCCCAUUGAU	4844.65	439.415	439.415	a-B16_11-
127	GCUGCGCGCUCGGUCGAAGAGG	4932.64	289.147	289.148	a-B16_17-
95	UCCCUCACCGCUCCAUGUGCGU	4684.61	668.222	668.222	d15_7-
143	AAGAGGACGACCAUCCCCGAUA	4994.73	236.836	236.836	a-B16_21-
55	GAUUCGGCUGAUCUGGCUGGCU	4942.62	307.906	307.907	a-B16_16-
159	CCGAUAGAGGAGGACCGGUCUU	5259.75	291.2	291.2	d16_18-
151	GACCAUCCCCGAUAGAGGAGGA	4793.65	265.306	265.306	c15_18-
159	CCGAUAGAGGAGGACCGGUCUU	5259.75	656.461	656.46	d16_8-
39	AUUGAUCGCCAGGGUUGAUUCG	5157.65	256.875	256.874	c16_20-
151	GACCAUCCCCGAUAGAGGAGGA	5042.74	279.144	279.144	a16_18-
159	CCGAUAGAGGAGGACCGGUCUU	5586.78	265.03	265.03	c17_21-
127	GCUGCGCGCUCGGUCGAAGAGG	5412.74	491.06	491.059	a17_11-
71	CUGGCUAGGCGGGUGUCCCCUU	5228.66	474.325	474.325	c16_11-
47	CCAGGGUUGAUUCGGCUGAUCU	5286.69	586.402	586.402	a-B17_9-
71	CUGGCUAGGCGGGUGUCCCCUU	5246.67	275.133	275.132	d16_19-
63	UGAUCUGGCUGGCUAGGCGGGU	5536.7	275.827	275.827	d17_20-
23	CGACAUCUGUCACCCCAUUGAU	5364.71	267.228	267.228	c17_20-
95	UCCCUCACCGCUCCAUGUGCGU	5255.72	290.976	290.976	b17_18-
71	CUGGCUAGGCGGGUGUCCCCUU	5342.69	266.127	266.127	a-B17_20-
111	GUGCGUCCCUCCCGAAGCUGCG	5454.72	339.912	339.913	d17_16-
63	UGAUCUGGCUGGCUAGGCGGGU	5632.72	432.278	432.278	a-B18_13-
143	AAGAGGACGACCAUCCCCGAUA	5490.78	365.044	365.044	c17_15-
135	CUCGGUCGAAGAGGACGACCAU	5812.84	263.212	263.213	a18_22-
103	CGCUCCAUGUGCGUCCCUCCCG	5487.71	287.819	287.819	a-B18_19-
23	CGACAUCUGUCACCCCAUUGAU	5590.77	265.219	265.22	a18_21-
63	UGAUCUGGCUGGCUAGGCGGGU	5937.76	281.743	281.743	a-B19_21-
135	CUCGGUCGAAGAGGACGACCAU	5910.82	491.561	491.562	d18_12-
127	GCUGCGCGCUCGGUCGAAGAGG	5839.77	264.436	264.436	d18_22-
103	CGCUCCAUGUGCGUCCCUCCCG	5793.73	385.241	385.241	a-B19_15-
127	GCUGCGCGCUCGGUCGAAGAGG	6086.84	288.842	288.841	a19_21-
47	CCAGGGUUGAUUCGGCUGAUCU	5937.76	281.743	281.743	a-B19_21-
111	GUGCGUCCCUCCCGAAGCUGCG	5985.82	298.283	298.283	b19_20-
71	CUGGCUAGGCGGGUGUCCCCUU	5856.75	265.208	265.208	d18_22-
55	GAUUCGGCUGAUCUGGCUGGCU	6067.8	287.935	287.935	b19_21-
159	CCGAUAGAGGAGGACCGGUCUU	6462.93	379.165	379.165	a20_17-
39	AUUGAUCGCCAGGGUUGAUUCG	6155.78	306.781	306.782	d19_20-
119	CUCCCGAAGCUGCGCGCUCGGU	6160.82	472.901	472.901	a-B20_13-
39	AUUGAUCGCCAGGGUUGAUUCG	6155.78	322.981	322.981	d19_19-
95	UCCCUCACCGCUCCAUGUGCGU	6082.78	379.166	379.165	a-B20_16-
55	GAUUCGGCUGAUCUGGCUGGCU	6243.79	479.283	479.283	a-B20_13-
119	CUCCCGAAGCUGCGCGCUCGGU	6409.85	492.057	492.058	d20_13-
63	UGAUCUGGCUGGCUAGGCGGGU	6627.86	347.827	347.827	a-B21_19-
87	CCCCUUCCUCCCUCACCGCUCC	6187.77	362.979	362.979	d20_17-
143	AAGAGGACGACCAUCCCCGAUA	6487.93	307.941	307.941	d20_21-
119	CUCCCGAAGCUGCGCGCUCGGU	6449.86	292.167	292.167	w20_22-
23	CGACAUCUGUCACCCCAUUGAU	6571.88	596.436	596.436	z21_11-
103	CGCUCCAUGUGCGUCCCUCCCG	6554.86	296.941	296.94	z21_22-
39	AUUGAUCGCCAGGGUUGAUUCG	6684.87	392.22	392.219	z21_17-
111	GUGCGUCCCUCCCGAAGCUGCG	6409.85	492.058	492.058	w20_13-
87	CCCCUUCCUCCCUCACCGCUCC	6187.77	362.979	362.979	w20_17-
127	GCUGCGCGCUCGGUCGAAGAGG	6553.88	363.097	363.096	w20_18-
47	CCAGGGUUGAUUCGGCUGAUCU	6684.87	392.22	392.219	z21_17-
79	GCGGGUGUCCCCUUCCUCCCUC	5939.72	268.979	268.98	w19_22-
71	CUGGCUAGGCGGGUGUCCCCUU	6675.87	833.476	833.474	z21_8-
71	CUGGCUAGGCGGGUGUCCCCUU	6467.82	403.231	403.231	w20_16-
127	GCUGCGCGCUCGGUCGAAGAGG	6247.85	282.986	282.986	w19_22-
119	CUCCCGAAGCUGCGCGCUCGGU	5839.77	264.436	264.436	w18_22-
47	CCAGGGUUGAUUCGGCUGAUCU	6068.78	274.846	274.846	y19_22-
55	GAUUCGGCUGAUCUGGCUGGCU	6025.78	285.934	285.933	z19_21-
47	CCAGGGUUGAUUCGGCUGAUCU	6050.77	604.069	604.071	z19_10-
39	AUUGAUCGCCAGGGUUGAUUCG	5807.73	262.98	262.98	x18_22-
23	CGACAUCUGUCACCCCAUUGAU	5610.75	266.171	266.171	y18_21-
55	GAUUCGGCUGAUCUGGCUGGCU	5817.73	645.407	645.408	w18_9-
71	CUGGCUAGGCGGGUGUCCCCUU	6024.79	601.472	601.471	z19_10-
39	AUUGAUCGCCAGGGUUGAUUCG	5727.77	356.978	356.978	z18_16-
111	GUGCGUCCCUCCCGAAGCUGCG	5414.71	283.977	283.978	w17_19-
87	CCCCUUCCUCCCUCACCGCUCC	5253.66	403.12	403.12	x17_13-
23	CGACAUCUGUCACCCCAUUGAU	5281.7	263.077	263.077	y17_20-
119	CUCCCGAAGCUGCGCGCUCGGU	5436.75	603.076	603.075	z17_9-
135	CUCGGUCGAAGAGGACGACCAU	5451.8	1089.35	1089.35	z17_5-
71	CUGGCUAGGCGGGUGUCCCCUU	5472.68	320.915	320.915	w17_17-
23	CGACAUCUGUCACCCCAUUGAU	5055.64	265.078	265.078	w16_19-
63	UGAUCUGGCUGGCUAGGCGGGU	5267.68	404.198	404.198	x16_13-
79	GCGGGUGUCCCCUUCCUCCCUC	4863.63	254.973	254.973	y16_19-
151	GACCAUCCCCGAUAGAGGAGGA	5565.77	617.412	617.411	w17_9-
87	CCCCUUCCUCCCUCACCGCUCC	4947.63	617.446	617.447	x16_8-
23	CGACAUCUGUCACCCCAUUGAU	4975.67	451.326	451.325	y16_11-
87	CCCCUUCCUCCCUCACCGCUCC	4885.68	443.144	443.145	y16_11-
127	GCUGCGCGCUCGGUCGAAGAGG	5172.75	469.242	469.241	y16_11-
95	UCCCUCACCGCUCCAUGUGCGU	5030.69	294.915	294.915	y16_17-
111	GUGCGUCCCUCCCGAAGCUGCG	4803.65	265.861	265.861	w15_18-
111	GUGCGUCCCUCCCGAAGCUGCG	4803.65	479.357	479.356	w15_10-
151	GACCAUCCCCGAUAGAGGAGGA	5259.75	291.2	291.2	w16_18-
151	GACCAUCCCCGAUAGAGGAGGA	5259.75	656.461	656.46	w16_8-
31	GUCACCCCAUUGAUCGCCAGGG	4788.68	265.03	265.03	y15_18-
119	CUCCCGAAGCUGCGCGCUCGGU	4762.65	679.371	679.372	z15_7-
47	CCAGGGUUGAUUCGGCUGAUCU	4789.57	265.079	265.079	x15_18-
39	AUUGAUCGCCAGGGUUGAUUCG	4787.65	264.973	264.973	z15_18-
95	UCCCUCACCGCUCCAUGUGCGU	4701.64	782.598	782.597	y15_6-
63	UGAUCUGGCUGGCUAGGCGGGU	4577.59	351.114	351.114	x14_13-
31	GUCACCCCAUUGAUCGCCAGGG	4563.61	303.233	303.233	w14_15-
39	AUUGAUCGCCAGGGUUGAUUCG	4540.58	237.97	237.97	w14_19-
71	CUGGCUAGGCGGGUGUCCCCUU	4819.59	343.249	343.248	x15_14-
143	AAGAGGACGACCAUCCCCGAUA	4466.61	247.137	247.137	w14_18-
63	UGAUCUGGCUGGCUAGGCGGGU	4290.55	267.152	267.152	w13_16-
103	CGCUCCAUGUGCGUCCCUCCCG	4106.52	272.76	272.76	w13_15-
127	GCUGCGCGCUCGGUCGAAGAGG	4297.59	305.963	305.963	w13_14-
79	GCGGGUGUCCCCUUCCUCCCUC	3889.51	323.118	323.118	z13_12-
159	CCGAUAGAGGAGGACCGGUCUU	3889.51	323.118	323.118	w12_12-
127	GCUGCGCGCUCGGUCGAAGAGG	4217.62	280.167	280.167	y13_15-
87	CCCCUUCCUCCCUCACCGCUCC	3951.56	302.958	302.958	z13_13-
127	GCUGCGCGCUCGGUCGAAGAGG	4199.61	198.974	198.974	z13_21-
103	CGCUCCAUGUGCGUCCCUCCCG	4008.54	266.228	266.229	z13_15-
47	CCAGGGUUGAUUCGGCUGAUCU	4076.54	270.762	270.762	y13_15-
55	GAUUCGGCUGAUCUGGCUGGCU	4113.55	194.875	194.876	z13_21-
95	UCCCUCACCGCUCCAUGUGCGU	4073.54	580.927	580.926	z13_7-
39	AUUGAUCGCCAGGGUUGAUUCG	3912.49	176.832	176.833	x12_22-
151	GACCAUCCCCGAUAGAGGAGGA	4326.61	195.656	195.656	x13_22-
39	AUUGAUCGCCAGGGUUGAUUCG	3850.53	319.87	319.87	y12_12-
111	GUGCGUCCCUCCCGAAGCUGCG	3582.5	198.02	198.019	w11_18-
103	CGCUCCAUGUGCGUCCCUCCCG	3437.44	179.91	179.91	x11_19-
55	GAUUCGGCUGAUCUGGCUGGCU	3537.43	234.821	234.82	w11_15-
31	GUCACCCCAUUGAUCGCCAGGG	3542.54	160.017	160.016	y11_22-
31	GUCACCCCAUUGAUCGCCAGGG	3542.54	589.415	589.416	y11_6-
87	CCCCUUCCUCCCUCACCGCUCC	3341.47	166.066	166.066	z11_20-
151	GACCAUCCCCGAUAGAGGAGGA	3941.61	196.072	196.073	z12_20-
127	GCUGCGCGCUCGGUCGAAGAGG	3341.47	166.066	166.066	w10_20-
63	UGAUCUGGCUGGCUAGGCGGGU	3196.46	187.019	187.019	z10_17-
127	GCUGCGCGCUCGGUCGAAGAGG	3261.51	249.877	249.877	y10_13-
71	CUGGCUAGGCGGGUGUCCCCUU	3152.37	449.331	449.33	w10_7-
63	UGAUCUGGCUGGCUAGGCGGGU	2971.38	296.13	296.13	x9_10-
55	GAUUCGGCUGAUCUGGCUGGCU	3133.42	260.111	260.11	z10_12-
103	CGCUCCAUGUGCGUCCCUCCCG	2787.35	198.088	198.089	x9_14-
135	CUCGGUCGAAGAGGACGACCAU	2836.45	256.851	256.851	y9_11-
119	CUCCCGAAGCUGCGCGCUCGGU	2827.4	281.732	281.733	z9_10-
143	AAGAGGACGACCAUCCCCGAUA	2773.41	183.886	183.886	y9_15-
23	CGACAUCUGUCACCCCAUUGAU	2756.39	917.788	917.786	z9_3-
55	GAUUCGGCUGAUCUGGCUGGCU	2828.38	201.019	201.019	z9_14-
151	GACCAUCCCCGAUAGAGGAGGA	3059.46	160.016	160.016	w9_19-
47	CCAGGGUUGAUUCGGCUGAUCU	2812.39	199.877	199.877	z9_14-
95	UCCCUCACCGCUCCAUGUGCGU	2812.39	199.877	199.877	z9_14-
151	GACCAUCCCCGAUAGAGGAGGA	3059.46	304.938	304.938	w9_10-
31	GUCACCCCAUUGAUCGCCAGGG	2257.37	375.22	375.22	y7_6-
87	CCCCUUCCUCCCUCACCGCUCC	1871.24	154.929	154.929	x6_12-
103	CGCUCCAUGUGCGUCCCUCCCG	1871.24	154.929	154.929	x6_12-
31	GUCACCCCAUUGAUCGCCAGGG	1974.28	986.131	986.131	x6_2-
23	CGACAUCUGUCACCCCAUUGAU	1859.27	308.871	308.872	y6_6-
39	AUUGAUCGCCAGGGUUGAUUCG	1609.2	803.593	803.593	w5_2-
135	CUCGGUCGAAGAGGACGACCAU	1512.26	251.035	251.035	y5_6-
47	CCAGGGUUGAUUCGGCUGAUCU	1609.2	803.593	803.593	w5_2-
111	GUGCGUCCCUCCCGAAGCUGCG	995.136	198.019	198.019	x3_5-
159	CCGAUAGAGGAGGACCGGUCUU	630.061	209.013	209.013	w2_3-
151	GACCAUCCCCGAUAGAGGAGGA	1286.24	1188.27	1188.27	y4-H3PO4
23	CGACAUCUGUCACCCCAUUGAU	900.159	224.032	224.032	z3_4-
151	GACCAUCCCCGAUAGAGGAGGA	1268.23	1188.27	1188.27	z4-HPO3
159	CCGAUAGAGGAGGACCGGUCUU	532.084	265.034	265.034	z2_2-
111	GUGCGUCCCUCCCGAAGCUGCG	363.058	265.081	265.081	w1-H3PO4
103	CGCUCCAUGUGCGUCCCUCCCG	363.058	265.081	265.081	w1-H3PO4
71	CUGGCUAGGCGGGUGUCCCCUU	630.061	209.013	209.013	w2_3-
31	GUCACCCCAUUGAUCGCCAGGG	363.058	265.081	265.081	w1-H3PO4
127	GCUGCGCGCUCGGUCGAAGAGG	363.058	265.081	265.081	w1-H3PO4
111	GUGCGUCCCUCCCGAAGCUGCG	345.047	265.081	265.081	x1-HPO3
39	AUUGAUCGCCAGGGUUGAUUCG	363.058	265.081	265.081	w1-H3PO4
103	CGCUCCAUGUGCGUCCCUCCCG	345.047	265.081	265.081	x1-HPO3
31	GUCACCCCAUUGAUCGCCAGGG	345.047	265.081	265.081	x1-HPO3
127	GCUGCGCGCUCGGUCGAAGAGG	345.047	265.081	265.081	x1-HPO3
111	GUGCGUCCCUCCCGAAGCUGCG	283.092	265.081	265.081	y1-H2O
39	AUUGAUCGCCAGGGUUGAUUCG	345.047	265.081	265.081	x1-HPO3
103	CGCUCCAUGUGCGUCCCUCCCG	283.092	265.081	265.081	y1-H2O
31	GUCACCCCAUUGAUCGCCAGGG	283.092	265.081	265.081	y1-H2O
111	GUGCGUCCCUCCCGAAGCUGCG	265.081	265.081	265.081	z1-neutral
127	GCUGCGCGCUCGGUCGAAGAGG	283.092	265.081	265.081	y1-H2O
39	AUUGAUCGCCAGGGUUGAUUCG	283.092	265.081	265.081	y1-H2O
103	CGCUCCAUGUGCGUCCCUCCCG	265.081	265.081	265.081	z1-neutral
31	GUCACCCCAUUGAUCGCCAGGG	265.081	265.081	265.081	z1-neutral
71	CUGGCUAGGCGGGUGUCCCCUU	532.084	265.034	265.034	z2_2-
127	GCUGCGCGCUCGGUCGAAGAGG	265.081	265.081	265.081	z1-neutral
39	AUUGAUCGCCAGGGUUGAUUCG	265.081	265.081	265.081	z1-neutral
78	GGCGGGUGUCCCCUUCCUCCCU	265.081	265.081	265.081	a1-neutral
134	GCUCGGUCGAAGAGGACGACCA	265.081	265.081	265.081	a1-neutral
22	GCGACAUCUGUCACCCCAUUGA	265.081	265.081	265.081	a1-neutral
78	GGCGGGUGUCCCCUUCCUCCCU	283.092	265.081	265.081	b1-H2O
134	GCUCGGUCGAAGAGGACGACCA	283.092	265.081	265.081	b1-H2O
22	GCGACAUCUGUCACCCCAUUGA	283.092	265.081	265.081	b1-H2O
78	GGCGGGUGUCCCCUUCCUCCCU	345.048	265.081	265.081	c1-HPO3
142	GAAGAGGACGACCAUCCCCGAU	265.081	265.081	265.081	a1-neutral
134	GCUCGGUCGAAGAGGACGACCA	345.048	265.081	265.081	c1-HPO3
46	GCCAGGGUUGAUUCGGCUGAUC	265.081	265.081	265.081	a1-neutral
158	CCCGAUAGAGGAGGACCGGUCU	419.073	419.073	419.072	a-B2-neutral
22	GCGACAUCUGUCACCCCAUUGA	345.048	265.081	265.081	c1-HPO3
158	CCCGAUAGAGGAGGACCGGUCU	419.073	401.062	401.062	a-B2-H2O
78	GGCGGGUGUCCCCUUCCUCCCU	363.058	265.081	265.081	d1-H3PO4
142	GAAGAGGACGACCAUCCCCGAU	283.092	265.081	265.081	b1-H2O
134	GCUCGGUCGAAGAGGACGACCA	363.058	265.081	265.081	d1-H3PO4
46	GCCAGGGUUGAUUCGGCUGAUC	283.092	265.081	265.081	b1-H2O
22	GCGACAUCUGUCACCCCAUUGA	363.058	265.081	265.081	d1-H3PO4
118	CCUCCCGAAGCUGCGCGCUCGG	419.073	419.073	419.072	a-B2-neutral
62	CUGAUCUGGCUGGCUAGGCGGG	419.073	419.073	419.072	a-B2-neutral
118	CCUCCCGAAGCUGCGCGCUCGG	419.073	401.062	401.062	a-B2-H2O
62	CUGAUCUGGCUGGCUAGGCGGG	419.073	401.062	401.062	a-B2-H2O
142	GAAGAGGACGACCAUCCCCGAU	345.048	265.081	265.081	c1-HPO3
70	GCUGGCUAGGCGGGUGUCCCCU	265.081	265.081	265.081	a1-neutral
46	GCCAGGGUUGAUUCGGCUGAUC	345.048	265.081	265.081	c1-HPO3
142	GAAGAGGACGACCAUCCCCGAU	363.058	265.081	265.081	d1-H3PO4
102	CCGCUCCAUGUGCGUCCCUCCC	419.073	419.073	419.072	a-B2-neutral
102	CCGCUCCAUGUGCGUCCCUCCC	419.073	401.062	401.062	a-B2-H2O
46	GCCAGGGUUGAUUCGGCUGAUC	363.058	265.081	265.081	d1-H3PO4
70	GCUGGCUAGGCGGGUGUCCCCU	283.092	265.081	265.081	b1-H2O
38	CAUUGAUCGCCAGGGUUGAUUC	419.073	419.073	419.072	a-B2-neutral
38	CAUUGAUCGCCAGGGUUGAUUC	419.073	401.062	401.062	a-B2-H2O
94	CUCCCUCACCGCUCCAUGUGCG	419.073	419.073	419.072	a-B2-neutral
94	CUCCCUCACCGCUCCAUGUGCG	419.073	401.062	401.062	a-B2-H2O
70	GCUGGCUAGGCGGGUGUCCCCU	345.048	265.081	265.081	c1-HPO3
70	GCUGGCUAGGCGGGUGUCCCCU	363.058	265.081	265.081	d1-H3PO4
150	CGACCAUCCCCGAUAGAGGAGG	419.073	419.073	419.072	a-B2-neutral
150	CGACCAUCCCCGAUAGAGGAGG	419.073	401.062	401.062	a-B2-H2O
78	GGCGGGUGUCCCCUUCCUCCCU	995.136	198.019	198.019	c3_5-
54	UGAUUCGGCUGAUCUGGCUGGC	900.159	224.032	224.032	a3_4-
22	GCGACAUCUGUCACCCCAUUGA	995.136	198.019	198.019	c3_5-
142	GAAGAGGACGACCAUCCCCGAU	1268.23	1188.27	1188.27	a4-HPO3
142	GAAGAGGACGACCAUCCCCGAU	1286.24	1188.27	1188.27	b4-H3PO4
134	GCUCGGUCGAAGAGGACGACCA	1375.19	170.891	170.89	a-B5_8-
158	CCCGAUAGAGGAGGACCGGUCU	1589.22	316.837	316.837	c5_5-
142	GAAGAGGACGACCAUCCCCGAU	1597.29	265.207	265.207	a5_6-
142	GAAGAGGACGACCAUCCCCGAU	1615.3	322.051	322.051	b5_5-
62	CUGAUCUGGCUGGCUAGGCGGG	1609.2	803.593	803.593	d5_2-
30	UGUCACCCCAUUGAUCGCCAGG	1609.2	803.593	803.593	d5_2-
38	CAUUGAUCGCCAGGGUUGAUUC	1609.2	803.593	803.593	d5_2-
150	CGACCAUCCCCGAUAGAGGAGG	1589.22	316.837	316.837	c5_5-
126	AGCUGCGCGCUCGGUCGAAGAG	1873.3	623.425	623.424	b6_3-
102	CCGCUCCAUGUGCGUCCCUCCC	1871.24	154.929	154.929	c6_12-
46	GCCAGGGUUGAUUCGGCUGAUC	1974.28	986.131	986.131	c6_2-
46	GCCAGGGUUGAUUCGGCUGAUC	2257.37	375.22	375.22	b7_6-
78	GGCGGGUGUCCCCUUCCUCCCU	2681.35	267.127	267.127	c8_10-
30	UGUCACCCCAUUGAUCGCCAGG	2506.32	178.015	178.015	c8_14-
110	UGUGCGUCCCUCCCGAAGCUGC	2581.31	429.211	429.21	d8_6-
86	UCCCCUUCCUCCCUCACCGCUC	2461.29	245.121	245.122	d8_10-
158	CCCGAUAGAGGAGGACCGGUCU	2836.45	256.851	256.851	b9_11-
62	CUGAUCUGGCUGGCUAGGCGGG	2812.39	199.877	199.877	a9_14-
134	GCUCGGUCGAAGAGGACGACCA	2827.4	281.732	281.733	a9_10-
54	UGAUUCGGCUGAUCUGGCUGGC	2701.34	224.104	224.104	a-B9_12-
22	GCGACAUCUGUCACCCCAUUGA	2795.41	231.943	231.943	a9_12-
54	UGAUUCGGCUGAUCUGGCUGGC	2812.39	199.877	199.877	a9_14-
142	GAAGAGGACGACCAUCCCCGAU	2939.49	292.941	292.941	b9_10-
46	GCCAGGGUUGAUUCGGCUGAUC	2869.42	259.849	259.848	b9_11-
78	GGCGGGUGUCCCCUUCCUCCCU	3230.46	189.019	189.019	b10_17-
70	GCUGGCUAGGCGGGUGUCCCCU	2869.42	259.849	259.848	b9_11-
46	GCCAGGGUUGAUUCGGCUGAUC	3196.46	187.019	187.019	a10_17-
134	GCUCGGUCGAAGAGGACGACCA	3254.43	294.849	294.849	d10_11-
94	CUCCCUCACCGCUCCAUGUGCG	3014.44	501.398	501.398	b10_6-
142	GAAGAGGACGACCAUCCCCGAU	3346.49	417.303	417.304	c10_8-
70	GCUGGCUAGGCGGGUGUCCCCU	3196.46	187.019	187.019	a10_17-
150	CGACCAUCCCCGAUAGAGGAGG	3059.46	160.016	160.016	a10_19-
142	GAAGAGGACGACCAUCCCCGAU	3460.52	265.186	265.186	a-B11_13-
78	GGCGGGUGUCCCCUUCCUCCCU	3535.5	588.243	588.242	b11_6-
94	CUCCCUCACCGCUCCAUGUGCG	3341.47	166.066	166.066	a11_20-
78	GGCGGGUGUCCCCUUCCUCCCU	3615.47	257.24	257.24	d11_14-
22	GCGACAUCUGUCACCCCAUUGA	3526.45	234.089	234.089	c11_15-
118	CCUCCCGAAGCUGCGCGCUCGG	3502.48	499.347	499.346	d11_7-
142	GAAGAGGACGACCAUCCCCGAU	3675.54	166.062	166.062	c11_22-
78	GGCGGGUGUCCCCUUCCUCCCU	3822.53	181.018	181.018	a12_21-
86	UCCCCUUCCUCCCUCACCGCUC	3473.42	266.178	266.179	a-B12_13-
30	UGUCACCCCAUUGAUCGCCAGG	3560.47	196.796	196.796	a-B12_18-
38	CAUUGAUCGCCAGGGUUGAUUC	3600.47	239.024	239.024	a-B12_15-
102	CCGCUCCAUGUGCGUCCCUCCC	3727.51	265.243	265.243	a12_14-
70	GCUGGCUAGGCGGGUGUCCCCU	3599.47	178.966	178.966	d11_20-
54	UGAUUCGGCUGAUCUGGCUGGC	3810.52	237.15	237.15	b12_16-
150	CGACCAUCCCCGAUAGAGGAGG	3444.47	491.059	491.059	c11_7-
62	CUGAUCUGGCUGGCUAGGCGGG	3962.5	263.159	263.159	a-B13_15-
78	GGCGGGUGUCCCCUUCCUCCCU	4016.53	307.956	307.957	a-B13_13-
62	CUGAUCUGGCUGGCUAGGCGGG	4113.55	194.875	194.876	a13_21-
134	GCUCGGUCGAAGAGGACGACCA	4159.6	461.17	461.17	a13_9-
86	UCCCCUUCCUCCCUCACCGCUC	3889.51	323.118	323.118	a13_12-
110	UGUGCGUCCCUCCCGAAGCUGC	4027.54	182.062	182.062	b13_22-
150	CGACCAUCCCCGAUAGAGGAGG	3727.56	371.748	371.749	b12_10-
118	CCUCCCGAAGCUGCGCGCUCGG	4135.55	195.923	195.923	c13_21-
70	GCUGGCUAGGCGGGUGUCCCCU	3926.51	653.411	653.41	c12_6-
70	GCUGGCUAGGCGGGUGUCCCCU	3944.52	492.058	492.058	d12_8-
70	GCUGGCUAGGCGGGUGUCCCCU	4040.54	201.019	201.019	a-B13_20-
118	CCUCCCGAAGCUGCGCGCUCGG	4360.62	289.7	289.7	a14_15-
86	UCCCCUUCCUCCCUCACCGCUC	4083.5	225.854	225.854	a-B14_18-
158	CCCGAUAGAGGAGGACCGGUCU	4607.64	254.972	254.973	c14_18-
78	GGCGGGUGUCCCCUUCCUCCCU	4451.61	210.974	210.973	b14_21-
30	UGUCACCCCAUUGAUCGCCAGG	4211.54	1051.88	1051.88	a-B14_4-
158	CCCGAUAGAGGAGGACCGGUCU	4721.68	235.076	235.076	a-B15_20-
22	GCGACAUCUGUCACCCCAUUGA	4465.58	371.124	371.124	c14_12-
22	GCGACAUCUGUCACCCCAUUGA	4483.59	447.351	447.351	d14_10-
86	UCCCCUUCCUCCCUCACCGCUC	4293.51	857.694	857.692	d14_5-
38	CAUUGAUCGCCAGGGUUGAUUC	4523.6	265.086	265.086	d14_17-
46	GCCAGGGUUGAUUCGGCUGAUC	4540.58	237.97	237.97	d14_19-
22	GCGACAUCUGUCACCCCAUUGA	4690.66	292.158	292.159	a15_16-
126	AGCUGCGCGCUCGGUCGAAGAG	4762.65	679.371	679.372	a15_7-
78	GGCGGGUGUCCCCUUCCUCCCU	4819.59	343.249	343.248	c15_14-
22	GCGACAUCUGUCACCCCAUUGA	4708.67	275.973	275.973	b15_17-
102	CCGCUCCAUGUGCGUCCCUCCC	4701.64	782.598	782.597	b15_6-
46	GCCAGGGUUGAUUCGGCUGAUC	4787.65	264.973	264.973	a15_18-
38	CAUUGAUCGCCAGGGUUGAUUC	4788.68	265.03	265.03	b15_18-
118	CCUCCCGAAGCUGCGCGCUCGG	4803.64	265.861	265.861	d15_18-
118	CCUCCCGAAGCUGCGCGCUCGG	4803.64	479.357	479.356	d15_10-
54	UGAUUCGGCUGAUCUGGCUGGC	4789.57	265.079	265.079	c15_18-
22	GCGACAUCUGUCACCCCAUUGA	4788.63	265.027	265.027	d15_18-
158	CCCGAUAGAGGAGGACCGGUCU	5259.75	291.2	291.2	d16_18-
22	GCGACAUCUGUCACCCCAUUGA	4995.7	831.609	831.607	a16_6-
54	UGAUUCGGCUGAUCUGGCUGGC	5054.65	265.026	265.026	a16_19-
126	AGCUGCGCGCUCGGUCGAAGAG	5067.69	843.608	843.607	a16_6-
158	CCCGAUAGAGGAGGACCGGUCU	5259.75	656.461	656.46	d16_8-
78	GGCGGGUGUCCCCUUCCUCCCU	5124.63	393.195	393.195	c16_13-
54	UGAUUCGGCUGAUCUGGCUGGC	5054.65	420.213	420.214	a16_12-
30	UGUCACCCCAUUGAUCGCCAGG	4975.67	451.326	451.325	b16_11-
54	UGAUUCGGCUGAUCUGGCUGGC	5072.66	337.17	337.169	b16_15-
134	GCUCGGUCGAAGAGGACGACCA	5276.73	350.774	350.774	d16_15-
46	GCCAGGGUUGAUUCGGCUGAUC	5150.71	285.143	285.142	b16_18-
30	UGUCACCCCAUUGAUCGCCAGG	5055.64	265.078	265.078	d16_19-
110	UGUGCGUCCCUCCCGAAGCUGC	5317.72	278.872	278.872	a17_19-
158	CCCGAUAGAGGAGGACCGGUCU	5546.78	325.273	325.274	c17_17-
78	GGCGGGUGUCCCCUUCCUCCCU	5367.72	446.302	446.303	b17_12-
86	UCCCCUUCCUCCCUCACCGCUC	5134.67	512.459	512.459	a17_10-
126	AGCUGCGCGCUCGGUCGAAGAG	5412.74	491.06	491.059	a17_11-
70	GCUGGCUAGGCGGGUGUCCCCU	5267.68	404.198	404.198	c16_13-
150	CGACCAUCCCCGAUAGAGGAGG	5098.69	363.185	363.184	c16_14-
142	GAAGAGGACGACCAUCCCCGAU	5468.83	910.464	910.463	b17_6-
78	GGCGGGUGUCCCCUUCCUCCCU	5543.71	262.978	262.978	a-B18_21-
158	CCCGAUAGAGGAGGACCGGUCU	5811.86	483.314	483.314	a18_12-
86	UCCCCUUCCUCCCUCACCGCUC	5232.64	347.835	347.835	d17_15-
38	CAUUGAUCGCCAGGGUUGAUUC	5480.7	259.978	259.978	d17_21-
94	CUCCCUCACCGCUCCAUGUGCG	5277.67	585.4	585.399	c17_9-
102	CCGCUCCAUGUGCGUCCCUCCC	5487.71	287.819	287.819	a-B18_19-
38	CAUUGAUCGCCAGGGUUGAUUC	5727.77	356.978	356.978	a18_16-
158	CCCGAUAGAGGAGGACCGGUCU	6005.86	284.985	284.986	a-B19_21-
110	UGUGCGUCCCUCCCGAAGCUGC	5760.74	260.844	260.844	d18_22-
102	CCGCUCCAUGUGCGUCCCUCCC	5678.72	515.239	515.238	c18_11-
78	GGCGGGUGUCCCCUUCCUCCCU	5849.73	264.889	264.89	a-B19_22-
62	CUGAUCUGGCUGGCUAGGCGGG	5937.76	281.743	281.743	a-B19_21-
38	CAUUGAUCGCCAGGGUUGAUUC	5807.73	262.98	262.98	c18_22-
126	AGCUGCGCGCUCGGUCGAAGAG	5839.77	264.436	264.436	d18_22-
134	GCUCGGUCGAAGAGGACGACCA	6022.84	500.895	500.896	a-B19_12-
22	GCGACAUCUGUCACCCCAUUGA	5727.77	356.978	356.978	d18_16-
110	UGUGCGUCCCUCCCGAAGCUGC	5856.76	265.209	265.209	a-B19_22-
142	GAAGAGGACGACCAUCCCCGAU	5853.84	265.076	265.076	d18_22-
22	GCGACAUCUGUCACCCCAUUGA	5823.79	362.979	362.979	a-B19_16-
110	UGUGCGUCCCUCCCGAAGCUGC	5985.82	298.283	298.283	b19_20-
46	GCCAGGGUUGAUUCGGCUGAUC	5937.76	281.743	281.743	a-B19_21-
158	CCCGAUAGAGGAGGACCGGUCU	6462.93	379.165	379.165	a20_17-
150	CGACCAUCCCCGAUAGAGGAGG	5886.82	308.825	308.825	a-B19_19-
118	CCUCCCGAAGCUGCGCGCUCGG	6160.82	472.901	472.901	a-B20_13-
134	GCUCGGUCGAAGAGGACGACCA	6462.93	379.165	379.165	a20_17-
110	UGUGCGUCCCUCCCGAAGCUGC	6273.83	417.248	417.247	a20_15-
110	UGUGCGUCCCUCCCGAAGCUGC	6291.84	284.985	284.986	b20_22-
118	CCUCCCGAAGCUGCGCGCUCGG	6351.83	287.712	287.711	c20_22-
78	GGCGGGUGUCCCCUUCCUCCCU	6459.81	537.31	537.311	a-B21_12-
86	UCCCCUUCCUCCCUCACCGCUC	6187.77	362.979	362.979	d20_17-
142	GAAGAGGACGACCAUCCCCGAU	6503.92	590.258	590.257	d20_11-
46	GCCAGGGUUGAUUCGGCUGAUC	6497.83	463.123	463.122	c20_14-
62	CUGAUCUGGCUGGCUAGGCGGG	6756.91	843.606	843.607	b21_8-
46	GCCAGGGUUGAUUCGGCUGAUC	6515.84	591.341	591.341	d20_11-
62	CUGAUCUGGCUGGCUAGGCGGG	6818.86	400.102	400.101	c21_17-
118	CCUCCCGAAGCUGCGCGCUCGG	6696.88	317.891	317.891	c21_21-
118	CCUCCCGAAGCUGCGCGCUCGG	6696.88	477.341	477.341	c21_14-
78	GGCGGGUGUCCCCUUCCUCCCU	6668.83	605.25	605.249	d21_11-
30	UGUCACCCCAUUGAUCGCCAGG	6684.87	392.22	392.219	d21_17-
22	GCGACAUCUGUCACCCCAUUGA	6684.87	392.22	392.219	d21_17-
46	GCCAGGGUUGAUUCGGCUGAUC	6803.85	424.233	424.234	c21_16-
158	CCCGAUAGAGGAGGACCGGUCU	6561.89	467.699	467.7	w20_14-
38	CAUUGAUCGCCAGGGUUGAUUC	6686.88	302.941	302.942	y21_22-
118	CCUCCCGAAGCUGCGCGCUCGG	6449.86	292.167	292.167	w20_22-
86	UCCCCUUCCUCCCUCACCGCUC	6187.77	362.979	362.979	w20_17-
54	UGAUUCGGCUGAUCUGGCUGGC	6452.81	805.593	805.592	w20_8-
70	GCUGGCUAGGCGGGUGUCCCCU	6467.82	403.231	403.231	w20_16-
22	GCGACAUCUGUCACCCCAUUGA	6000.77	351.979	351.978	x19_17-
118	CCUCCCGAAGCUGCGCGCUCGG	6063.86	335.873	335.874	y19_18-
94	CUCCCUCACCGCUCCAUGUGCG	6025.78	285.934	285.933	w19_21-
54	UGAUUCGGCUGAUCUGGCUGGC	6025.78	285.934	285.933	z19_21-
134	GCUCGGUCGAAGAGGACGACCA	5853.88	265.078	265.078	y18_22-
54	UGAUUCGGCUGAUCUGGCUGGC	5817.73	645.407	645.408	w18_9-
78	GGCGGGUGUCCCCUUCCUCCCU	5536.7	275.827	275.827	z18_20-
38	CAUUGAUCGCCAGGGUUGAUUC	5807.73	262.98	262.98	x18_22-
134	GCUCGGUCGAAGAGGACGACCA	5835.87	647.423	647.423	z18_9-
62	CUGAUCUGGCUGGCUAGGCGGG	5590.73	265.217	265.217	w17_21-
110	UGUGCGUCCCUCCCGAAGCUGC	5414.71	283.977	283.978	w17_19-
38	CAUUGAUCGCCAGGGUUGAUUC	5727.77	356.978	356.978	z18_16-
38	CAUUGAUCGCCAGGGUUGAUUC	5480.7	259.978	259.978	w17_21-
30	UGUCACCCCAUUGAUCGCCAGG	5420.71	450.718	450.718	x17_12-
150	CGACCAUCCCCGAUAGAGGAGG	5852.81	389.179	389.179	x18_15-
158	CCCGAUAGAGGAGGACCGGUCU	5276.73	350.774	350.774	w16_15-
22	GCGACAUCUGUCACCCCAUUGA	5055.64	265.078	265.078	w16_19-
62	CUGAUCUGGCUGGCUAGGCGGG	5267.68	404.198	404.198	x16_13-
118	CCUCCCGAAGCUGCGCGCUCGG	5210.7	433.217	433.217	x16_12-
150	CGACCAUCCCCGAUAGAGGAGG	5565.77	617.412	617.411	w17_9-
118	CCUCCCGAAGCUGCGCGCUCGG	5148.74	320.788	320.788	y16_16-
142	GAAGAGGACGACCAUCCCCGAU	5098.69	363.185	363.184	x16_14-
30	UGUCACCCCAUUGAUCGCCAGG	5053.72	264.977	264.978	y16_19-
22	GCGACAUCUGUCACCCCAUUGA	4975.67	451.326	451.325	y16_11-
126	AGCUGCGCGCUCGGUCGAAGAG	5172.75	469.242	469.241	y16_11-
46	GCCAGGGUUGAUUCGGCUGAUC	5072.66	337.17	337.169	y16_15-
102	CCGCUCCAUGUGCGUCCCUCCC	4723.59	471.351	471.351	x15_10-
46	GCCAGGGUUGAUUCGGCUGAUC	5054.65	265.026	265.026	z16_19-
78	GGCGGGUGUCCCCUUCCUCCCU	4540.58	237.97	237.97	z15_19-
126	AGCUGCGCGCUCGGUCGAAGAG	4889.66	375.12	375.119	x15_13-
46	GCCAGGGUUGAUUCGGCUGAUC	5054.65	420.213	420.214	z16_12-
102	CCGCUCCAUGUGCGUCCCUCCC	4661.63	210.885	210.884	y15_22-
118	CCUCCCGAAGCUGCGCGCUCGG	4785.68	264.863	264.863	z15_18-
38	CAUUGAUCGCCAGGGUUGAUUC	4827.61	803.594	803.593	x15_6-
46	GCCAGGGUUGAUUCGGCUGAUC	4789.57	265.079	265.079	x15_18-
30	UGUCACCCCAUUGAUCGCCAGG	4523.6	265.086	265.086	w14_17-
150	CGACCAUCCCCGAUAGAGGAGG	4930.7	378.277	378.276	w15_13-
38	CAUUGAUCGCCAGGGUUGAUUC	4540.58	237.97	237.97	w14_19-
150	CGACCAUCCCCGAUAGAGGAGG	4912.69	232.93	232.93	x15_21-
110	UGUGCGUCCCUCCCGAAGCUGC	4360.62	289.7	289.7	z14_15-
134	GCUCGGUCGAAGAGGACGACCA	4287.64	193.885	193.885	w13_22-
70	GCUGGCUAGGCGGGUGUCCCCU	4762.65	679.371	679.372	z15_7-
158	CCCGAUAGAGGAGGACCGGUCU	4193.61	261.093	261.093	y13_16-
102	CCGCUCCAUGUGCGUCCCUCCC	4106.52	272.76	272.76	w13_15-
110	UGUGCGUCCCUCCCGAAGCUGC	4135.55	195.923	195.923	x13_21-
134	GCUCGGUCGAAGAGGACGACCA	4207.67	261.972	261.972	y13_16-
30	UGUCACCCCAUUGAUCGCCAGG	4200.55	220.074	220.073	x13_19-
150	CGACCAUCCCCGAUAGAGGAGG	4607.64	254.972	254.973	x14_18-
78	GGCGGGUGUCCCCUUCCUCCCU	3889.51	323.118	323.118	z13_12-
102	CCGCUCCAUGUGCGUCCCUCCC	4008.54	266.228	266.229	z13_15-
94	CUCCCUCACCGCUCCAUGUGCG	4152.53	275.827	275.827	x13_15-
54	UGAUUCGGCUGAUCUGGCUGGC	4113.55	194.875	194.876	z13_21-
126	AGCUGCGCGCUCGGUCGAAGAG	4159.6	461.17	461.17	z13_9-
30	UGUCACCCCAUUGAUCGCCAGG	3889.51	323.118	323.118	w12_12-
118	CCUCCCGAAGCUGCGCGCUCGG	3862.49	385.242	385.241	x12_10-
118	CCUCCCGAAGCUGCGCGCUCGG	3800.54	189.019	189.019	y12_20-
46	GCCAGGGUUGAUUCGGCUGAUC	3850.48	295.183	295.183	w12_13-
38	CAUUGAUCGCCAGGGUUGAUUC	3810.52	237.15	237.15	y12_16-
102	CCGCUCCAUGUGCGUCCCUCCC	3663.49	365.342	365.342	z12_10-
150	CGACCAUCCCCGAUAGAGGAGG	4222.64	262.907	262.907	z13_16-
126	AGCUGCGCGCUCGGUCGAAGAG	3854.56	255.963	255.963	z12_15-
54	UGAUUCGGCUGAUCUGGCUGGC	3807.52	236.962	236.962	z12_16-
102	CCGCUCCAUGUGCGUCCCUCCC	3437.44	179.91	179.91	x11_19-
158	CCCGAUAGAGGAGGACCGGUCU	3254.43	294.849	294.849	w10_11-
86	UCCCCUUCCUCCCUCACCGCUC	3341.47	166.066	166.066	z11_20-
134	GCUCGGUCGAAGAGGACGACCA	3266.48	295.945	295.945	x10_11-
126	AGCUGCGCGCUCGGUCGAAGAG	3341.47	166.066	166.066	w10_20-
102	CCGCUCCAUGUGCGUCCCUCCC	3110.4	517.392	517.393	w10_6-
134	GCUCGGUCGAAGAGGACGACCA	3266.48	815.611	815.612	x10_4-
70	GCUGGCUAGGCGGGUGUCCCCU	3518.43	174.914	174.914	x11_20-
70	GCUGGCUAGGCGGGUGUCCCCU	3518.43	292.195	292.195	x11_12-
70	GCUGGCUAGGCGGGUGUCCCCU	3518.43	585.397	585.399	x11_6-
134	GCUCGGUCGAAGAGGACGACCA	3186.51	166.703	166.703	z10_19-
126	AGCUGCGCGCUCGGUCGAAGAG	3261.51	249.877	249.877	y10_13-
54	UGAUUCGGCUGAUCUGGCUGGC	3133.42	260.111	260.11	z10_12-
102	CCGCUCCAUGUGCGUCCCUCCC	2787.35	198.088	198.089	x9_14-
22	GCGACAUCUGUCACCCCAUUGA	2773.41	183.886	183.886	y9_15-
78	GGCGGGUGUCCCCUUCCUCCCU	2461.29	245.121	245.122	w8_10-
142	GAAGAGGACGACCAUCCCCGAU	2773.41	183.886	183.886	y9_15-
54	UGAUUCGGCUGAUCUGGCUGGC	2827.4	281.732	281.733	z9_10-
142	GAAGAGGACGACCAUCCCCGAU	2506.32	178.015	178.015	x8_14-
46	GCCAGGGUUGAUUCGGCUGAUC	2179.33	216.925	216.925	y7_10-
46	GCCAGGGUUGAUUCGGCUGAUC	2179.33	362.213	362.212	y7_6-
86	UCCCCUUCCUCCCUCACCGCUC	1871.24	154.929	154.929	x6_12-
30	UGUCACCCCAUUGAUCGCCAGG	1974.28	986.131	986.131	x6_2-
110	UGUGCGUCCCUCCCGAAGCUGC	1873.3	623.426	623.424	y6_3-
38	CAUUGAUCGCCAGGGUUGAUUC	1609.2	803.593	803.593	w5_2-
22	GCGACAUCUGUCACCCCAUUGA	1553.25	220.885	220.885	y5_7-
126	AGCUGCGCGCUCGGUCGAAGAG	1615.3	322.052	322.051	y5_5-
46	GCCAGGGUUGAUUCGGCUGAUC	1609.2	803.593	803.593	w5_2-
126	AGCUGCGCGCUCGGUCGAAGAG	1597.29	265.207	265.207	z5_6-
126	AGCUGCGCGCUCGGUCGAAGAG	1286.24	1188.27	1188.27	y4-H3PO4
126	AGCUGCGCGCUCGGUCGAAGAG	1268.23	1188.27	1188.27	z4-HPO3
118	CCUCCCGAAGCUGCGCGCUCGG	995.136	198.019	198.019	x3_5-
54	UGAUUCGGCUGAUCUGGCUGGC	995.136	198.019	198.019	x3_5-
22	GCGACAUCUGUCACCCCAUUGA	900.159	224.032	224.032	z3_4-
94	CUCCCUCACCGCUCCAUGUGCG	995.136	198.019	198.019	x3_5-
142	GAAGAGGACGACCAUCCCCGAU	900.159	224.032	224.032	z3_4-
62	CUGAUCUGGCUGGCUAGGCGGG	363.058	265.081	265.081	w1-H3PO4
118	CCUCCCGAAGCUGCGCGCUCGG	363.058	265.081	265.081	w1-H3PO4
62	CUGAUCUGGCUGGCUAGGCGGG	345.047	265.081	265.081	x1-HPO3
30	UGUCACCCCAUUGAUCGCCAGG	363.058	265.081	265.081	w1-H3PO4
118	CCUCCCGAAGCUGCGCGCUCGG	345.047	265.081	265.081	x1-HPO3
126	AGCUGCGCGCUCGGUCGAAGAG	363.058	265.081	265.081	w1-H3PO4
62	CUGAUCUGGCUGGCUAGGCGGG	283.092	265.081	265.081	y1-H2O
30	UGUCACCCCAUUGAUCGCCAGG	345.047	265.081	265.081	x1-HPO3
118	CCUCCCGAAGCUGCGCGCUCGG	283.092	265.081	265.081	y1-H2O
126	AGCUGCGCGCUCGGUCGAAGAG	345.047	265.081	265.081	x1-HPO3
62	CUGAUCUGGCUGGCUAGGCGGG	265.081	265.081	265.081	z1-neutral
30	UGUCACCCCAUUGAUCGCCAGG	283.092	265.081	265.081	y1-H2O
118	CCUCCCGAAGCUGCGCGCUCGG	265.081	265.081	265.081	z1-neutral
126	AGCUGCGCGCUCGGUCGAAGAG	283.092	265.081	265.081	y1-H2O
94	CUCCCUCACCGCUCCAUGUGCG	363.058	265.081	265.081	w1-H3PO4
30	UGUCACCCCAUUGAUCGCCAGG	265.081	265.081	265.081	z1-neutral
126	AGCUGCGCGCUCGGUCGAAGAG	265.081	265.081	265.081	z1-neutral
94	CUCCCUCACCGCUCCAUGUGCG	345.047	265.081	265.081	x1-HPO3
94	CUCCCUCACCGCUCCAUGUGCG	283.092	265.081	265.081	y1-H2O
150	CGACCAUCCCCGAUAGAGGAGG	363.058	265.081	265.081	w1-H3PO4
61	GCUGAUCUGGCUGGCUAGGCGG	265.081	265.081	265.081	a1-neutral
94	CUCCCUCACCGCUCCAUGUGCG	265.081	265.081	265.081	z1-neutral
150	CGACCAUCCCCGAUAGAGGAGG	345.047	265.081	265.081	x1-HPO3
61	GCUGAUCUGGCUGGCUAGGCGG	283.092	265.081	265.081	b1-H2O
85	GUCCCCUUCCUCCCUCACCGCU	265.081	265.081	265.081	a1-neutral
150	CGACCAUCCCCGAUAGAGGAGG	283.092	265.081	265.081	y1-H2O
61	GCUGAUCUGGCUGGCUAGGCGG	345.048	265.081	265.081	c1-HPO3
157	CCCCGAUAGAGGAGGACCGGUC	419.073	419.073	419.072	a-B2-neutral
157	CCCCGAUAGAGGAGGACCGGUC	419.073	401.062	401.062	a-B2-H2O
85	GUCCCCUUCCUCCCUCACCGCU	283.092	265.081	265.081	b1-H2O
150	CGACCAUCCCCGAUAGAGGAGG	265.081	265.081	265.081	z1-neutral
61	GCUGAUCUGGCUGGCUAGGCGG	363.058	265.081	265.081	d1-H3PO4
85	GUCCCCUUCCUCCCUCACCGCU	345.048	265.081	265.081	c1-HPO3
133	CGCUCGGUCGAAGAGGACGACC	419.073	419.073	419.072	a-B2-neutral
133	CGCUCGGUCGAAGAGGACGACC	419.073	401.062	401.062	a-B2-H2O
117	CCCUCCCGAAGCUGCGCGCUCG	419.073	419.073	419.072	a-B2-neutral
117	CCCUCCCGAAGCUGCGCGCUCG	419.073	401.062	401.062	a-B2-H2O
85	GUCCCCUUCCUCCCUCACCGCU	363.058	265.081	265.081	d1-H3PO4
69	GGCUGGCUAGGCGGGUGUCCCC	265.081	265.081	265.081	a1-neutral
29	CUGUCACCCCAUUGAUCGCCAG	419.073	419.073	419.072	a-B2-neutral
29	CUGUCACCCCAUUGAUCGCCAG	419.073	401.062	401.062	a-B2-H2O
69	GGCUGGCUAGGCGGGUGUCCCC	283.092	265.081	265.081	b1-H2O
141	CGAAGAGGACGACCAUCCCCGA	419.073	419.073	419.072	a-B2-neutral
37	CCAUUGAUCGCCAGGGUUGAUU	419.073	419.073	419.072	a-B2-neutral
141	CGAAGAGGACGACCAUCCCCGA	419.073	401.062	401.062	a-B2-H2O
37	CCAUUGAUCGCCAGGGUUGAUU	419.073	401.062	401.062	a-B2-H2O
69	GGCUGGCUAGGCGGGUGUCCCC	345.048	265.081	265.081	c1-HPO3
93	CCUCCCUCACCGCUCCAUGUGC	419.073	419.073	419.072	a-B2-neutral
69	GGCUGGCUAGGCGGGUGUCCCC	363.058	265.081	265.081	d1-H3PO4
53	UUGAUUCGGCUGAUCUGGCUGG	532.084	265.034	265.034	a2_2-
93	CCUCCCUCACCGCUCCAUGUGC	419.073	401.062	401.062	a-B2-H2O
45	CGCCAGGGUUGAUUCGGCUGAU	419.073	419.073	419.072	a-B2-neutral
45	CGCCAGGGUUGAUUCGGCUGAU	419.073	401.062	401.062	a-B2-H2O
53	UUGAUUCGGCUGAUCUGGCUGG	630.061	209.013	209.013	d2_3-
109	AUGUGCGUCCCUCCCGAAGCUG	900.159	224.032	224.032	a3_4-
69	GGCUGGCUAGGCGGGUGUCCCC	995.136	198.019	198.019	c3_5-
133	CGCUCGGUCGAAGAGGACGACC	1375.19	170.891	170.89	a-B5_8-
85	GUCCCCUUCCUCCCUCACCGCU	1375.19	170.891	170.89	a-B5_8-
141	CGAAGAGGACGACCAUCCCCGA	1573.27	195.652	195.651	a5_8-
101	ACCGCUCCAUGUGCGUCCCUCC	1589.22	316.837	316.837	c5_5-
45	CGCCAGGGUUGAUUCGGCUGAU	1589.22	316.837	316.837	c5_5-
21	UGCGACAUCUGUCACCCCAUUG	1873.3	623.425	623.424	b6_3-
85	GUCCCCUUCCUCCCUCACCGCU	1871.24	154.929	154.929	c6_12-
61	GCUGAUCUGGCUGGCUAGGCGG	2179.32	216.925	216.925	b7_10-
61	GCUGAUCUGGCUGGCUAGGCGG	2179.32	362.213	362.212	b7_6-
85	GUCCCCUUCCUCCCUCACCGCU	2291.29	457.251	457.251	a-B8_5-
29	CUGUCACCCCAUUGAUCGCCAG	2506.32	178.015	178.015	c8_14-
45	CGCCAGGGUUGAUUCGGCUGAU	2393.35	264.92	264.92	a-B8_9-
109	AUGUGCGUCCCUCCCGAAGCUG	2701.34	224.104	224.104	a-B9_12-
21	UGCGACAUCUGUCACCCCAUUG	2588.34	368.756	368.756	d8_7-
61	GCUGAUCUGGCUGGCUAGGCGG	2812.39	199.877	199.877	a9_14-
133	CGCUCGGUCGAAGAGGACGACC	2787.39	397.191	397.192	a9_7-
109	AUGUGCGUCCCUCCCGAAGCUG	2812.39	199.877	199.877	a9_14-
21	UGCGACAUCUGUCACCCCAUUG	2795.41	231.943	231.943	a9_12-
157	CCCCGAUAGAGGAGGACCGGUC	2892.4	261.938	261.937	d9_11-
85	GUCCCCUUCCUCCCUCACCGCU	2726.37	226.19	226.19	b9_12-
133	CGCUCGGUCGAAGAGGACGACC	2885.37	205.09	205.09	d9_14-
37	CCAUUGAUCGCCAGGGUUGAUU	2756.39	917.788	917.786	a9_3-
45	CGCCAGGGUUGAUUCGGCUGAU	2738.4	272.832	272.832	a-B9_10-
117	CCCUCCCGAAGCUGCGCGCUCG	2828.38	201.02	201.019	d9_14-
141	CGAAGAGGACGACCAUCCCCGA	2939.49	292.941	292.941	b9_10-
69	GGCUGGCUAGGCGGGUGUCCCC	2716.35	451.718	451.717	a-B9_6-
85	GUCCCCUUCCUCCCUCACCGCU	2806.34	232.854	232.854	d9_12-
117	CCCUCCCGAAGCUGCGCGCUCG	3059.46	160.016	160.016	a10_19-
69	GGCUGGCUAGGCGGGUGUCCCC	2869.42	259.849	259.848	b9_11-
61	GCUGAUCUGGCUGGCUAGGCGG	3237.4	160.862	160.862	c10_20-
69	GGCUGGCUAGGCGGGUGUCCCC	3196.46	187.019	187.019	a10_17-
93	CCUCCCUCACCGCUCCAUGUGC	3014.44	501.398	501.398	b10_6-
157	CCCCGAUAGAGGAGGACCGGUC	3566.5	593.409	593.409	d11_6-
53	UUGAUUCGGCUGAUCUGGCUGG	3424.44	213.019	213.019	a11_16-
157	CCCCGAUAGAGGAGGACCGGUC	3662.52	243.16	243.16	a-B12_15-
157	CCCCGAUAGAGGAGGACCGGUC	3662.52	331.949	331.948	a-B12_11-
45	CGCCAGGGUUGAUUCGGCUGAU	3254.43	294.849	294.849	d10_11-
21	UGCGACAUCUGUCACCCCAUUG	3526.45	234.089	234.089	c11_15-
141	CGAAGAGGACGACCAUCCCCGA	3589.57	298.123	298.123	b11_12-
117	CCCUCCCGAAGCUGCGCGCUCG	3502.48	499.347	499.346	d11_7-
61	GCUGAUCUGGCUGGCUAGGCGG	3656.47	405.267	405.268	a-B12_9-
125	AAGCUGCGCGCUCGGUCGAAGA	3582.5	198.02	198.019	d11_18-
101	ACCGCUCCAUGUGCGUCCCUCC	3711.52	264.101	264.101	a12_14-
117	CCCUCCCGAAGCUGCGCGCUCG	3727.56	371.748	371.749	b12_10-
37	CCAUUGAUCGCCAGGGUUGAUU	3600.47	239.024	239.024	a-B12_15-
77	AGGCGGGUGUCCCCUUCCUCCC	3926.51	653.411	653.41	c12_6-
45	CGCCAGGGUUGAUUCGGCUGAU	3599.47	178.966	178.966	d11_20-
37	CCAUUGAUCGCCAGGGUUGAUU	3711.52	264.101	264.101	a12_14-
77	AGGCGGGUGUCCCCUUCCUCCC	3944.52	492.058	492.058	d12_8-
29	CUGUCACCCCAUUGAUCGCCAG	3751.48	266.955	266.954	c12_14-
77	AGGCGGGUGUCCCCUUCCUCCC	4040.54	201.019	201.019	a-B13_20-
61	GCUGAUCUGGCUGGCUAGGCGG	3962.5	263.159	263.159	a-B13_15-
53	UUGAUUCGGCUGAUCUGGCUGG	3849.45	295.104	295.104	c12_13-
21	UGCGACAUCUGUCACCCCAUUG	3850.48	295.183	295.183	d12_13-
61	GCUGAUCUGGCUGGCUAGGCGG	4113.55	194.875	194.876	a13_21-
77	AGGCGGGUGUCCCCUUCCUCCC	4151.59	344.958	344.958	a13_12-
[truncated: 3,274 more rows]

## Sheet: apo 7SK RNA
Window	Seq	theory_m/z of the fragment	theory_m/z of the fragment with any deletion	Peak assigned	ion
5	GUGAGGGCGAUCUGGCUGCGAC	765.105	765.105	765.105	a-B3-neutral
4	UGUGAGGGCGAUCUGGCUGCGA	765.105	765.105	765.105	a-B3-neutral
2	GAUGUGAGGGCGAUCUGGCUGC	900.159	224.032	224.032	a3_4-
17	UGGCUGCGACAUCUGUCACCCC	765.105	765.105	765.105	a-B3-neutral
13	GAUCUGGCUGCGACAUCUGUCA	900.159	224.032	224.032	a3_4-
3	AUGUGAGGGCGAUCUGGCUGCG	900.159	224.032	224.032	a3_4-
6	UGAGGGCGAUCUGGCUGCGACA	765.105	765.105	765.105	a-B3-neutral
6	UGAGGGCGAUCUGGCUGCGACA	900.159	224.032	224.032	a3_4-
15	UCUGGCUGCGACAUCUGUCACC	1721.22	214.144	214.145	a-B6_8-
9	GGGCGAUCUGGCUGCGACAUCU	1703.24	339.64	339.641	d5_5-
17	UGGCUGCGACAUCUGUCACCCC	1721.22	214.144	214.145	a-B6_8-
14	AUCUGGCUGCGACAUCUGUCAC	2661.34	265.126	265.126	a-B9_10-
4	UGUGAGGGCGAUCUGGCUGCGA	2971.38	269.118	269.118	c9_11-
10	GGCGAUCUGGCUGCGACAUCUG	3196.46	187.019	187.019	a10_17-
2	GAUGUGAGGGCGAUCUGGCUGC	3583.53	324.767	324.767	b11_11-
9	GGGCGAUCUGGCUGCGACAUCU	3196.46	187.019	187.019	a10_17-
5	GUGAGGGCGAUCUGGCUGCGAC	3583.53	324.767	324.767	b11_11-
4	UGUGAGGGCGAUCUGGCUGCGA	3583.53	324.767	324.767	b11_11-
3	AUGUGAGGGCGAUCUGGCUGCG	3583.53	324.767	324.767	b11_11-
10	GGCGAUCUGGCUGCGACAUCUG	3825.53	181.161	181.16	b12_21-
13	GAUCUGGCUGCGACAUCUGUCA	3825.53	181.161	181.16	b12_21-
11	GCGAUCUGGCUGCGACAUCUGU	3825.53	181.161	181.16	b12_21-
8	AGGGCGAUCUGGCUGCGACAUC	4826.67	401.215	401.215	a15_12-
4	UGUGAGGGCGAUCUGGCUGCGA	4562.57	303.164	303.164	c14_15-
18	GGCUGCGACAUCUGUCACCCCA	4747.64	364.195	364.195	a15_13-
6	UGAGGGCGAUCUGGCUGCGACA	4826.67	401.215	401.215	a15_12-
17	UGGCUGCGACAUCUGUCACCCC	4747.64	364.195	364.195	a15_13-
7	GAGGGCGAUCUGGCUGCGACAU	4826.67	401.215	401.215	a15_12-
8	AGGGCGAUCUGGCUGCGACAUC	5494.77	322.214	322.214	b17_17-
5	GUGAGGGCGAUCUGGCUGCGAC	5575.72	397.258	397.258	d17_14-
16	CUGGCUGCGACAUCUGUCACCC	5857.75	265.253	265.253	a-B19_22-
4	UGUGAGGGCGAUCUGGCUGCGA	5575.72	397.258	397.258	d17_14-
9	GGGCGAUCUGGCUGCGACAUCU	5494.77	322.214	322.214	b17_17-
6	UGAGGGCGAUCUGGCUGCGACA	5575.72	397.258	397.258	d17_14-
16	CUGGCUGCGACAUCUGUCACCC	6072.77	356.214	356.215	c19_17-
7	GAGGGCGAUCUGGCUGCGACAU	5494.77	322.214	322.214	b17_17-
8	AGGGCGAUCUGGCUGCGACAUC	6208.83	281.212	281.212	d19_22-
18	GGCUGCGACAUCUGUCACCCCA	5784.75	339.272	339.272	d18_17-
1	GGAUGUGAGGGCGAUCUGGCUG	6191.85	475.288	475.289	a19_13-
2	GAUGUGAGGGCGAUCUGGCUGC	6802.92	339.138	339.137	a21_20-
6	UGAGGGCGAUCUGGCUGCGACA	5782.78	339.156	339.155	a18_17-
12	CGAUCUGGCUGCGACAUCUGUC	5784.75	339.272	339.272	d18_17-
9	GGGCGAUCUGGCUGCGACAUCU	5799.81	643.416	643.416	b18_9-
12	CGAUCUGGCUGCGACAUCUGUC	6072.77	356.214	356.215	c19_17-
3	AUGUGAGGGCGAUCUGGCUGCG	6192.79	883.676	883.675	c19_7-
16	CUGGCUGCGACAUCUGUCACCC	6682.85	667.277	667.277	c21_10-
17	UGGCUGCGACAUCUGUCACCCC	6072.77	356.214	356.215	c19_17-
1	GGAUGUGAGGGCGAUCUGGCUG	6802.92	339.138	339.137	a21_20-
9	GGGCGAUCUGGCUGCGACAUCU	6208.83	281.212	281.212	d19_22-
16	CUGGCUGCGACAUCUGUCACCC	6682.85	667.278	667.277	x21_10-
18	GGCUGCGACAUCUGUCACCCCA	6683.88	834.478	834.477	w21_8-
9	GGGCGAUCUGGCUGCGACAUCU	6514.86	500.135	500.135	d20_13-
2	GAUGUGAGGGCGAUCUGGCUGC	5782.79	339.156	339.155	z18_17-
5	GUGAGGGCGAUCUGGCUGCGAC	6841.89	525.292	525.291	x21_13-
6	UGAGGGCGAUCUGGCUGCGACA	6841.89	525.292	525.291	c21_13-
15	UCUGGCUGCGACAUCUGUCACC	6682.85	667.278	667.277	x21_10-
1	GGAUGUGAGGGCGAUCUGGCUG	6802.92	339.138	339.137	z21_20-
2	GAUGUGAGGGCGAUCUGGCUGC	5494.77	322.214	322.214	y17_17-
7	GAGGGCGAUCUGGCUGCGACAU	6802.96	339.14	339.14	b21_20-
17	UGGCUGCGACAUCUGUCACCCC	6682.85	667.277	667.277	c21_10-
8	AGGGCGAUCUGGCUGCGACAUC	5784.76	339.272	339.272	w18_17-
14	AUCUGGCUGCGACAUCUGUCAC	6072.77	356.214	356.215	x19_17-
13	GAUCUGGCUGCGACAUCUGUCA	6072.77	356.214	356.215	x19_17-
5	GUGAGGGCGAUCUGGCUGCGAC	6208.83	281.212	281.212	w19_22-
14	AUCUGGCUGCGACAUCUGUCAC	5784.76	339.272	339.272	w18_17-
6	UGAGGGCGAUCUGGCUGCGACA	6208.83	281.212	281.212	w19_22-
7	GAGGGCGAUCUGGCUGCGACAU	6514.86	500.135	500.135	w20_13-
1	GGAUGUGAGGGCGAUCUGGCUG	5575.72	397.258	397.258	w17_14-
5	GUGAGGGCGAUCUGGCUGCGAC	5799.81	643.416	643.416	y18_9-
9	GGGCGAUCUGGCUGCGACAUCU	6072.77	356.214	356.215	x19_17-
17	UGGCUGCGACAUCUGUCACCCC	6256.85	416.116	416.115	z20_15-
4	UGUGAGGGCGAUCUGGCUGCGA	5494.77	322.214	322.214	y17_17-
3	AUGUGAGGGCGAUCUGGCUGCG	5494.77	322.214	322.214	y17_17-
16	CUGGCUGCGACAUCUGUCACCC	4080.53	239.023	239.024	x13_17-
10	GGCGAUCUGGCUGCGACAUCUG	4747.64	364.195	364.195	z15_13-
1	GGAUGUGAGGGCGAUCUGGCUG	4826.67	401.215	401.215	z15_12-
11	GCGAUCUGGCUGCGACAUCUGU	4747.64	364.195	364.195	z15_13-
18	GGCUGCGACAUCUGUCACCCCA	4080.53	239.023	239.024	x13_17-
16	CUGGCUGCGACAUCUGUCACCC	3384.48	187.019	187.019	y11_18-
1	GGAUGUGAGGGCGAUCUGGCUG	3825.53	181.161	181.16	y12_21-
3	AUGUGAGGGCGAUCUGGCUGCG	3825.53	181.161	181.16	y12_21-
15	UCUGGCUGCGACAUCUGUCACC	3384.48	187.019	187.019	y11_18-
14	AUCUGGCUGCGACAUCUGUCAC	3061.43	339.151	339.151	z10_9-
18	GGCUGCGACAUCUGUCACCCCA	2852.4	166.78	166.78	w9_17-
15	UCUGGCUGCGACAUCUGUCACC	3061.43	339.151	339.151	z10_9-
18	GGCUGCGACAUCUGUCACCCCA	2754.42	195.736	195.737	z9_14-
6	UGAGGGCGAUCUGGCUGCGACA	1631.25	325.241	325.242	w5_5-
17	UGGCUGCGACAUCUGUCACCCC	2160.28	239.024	239.024	x7_9-
34	ACCCCAUUGAUCGCCAGGGUUG	748.125	186.024	186.024	a-B3_4-
26	CAUCUGUCACCCCAUUGAUCGC	748.125	186.024	186.024	a-B3_4-
42	GAUCGCCAGGGUUGAUUCGGCU	900.159	224.032	224.032	a3_4-
154	CAUCCCCGAUAGAGGAGGACCG	748.125	186.024	186.024	a-B3_4-
66	UCUGGCUGGCUAGGCGGGUGUC	1721.22	214.144	214.145	a-B6_8-
90	CUUCCUCCCUCACCGCUCCAUG	1641.21	163.113	163.113	a-B6_10-
146	AGGACGACCAUCCCCGAUAGAG	3492.54	348.246	348.246	a11_10-
146	AGGACGACCAUCCCCGAUAGAG	3572.5	187.019	187.019	c11_19-
114	CGUCCCUCCCGAAGCUGCGCGC	2291.29	457.251	457.251	a-B8_5-
106	UCCAUGUGCGUCCCUCCCGAAG	2661.34	265.126	265.126	a-B9_10-
114	CGUCCCUCCCGAAGCUGCGCGC	2482.3	309.28	309.28	c8_8-
154	CAUCCCCGAUAGAGGAGGACCG	2160.28	239.024	239.024	c7_9-
26	CAUCUGUCACCCCAUUGAUCGC	3061.43	339.151	339.151	a10_9-
98	CUCACCGCUCCAUGUGCGUCCC	2619.36	237.116	237.117	a-B9_11-
66	UCUGGCUGGCUAGGCGGGUGUC	3457.46	575.235	575.236	b11_6-
26	CAUCUGUCACCCCAUUGAUCGC	3384.48	187.019	187.019	b11_18-
154	CAUCCCCGAUAGAGGAGGACCG	2619.36	237.116	237.117	a-B9_11-
154	CAUCCCCGAUAGAGGAGGACCG	2754.42	195.736	195.737	a9_14-
138	GGUCGAAGAGGACGACCAUCCC	3261.51	325.143	325.143	b10_10-
154	CAUCCCCGAUAGAGGAGGACCG	2852.39	166.78	166.78	d9_17-
146	AGGACGACCAUCCCCGAUAGAG	4906.7	257.24	257.24	a-B16_19-
98	CUCACCGCUCCAUGUGCGUCCC	3670.53	332.676	332.676	a12_11-
42	GAUCGCCAGGGUUGAUUCGGCU	3910.52	324.869	324.869	c12_12-
122	CCGAAGCUGCGCGCUCGGUCGA	4763.68	339.255	339.255	b15_14-
34	ACCCCAUUGAUCGCCAGGGUUG	6208.84	281.212	281.212	a-B20_22-
114	CGUCCCUCCCGAAGCUGCGCGC	4763.64	339.252	339.253	d15_14-
90	CUUCCUCCCUCACCGCUCCAUG	4563.61	303.233	303.233	a15_15-
74	GCUAGGCGGGUGUCCCCUUCCU	4290.55	267.152	267.152	d13_16-
34	ACCCCAUUGAUCGCCAGGGUUG	6514.87	500.136	500.135	a-B21_13-
138	GGUCGAAGAGGACGACCAUCCC	5219.79	325.229	325.229	b16_16-
162	AUAGAGGAGGACCGGUCUUCGG	5587.77	697.463	697.463	c17_8-
98	CUCACCGCUCCAUGUGCGUCCC	5295.72	587.406	587.405	b17_9-
138	GGUCGAAGAGGACGACCAUCCC	5604.8	430.13	430.13	d17_13-
122	CCGAAGCUGCGCGCUCGGUCGA	6449.85	292.167	292.167	d20_22-
66	UCUGGCUGGCUAGGCGGGUGUC	6449.85	292.167	292.167	a20_22-
66	UCUGGCUGGCUAGGCGGGUGUC	6643.85	663.377	663.376	a-B21_10-
58	UCGGCUGAUCUGGCUGGCUAGG	6123.75	305.18	305.179	d19_20-
90	CUUCCUCCCUCACCGCUCCAUG	5784.76	339.272	339.272	a19_17-
114	CGUCCCUCCCGAAGCUGCGCGC	6351.83	287.712	287.712	c20_22-
162	AUAGAGGAGGACCGGUCUUCGG	6769.94	337.489	337.49	a21_20-
138	GGUCGAAGAGGACGACCAUCCC	6464.95	339.253	339.253	b20_19-
82	GGUGUCCCCUUCCUCCCUCACC	5784.76	339.272	339.272	z19_17-
66	UCUGGCUGGCUAGGCGGGUGUC	6449.85	292.167	292.167	z20_22-
114	CGUCCCUCCCGAAGCUGCGCGC	6696.88	477.341	477.341	c21_14-
66	UCUGGCUGGCUAGGCGGGUGUC	6143.83	340.316	340.317	z19_18-
114	CGUCCCUCCCGAAGCUGCGCGC	6696.88	477.341	477.341	x21_14-
42	GAUCGCCAGGGUUGAUUCGGCU	6683.88	834.478	834.477	z21_8-
34	ACCCCAUUGAUCGCCAGGGUUG	3825.53	181.161	181.16	y12_21-
114	CGUCCCUCCCGAAGCUGCGCGC	6351.83	287.712	287.712	x20_22-
122	CCGAAGCUGCGCGCUCGGUCGA	4762.65	679.371	679.371	z15_7-
114	CGUCCCUCCCGAAGCUGCGCGC	5965.84	541.341	541.341	z19_11-
34	ACCCCAUUGAUCGCCAGGGUUG	3196.46	187.019	187.019	z10_17-
162	AUAGAGGAGGACCGGUCUUCGG	5494.77	322.214	322.214	y17_17-
146	AGGACGACCAUCCCCGAUAGAG	3261.46	325.138	325.138	w10_10-
154	CAUCCCCGAUAGAGGAGGACCG	6196.87	325.143	325.143	x19_19-
106	UCCAUGUGCGUCCCUCCCGAAG	4803.65	479.357	479.356	w15_10-
138	GGUCGAAGAGGACGACCAUCCC	5161.73	429.136	429.135	x16_12-
154	CAUCCCCGAUAGAGGAGGACCG	5604.8	430.13	430.13	w17_13-
154	CAUCCCCGAUAGAGGAGGACCG	5219.79	325.229	325.229	y16_16-
50	GGGUUGAUUCGGCUGAUCUGGC	3825.53	181.161	181.16	y12_21-
162	AUAGAGGAGGACCGGUCUUCGG	3518.43	585.397	585.398	x11_6-
82	GGUGUCCCCUUCCUCCCUCACC	2160.28	239.024	239.024	x7_9-
58	UCGGCUGAUCUGGCUGGCUAGG	3196.46	187.019	187.019	z10_17-
106	UCCAUGUGCGUCCCUCCCGAAG	2812.44	280.236	280.236	y9_10-
138	GGUCGAAGAGGACGACCAUCCC	2852.4	166.78	166.78	w9_17-
138	GGUCGAAGAGGACGACCAUCCC	2754.42	195.736	195.737	z9_14-
138	GGUCGAAGAGGACGACCAUCCC	2160.28	239.024	239.024	x7_9-
33	CACCCCAUUGAUCGCCAGGGUU	748.125	186.024	186.024	a-B3_4-
154	CAUCCCCGAUAGAGGAGGACCG	3587.56	325.134	325.133	z11_11-
129	UGCGCGCUCGGUCGAAGAGGAC	765.105	765.105	765.105	a-B3-neutral
90	CUUCCUCCCUCACCGCUCCAUG	900.159	224.032	224.032	z3_4-
25	ACAUCUGUCACCCCAUUGAUCG	748.125	186.024	186.024	a-B3_4-
121	CCCGAAGCUGCGCGCUCGGUCG	1703.26	339.643	339.643	a-B6_5-
41	UGAUCGCCAGGGUUGAUUCGGC	765.105	765.105	765.105	a-B3-neutral
161	GAUAGAGGAGGACCGGUCUUCG	900.159	224.032	224.032	a3_4-
41	UGAUCGCCAGGGUUGAUUCGGC	900.159	224.032	224.032	a3_4-
33	CACCCCAUUGAUCGCCAGGGUU	4080.53	239.023	239.024	c13_17-
57	UUCGGCUGAUCUGGCUGGCUAG	1721.22	214.144	214.145	a-B6_8-
121	CCCGAAGCUGCGCGCUCGGUCG	2812.43	280.236	280.236	b9_10-
65	AUCUGGCUGGCUAGGCGGGUGU	2661.34	265.126	265.126	a-B9_10-
89	CCUUCCUCCCUCACCGCUCCAU	1641.21	163.113	163.113	a-B6_10-
97	CCUCACCGCUCCAUGUGCGUCC	2160.28	239.024	239.024	c7_9-
81	GGGUGUCCCCUUCCUCCCUCAC	3518.43	585.397	585.398	c11_6-
33	CACCCCAUUGAUCGCCAGGGUU	5149.69	428.133	428.132	a-B17_12-
129	UGCGCGCUCGGUCGAAGAGGAC	4762.65	679.371	679.371	a15_7-
97	CCUCACCGCUCCAUGUGCGUCC	2619.36	237.116	237.117	a-B9_11-
49	AGGGUUGAUUCGGCUGAUCUGG	3280.41	204.018	204.017	d10_16-
25	ACAUCUGUCACCCCAUUGAUCG	4080.53	239.023	239.024	c13_17-
41	UGAUCGCCAGGGUUGAUUCGGC	3910.52	324.869	324.869	c12_12-
153	CCAUCCCCGAUAGAGGAGGACC	2160.28	239.024	239.024	c7_9-
129	UGCGCGCUCGGUCGAAGAGGAC	6208.83	281.212	281.212	d19_22-
81	GGGUGUCCCCUUCCUCCCUCAC	5575.72	397.258	397.258	a18_14-
49	AGGGUUGAUUCGGCUGAUCUGG	4562.57	303.164	303.164	c14_15-
65	AUCUGGCUGGCUAGGCGGGUGU	5286.69	586.402	586.402	a-B17_9-
129	UGCGCGCUCGGUCGAAGAGGAC	6802.96	339.14	339.14	b21_20-
33	CACCCCAUUGAUCGCCAGGGUU	6072.77	356.214	356.215	x19_17-
113	GCGUCCCUCCCGAAGCUGCGCG	4803.64	479.357	479.356	d15_10-
65	AUCUGGCUGGCUAGGCGGGUGU	5782.78	339.156	339.155	a18_17-
137	CGGUCGAAGAGGACGACCAUCC	5219.79	325.229	325.229	b16_16-
121	CCCGAAGCUGCGCGCUCGGUCG	6143.83	340.316	340.317	d19_18-
161	GAUAGAGGAGGACCGGUCUUCG	5259.79	437.308	437.309	b16_12-
97	CCUCACCGCUCCAUGUGCGUCC	5295.72	587.406	587.405	b17_9-
137	CGGUCGAAGAGGACGACCAUCC	5604.8	430.13	430.13	d17_13-
121	CCCGAAGCUGCGCGCUCGGUCG	6449.85	292.167	292.167	d20_22-
137	CGGUCGAAGAGGACGACCAUCC	6220.88	887.689	887.688	c19_7-
161	GAUAGAGGAGGACCGGUCUUCG	5870.86	325.151	325.152	b18_18-
57	UUCGGCUGAUCUGGCUGGCUAG	6123.75	305.18	305.179	d19_20-
89	CCUUCCUCCCUCACCGCUCCAU	5784.76	339.272	339.272	a19_17-
137	CGGUCGAAGAGGACGACCAUCC	6464.95	339.253	339.253	b20_19-
65	AUCUGGCUGGCUAGGCGGGUGU	6449.85	292.167	292.167	z20_22-
121	CCCGAAGCUGCGCGCUCGGUCG	6166.81	323.561	323.561	x19_19-
161	GAUAGAGGAGGACCGGUCUUCG	6256.85	416.116	416.115	d19_15-
121	CCCGAAGCUGCGCGCUCGGUCG	6166.81	684.193	684.192	x19_9-
73	GGCUAGGCGGGUGUCCCCUUCC	6143.78	340.313	340.314	c19_18-
113	GCGUCCCUCCCGAAGCUGCGCG	6696.88	477.341	477.341	c21_14-
113	GCGUCCCUCCCGAAGCUGCGCG	6696.88	477.341	477.341	x21_14-
161	GAUAGAGGAGGACCGGUCUUCG	6769.94	337.489	337.49	a21_20-
105	CUCCAUGUGCGUCCCUCCCGAA	6256.85	416.116	416.115	z20_15-
89	CCUUCCUCCCUCACCGCUCCAU	6516.83	591.431	591.431	d21_11-
161	GAUAGAGGAGGACCGGUCUUCG	6769.94	337.489	337.49	z21_20-
65	AUCUGGCUGGCUAGGCGGGUGU	4290.55	267.152	267.152	w13_16-
89	CCUUCCUCCCUCACCGCUCCAU	5502.74	249.117	249.117	z18_22-
89	CCUUCCUCCCUCACCGCUCCAU	5502.74	422.28	422.281	z18_13-
113	GCGUCCCUCCCGAAGCUGCGCG	4763.69	339.255	339.255	y15_14-
97	CCUCACCGCUCCAUGUGCGUCC	4763.59	339.249	339.248	x15_14-
41	UGAUCGCCAGGGUUGAUUCGGC	4562.57	303.164	303.164	x14_15-
81	GGGUGUCCCCUUCCUCCCUCAC	2160.28	239.024	239.024	x7_9-
89	CCUUCCUCCCUCACCGCUCCAU	4604.65	353.196	353.196	y15_13-
49	AGGGUUGAUUCGGCUGAUCUGG	3825.53	181.161	181.16	y12_21-
57	UUCGGCUGAUCUGGCUGGCUAG	3825.53	181.161	181.16	y12_21-
137	CGGUCGAAGAGGACGACCAUCC	3446.53	163.113	163.113	y11_21-
105	CUCCAUGUGCGUCCCUCCCGAA	2852.4	166.78	166.78	w9_17-
57	UUCGGCUGAUCUGGCUGGCUAG	3196.46	187.019	187.019	z10_17-
137	CGGUCGAAGAGGACGACCAUCC	2852.4	166.78	166.78	w9_17-
105	CUCCAUGUGCGUCCCUCCCGAA	2754.42	195.736	195.737	z9_14-
137	CGGUCGAAGAGGACGACCAUCC	2754.42	195.736	195.737	z9_14-
105	CUCCAUGUGCGUCCCUCCCGAA	1631.25	325.241	325.242	w5_5-
32	UCACCCCAUUGAUCGCCAGGGU	2160.28	239.024	239.024	c7_9-
57	UUCGGCUGAUCUGGCUGGCUAG	900.159	224.032	224.032	z3_4-
32	UCACCCCAUUGAUCGCCAGGGU	3384.48	187.019	187.019	b11_18-
64	GAUCUGGCUGGCUAGGCGGGUG	900.159	224.032	224.032	a3_4-
112	UGCGUCCCUCCCGAAGCUGCGC	765.105	765.105	765.105	a-B3-neutral
32	UCACCCCAUUGAUCGCCAGGGU	4081.51	339.118	339.118	c13_12-
48	CAGGGUUGAUUCGGCUGAUCUG	748.125	186.024	186.024	a-B3_4-
72	UGGCUAGGCGGGUGUCCCCUUC	765.105	765.105	765.105	a-B3-neutral
144	AGAGGACGACCAUCCCCGAUAG	5161.73	429.136	429.135	c16_12-
112	UGCGUCCCUCCCGAAGCUGCGC	1721.22	214.144	214.145	a-B6_8-
136	UCGGUCGAAGAGGACGACCAUC	1721.22	214.144	214.145	a-B6_8-
40	UUGAUCGCCAGGGUUGAUUCGG	1706.21	340.234	340.233	a-B6_5-
120	UCCCGAAGCUGCGCGCUCGGUC	2812.43	280.236	280.236	b9_10-
88	CCCUUCCUCCCUCACCGCUCCA	1641.21	163.113	163.113	a-B6_10-
96	CCCUCACCGCUCCAUGUGCGUC	2160.28	239.024	239.024	c7_9-
72	UGGCUAGGCGGGUGUCCCCUUC	1721.22	214.144	214.145	a-B6_8-
56	AUUCGGCUGAUCUGGCUGGCUA	2661.34	265.126	265.126	a-B9_10-
40	UUGAUCGCCAGGGUUGAUUCGG	2661.34	265.126	265.126	a-B9_10-
152	ACCAUCCCCGAUAGAGGAGGAC	748.125	186.024	186.024	a-B3_4-
64	GAUCUGGCUGGCUAGGCGGGUG	3825.53	181.161	181.16	b12_21-
48	CAGGGUUGAUUCGGCUGAUCUG	3261.41	325.133	325.133	c10_10-
32	UCACCCCAUUGAUCGCCAGGGU	5784.76	339.272	339.272	w18_17-
144	AGAGGACGACCAUCCCCGAUAG	6055.88	355.221	355.221	y19_17-
160	CGAUAGAGGAGGACCGGUCUUC	3670.52	332.676	332.676	d11_11-
120	UCCCGAAGCUGCGCGCUCGGUC	4763.68	339.255	339.255	b15_14-
72	UGGCUAGGCGGGUGUCCCCUUC	3196.46	187.019	187.019	a10_17-
80	CGGGUGUCCCCUUCCUCCCUCA	5575.72	397.258	397.258	a18_14-
136	UCGGUCGAAGAGGACGACCAUC	4217.62	280.167	280.167	b13_15-
48	CAGGGUUGAUUCGGCUGAUCUG	4562.57	303.164	303.164	c14_15-
64	GAUCUGGCUGGCUAGGCGGGUG	5782.78	339.156	339.155	a18_17-
96	CCCUCACCGCUCCAUGUGCGUC	4604.64	353.196	353.196	b15_13-
104	GCUCCAUGUGCGUCCCUCCCGA	4763.59	339.249	339.248	c15_14-
88	CCCUUCCUCCCUCACCGCUCCA	4083.5	339.284	339.284	a-B14_12-
72	UGGCUAGGCGGGUGUCCCCUUC	4290.55	267.152	267.152	d13_16-
80	CGGGUGUCCCCUUCCUCCCUCA	6589.81	438.313	438.312	d21_15-
32	UCACCCCAUUGAUCGCCAGGGU	3910.52	324.869	324.869	x12_12-
160	CGAUAGAGGAGGACCGGUCUUC	5219.79	325.229	325.229	b16_16-
136	UCGGUCGAAGAGGACGACCAUC	5587.77	697.463	697.463	c17_8-
56	AUUCGGCUGAUCUGGCUGGCUA	5377.7	447.134	447.134	b17_12-
120	UCCCGAAGCUGCGCGCUCGGUC	6449.85	292.167	292.167	d20_22-
136	UCGGUCGAAGAGGACGACCAUC	5812.84	340.924	340.924	a18_17-
120	UCCCGAAGCUGCGCGCUCGGUC	6737.87	448.183	448.184	c21_15-
56	AUUCGGCUGAUCUGGCUGGCUA	5784.71	339.269	339.268	c18_17-
144	AGAGGACGACCAUCCCCGAUAG	2812.44	280.236	280.236	y9_10-
160	CGAUAGAGGAGGACCGGUCUUC	5870.86	325.151	325.152	b18_18-
128	CUGCGCGCUCGGUCGAAGAGGA	3670.53	332.676	332.676	w11_11-
120	UCCCGAAGCUGCGCGCUCGGUC	6449.86	292.167	292.167	w20_22-
56	AUUCGGCUGAUCUGGCUGGCUA	6129.75	339.534	339.534	c19_18-
64	GAUCUGGCUGGCUAGGCGGGUG	6449.85	292.167	292.167	z20_22-
56	AUUCGGCUGAUCUGGCUGGCUA	6243.79	479.283	479.284	a-B20_13-
136	UCGGUCGAAGAGGACGACCAUC	6464.95	339.253	339.253	b20_19-
64	GAUCUGGCUGGCUAGGCGGGUG	6143.83	340.316	340.317	z19_18-
40	UUGAUCGCCAGGGUUGAUUCGG	6437.79	714.303	714.302	d20_9-
88	CCCUUCCUCCCUCACCGCUCCA	5784.76	339.272	339.272	a19_17-
104	GCUCCAUGUGCGUCCCUCCCGA	6572.87	729.311	729.312	b21_9-
160	CGAUAGAGGAGGACCGGUCUUC	6769.94	337.489	337.49	a21_20-
112	UGCGUCCCUCCCGAAGCUGCGC	6696.88	477.341	477.341	x21_14-
72	UGGCUAGGCGGGUGUCCCCUUC	6143.78	340.313	340.314	c19_18-
112	UGCGUCCCUCCCGAAGCUGCGC	6351.83	287.712	287.712	x20_22-
64	GAUCUGGCUGGCUAGGCGGGUG	5267.68	404.198	404.198	x16_13-
152	ACCAUCCCCGAUAGAGGAGGAC	4891.69	325.105	325.105	a-B16_15-
160	CGAUAGAGGAGGACCGGUCUUC	6769.94	337.489	337.49	z21_20-
80	CGGGUGUCCCCUUCCUCCCUCA	3401.41	339.134	339.133	w11_10-
136	UCGGUCGAAGAGGACGACCAUC	6464.95	339.253	339.253	y20_19-
88	CCCUUCCUCCCUCACCGCUCCA	6516.83	591.431	591.431	w21_11-
144	AGAGGACGACCAUCCCCGAUAG	900.159	224.032	224.032	z3_4-
112	UGCGUCCCUCCCGAAGCUGCGC	4803.65	479.357	479.356	w15_10-
96	CCCUCACCGCUCCAUGUGCGUC	4763.59	339.249	339.248	x15_14-
88	CCCUUCCUCCCUCACCGCUCCA	5502.74	249.117	249.117	z18_22-
88	CCCUUCCUCCCUCACCGCUCCA	5502.74	422.28	422.281	z18_13-
24	GACAUCUGUCACCCCAUUGAUC	4080.53	239.023	239.024	x13_17-
40	UUGAUCGCCAGGGUUGAUUCGG	4562.57	303.164	303.164	x14_15-
31	GUCACCCCAUUGAUCGCCAGGG	765.105	765.105	765.105	a-B3-neutral
152	ACCAUCCCCGAUAGAGGAGGAC	6815.95	323.561	323.561	c21_21-
88	CCCUUCCUCCCUCACCGCUCCA	4891.68	325.104	325.103	z16_15-
88	CCCUUCCUCCCUCACCGCUCCA	4604.65	353.196	353.196	y15_13-
24	GACAUCUGUCACCCCAUUGAUC	3384.48	187.019	187.019	y11_18-
24	GACAUCUGUCACCCCAUUGAUC	3061.43	339.151	339.151	z10_9-
143	AAGAGGACGACCAUCCCCGAUA	1615.3	322.051	322.051	b5_5-
88	CCCUUCCUCCCUCACCGCUCCA	3670.53	332.676	332.676	z12_11-
88	CCCUUCCUCCCUCACCGCUCCA	2852.4	166.78	166.78	w9_17-
31	GUCACCCCAUUGAUCGCCAGGG	2619.36	237.116	237.117	a-B9_11-
88	CCCUUCCUCCCUCACCGCUCCA	2754.42	195.736	195.737	z9_14-
31	GUCACCCCAUUGAUCGCCAGGG	2754.42	195.736	195.737	a9_14-
31	GUCACCCCAUUGAUCGCCAGGG	2852.39	166.78	166.78	d9_17-
79	GCGGGUGUCCCCUUCCUCCCUC	1703.24	339.64	339.641	d5_5-
63	UGAUCUGGCUGGCUAGGCGGGU	765.105	765.105	765.105	a-B3-neutral
31	GUCACCCCAUUGAUCGCCAGGG	3384.48	187.019	187.019	b11_18-
152	ACCAUCCCCGAUAGAGGAGGAC	3670.53	332.676	332.676	w11_11-
63	UGAUCUGGCUGGCUAGGCGGGU	900.159	224.032	224.032	a3_4-
111	GUGCGUCCCUCCCGAAGCUGCG	765.105	765.105	765.105	a-B3-neutral
55	GAUUCGGCUGAUCUGGCUGGCU	900.159	224.032	224.032	a3_4-
119	CUCCCGAAGCUGCGCGCUCGGU	2812.43	280.236	280.236	b9_10-
95	UCCCUCACCGCUCCAUGUGCGU	1641.21	163.113	163.113	a-B6_10-
127	GCUGCGCGCUCGGUCGAAGAGG	6166.81	323.561	323.561	c19_19-
127	GCUGCGCGCUCGGUCGAAGAGG	6166.81	684.193	684.192	c19_9-
119	CUCCCGAAGCUGCGCGCUCGGU	4803.64	479.357	479.356	d15_10-
23	CGACAUCUGUCACCCCAUUGAU	3600.47	239.024	239.024	a-B12_15-
95	UCCCUCACCGCUCCAUGUGCGU	4257.58	850.508	850.508	a14_5-
39	AUUGAUCGCCAGGGUUGAUUCG	4563.6	303.233	303.233	d14_15-
103	CGCUCCAUGUGCGUCCCUCCCG	4763.59	339.249	339.248	c15_14-
95	UCCCUCACCGCUCCAUGUGCGU	4604.64	353.196	353.196	b15_13-
135	CUCGGUCGAAGAGGACGACCAU	4257.58	850.508	850.508	d13_5-
31	GUCACCCCAUUGAUCGCCAGGG	4563.61	303.233	303.233	w14_15-
159	CCGAUAGAGGAGGACCGGUCUU	5259.75	291.2	291.2	d16_18-
127	GCUGCGCGCUCGGUCGAAGAGG	4217.62	280.167	280.167	y13_15-
151	GACCAUCCCCGAUAGAGGAGGA	2754.42	195.736	195.737	a9_14-
47	CCAGGGUUGAUUCGGCUGAUCU	5286.69	586.402	586.402	a-B17_9-
87	CCCCUUCCUCCCUCACCGCUCC	4083.5	339.284	339.284	a-B14_12-
151	GACCAUCCCCGAUAGAGGAGGA	2852.39	166.78	166.78	d9_17-
23	CGACAUCUGUCACCCCAUUGAU	5149.69	428.133	428.132	a-B17_12-
159	CCGAUAGAGGAGGACCGGUCUU	5604.8	430.13	430.13	d17_13-
31	GUCACCCCAUUGAUCGCCAGGG	3910.52	324.869	324.869	x12_12-
119	CUCCCGAAGCUGCGCGCUCGGU	6737.87	448.183	448.184	x21_15-
119	CUCCCGAAGCUGCGCGCUCGGU	6449.86	292.167	292.167	w20_22-
55	GAUUCGGCUGAUCUGGCUGGCU	5784.71	339.269	339.268	c18_17-
127	GCUGCGCGCUCGGUCGAAGAGG	3261.51	325.143	325.143	y10_10-
135	CUCGGUCGAAGAGGACGACCAU	5332.74	312.683	312.683	a-B17_17-
55	GAUUCGGCUGAUCUGGCUGGCU	6129.75	339.534	339.534	c19_18-
135	CUCGGUCGAAGAGGACGACCAU	5812.84	340.924	340.924	a18_17-
55	GAUUCGGCUGAUCUGGCUGGCU	6243.79	479.283	479.284	a-B20_13-
23	CGACAUCUGUCACCCCAUUGAU	6241.84	479.134	479.135	a20_13-
47	CCAGGGUUGAUUCGGCUGAUCU	6683.88	834.477	834.477	a21_8-
103	CGCUCCAUGUGCGUCCCUCCCG	6514.86	500.135	500.135	a21_13-
63	UGAUCUGGCUGGCUAGGCGGGU	5267.68	404.198	404.198	x16_13-
71	CUGGCUAGGCGGGUGUCCCCUU	6143.78	340.313	340.314	c19_18-
159	CCGAUAGAGGAGGACCGGUCUU	6769.94	337.489	337.49	z21_20-
119	CUCCCGAAGCUGCGCGCUCGGU	4762.65	679.371	679.371	z15_7-
103	CGCUCCAUGUGCGUCCCUCCCG	6572.87	729.312	729.312	y21_9-
63	UGAUCUGGCUGGCUAGGCGGGU	4290.55	267.152	267.152	w13_16-
135	CUCGGUCGAAGAGGACGACCAU	6464.95	339.253	339.253	y20_19-
23	CGACAUCUGUCACCCCAUUGAU	5361.66	535.159	535.159	w17_10-
111	GUGCGUCCCUCCCGAAGCUGCG	4803.65	479.357	479.356	w15_10-
63	UGAUCUGGCUGGCUAGGCGGGU	3196.46	187.019	187.019	z10_17-
95	UCCCUCACCGCUCCAUGUGCGU	4763.59	339.249	339.248	x15_14-
63	UGAUCUGGCUGGCUAGGCGGGU	2971.38	269.118	269.118	x9_11-
87	CCCCUUCCUCCCUCACCGCUCC	5784.76	339.272	339.272	z19_17-
30	UGUCACCCCAUUGAUCGCCAGG	765.105	765.105	765.105	a-B3-neutral
142	GAAGAGGACGACCAUCCCCGAU	1615.3	322.051	322.051	b5_5-
151	GACCAUCCCCGAUAGAGGAGGA	6815.95	323.561	323.561	x21_21-
55	GAUUCGGCUGAUCUGGCUGGCU	3457.46	575.236	575.236	y11_6-
87	CCCCUUCCUCCCUCACCGCUCC	4257.58	850.509	850.508	z14_5-
23	CGACAUCUGUCACCCCAUUGAU	3061.43	339.151	339.151	z10_9-
135	CUCGGUCGAAGAGGACGACCAU	3572.5	187.019	187.019	x11_19-
135	CUCGGUCGAAGAGGACGACCAU	3492.54	348.246	348.246	z11_10-
135	CUCGGUCGAAGAGGACGACCAU	3261.46	325.138	325.138	w10_10-
62	CUGAUCUGGCUGGCUAGGCGGG	7104.46	337.3	337.3	M-21H
78	GGCGGGUGUCCCCUUCCUCCCU	1703.24	339.64	339.641	d5_5-
30	UGUCACCCCAUUGAUCGCCAGG	3384.48	187.019	187.019	b11_18-
23	CGACAUCUGUCACCCCAUUGAU	900.159	224.032	224.032	z3_4-
30	UGUCACCCCAUUGAUCGCCAGG	4115.52	241.082	241.081	d13_17-
126	AGCUGCGCGCUCGGUCGAAGAG	4762.65	679.371	679.371	a15_7-
110	UGUGCGUCCCUCCCGAAGCUGC	765.105	765.105	765.105	a-B3-neutral
38	CAUUGAUCGCCAGGGUUGAUUC	748.125	186.024	186.024	a-B3_4-
54	UGAUUCGGCUGAUCUGGCUGGC	765.105	765.105	765.105	a-B3-neutral
54	UGAUUCGGCUGAUCUGGCUGGC	900.159	224.032	224.032	a3_4-
118	CCUCCCGAAGCUGCGCGCUCGG	2619.36	237.116	237.117	a-B9_11-
118	CCUCCCGAAGCUGCGCGCUCGG	2754.42	195.736	195.737	a9_14-
62	CUGAUCUGGCUGGCUAGGCGGG	2661.34	265.126	265.126	a-B9_10-
118	CCUCCCGAAGCUGCGCGCUCGG	2852.39	166.78	166.78	d9_17-
158	CCCGAUAGAGGAGGACCGGUCU	1703.26	339.643	339.643	a-B6_5-
142	GAAGAGGACGACCAUCCCCGAU	6503.92	590.258	590.257	d20_11-
110	UGUGCGUCCCUCCCGAAGCUGC	1721.22	214.144	214.145	a-B6_8-
54	UGAUUCGGCUGAUCUGGCUGGC	1706.21	340.234	340.233	a-B6_5-
30	UGUCACCCCAUUGAUCGCCAGG	6241.84	479.134	479.135	a20_13-
126	AGCUGCGCGCUCGGUCGAAGAG	6824.91	340.238	340.238	c21_20-
142	GAAGAGGACGACCAUCCCCGAU	6055.88	355.221	355.221	y19_17-
158	CCCGAUAGAGGAGGACCGGUCU	2836.45	404.199	404.198	b9_7-
102	CCGCUCCAUGUGCGUCCCUCCC	2619.36	237.116	237.117	a-B9_11-
46	GCCAGGGUUGAUUCGGCUGAUC	3196.46	187.019	187.019	a10_17-
158	CCCGAUAGAGGAGGACCGGUCU	3261.46	325.138	325.138	d10_10-
126	AGCUGCGCGCUCGGUCGAAGAG	6208.83	281.212	281.212	w19_22-
78	GGCGGGUGUCCCCUUCCUCCCU	6154.77	340.924	340.924	a-B20_18-
118	CCUCCCGAAGCUGCGCGCUCGG	4803.64	479.357	479.356	d15_10-
38	CAUUGAUCGCCAGGGUUGAUUC	3600.47	239.024	239.024	a-B12_15-
158	CCCGAUAGAGGAGGACCGGUCU	4262.6	851.511	851.511	c13_5-
70	GCUGGCUAGGCGGGUGUCCCCU	3196.46	187.019	187.019	a10_17-
126	AGCUGCGCGCUCGGUCGAAGAG	4257.58	850.508	850.508	w13_5-
150	CGACCAUCCCCGAUAGAGGAGG	1703.26	339.643	339.643	a-B6_5-
94	CUCCCUCACCGCUCCAUGUGCG	4257.58	850.508	850.508	a14_5-
134	GCUCGGUCGAAGAGGACGACCA	3910.52	324.869	324.869	c12_12-
118	CCUCCCGAAGCUGCGCGCUCGG	6351.83	287.712	287.712	c20_22-
134	GCUCGGUCGAAGAGGACGACCA	4257.58	850.508	850.508	d13_5-
158	CCCGAUAGAGGAGGACCGGUCU	5259.75	291.2	291.2	d16_18-
102	CCGCUCCAUGUGCGUCCCUCCC	4763.59	339.249	339.248	c15_14-
94	CUCCCUCACCGCUCCAUGUGCG	4891.67	325.104	325.103	a16_15-
118	CCUCCCGAAGCUGCGCGCUCGG	6696.88	477.341	477.341	c21_14-
62	CUGAUCUGGCUGGCUAGGCGGG	6587.85	312.699	312.699	a-B21_21-
126	AGCUGCGCGCUCGGUCGAAGAG	3261.51	325.143	325.143	y10_10-
118	CCUCCCGAAGCUGCGCGCUCGG	6449.86	292.167	292.167	w20_22-
150	CGACCAUCCCCGAUAGAGGAGG	2754.42	195.736	195.737	a9_14-
86	UCCCCUUCCUCCCUCACCGCUC	4083.5	339.284	339.284	a-B14_12-
150	CGACCAUCCCCGAUAGAGGAGG	2852.39	166.78	166.78	d9_17-
118	CCUCCCGAAGCUGCGCGCUCGG	6143.83	340.316	340.317	w19_18-
54	UGAUUCGGCUGAUCUGGCUGGC	5784.71	339.269	339.268	c18_17-
70	GCUGGCUAGGCGGGUGUCCCCU	5267.68	404.198	404.198	c16_13-
142	GAAGAGGACGACCAUCCCCGAU	900.159	224.032	224.032	z3_4-
126	AGCUGCGCGCUCGGUCGAAGAG	1615.3	322.052	322.051	y5_5-
62	CUGAUCUGGCUGGCUAGGCGGG	5590.73	265.217	265.217	w17_21-
22	GCGACAUCUGUCACCCCAUUGA	6241.84	479.134	479.135	a20_13-
62	CUGAUCUGGCUGGCUAGGCGGG	5267.68	404.198	404.198	x16_13-
102	CCGCUCCAUGUGCGUCCCUCCC	6514.86	500.135	500.135	a21_13-
46	GCCAGGGUUGAUUCGGCUGAUC	6683.88	834.478	834.477	z21_8-
70	GCUGGCUAGGCGGGUGUCCCCU	6121.83	339.094	339.094	b19_18-
150	CGACCAUCCCCGAUAGAGGAGG	4136.58	187.018	187.019	d13_22-
158	CCCGAUAGAGGAGGACCGGUCU	6256.85	416.116	416.115	w19_15-
38	CAUUGAUCGCCAGGGUUGAUUC	6437.8	714.303	714.302	w20_9-
86	UCCCCUUCCUCCCUCACCGCUC	5784.76	339.272	339.272	a19_17-
102	CCGCUCCAUGUGCGUCCCUCCC	6514.86	500.135	500.135	z21_13-
134	GCUCGGUCGAAGAGGACGACCA	6464.95	339.253	339.253	y20_19-
110	UGUGCGUCCCUCCCGAAGCUGC	4763.64	339.252	339.253	w15_14-
70	GCUGGCUAGGCGGGUGUCCCCU	6143.78	340.313	340.314	x19_18-
38	CAUUGAUCGCCAGGGUUGAUUC	4747.64	364.195	364.195	z15_13-
134	GCUCGGUCGAAGAGGACGACCA	5588.8	265.126	265.126	w17_21-
54	UGAUUCGGCUGAUCUGGCUGGC	4763.64	339.252	339.253	z15_14-
158	CCCGAUAGAGGAGGACCGGUCU	3910.52	324.869	324.869	x12_12-
86	UCCCCUUCCUCCCUCACCGCUC	5784.76	339.272	339.272	z19_17-
62	CUGAUCUGGCUGGCUAGGCGGG	1703.24	339.641	339.641	w5_5-
54	UGAUUCGGCUGAUCUGGCUGGC	3825.53	181.161	181.16	y12_21-
70	GCUGGCUAGGCGGGUGUCCCCU	4762.65	679.371	679.371	z15_7-
86	UCCCCUUCCUCCCUCACCGCUC	4257.58	850.509	850.508	z14_5-
61	GCUGAUCUGGCUGGCUAGGCGG	7104.46	337.3	337.3	M-21H
70	GCUGGCUAGGCGGGUGUCCCCU	3518.43	585.397	585.398	x11_6-
134	GCUCGGUCGAAGAGGACGACCA	1631.25	325.241	325.242	w5_5-
22	GCGACAUCUGUCACCCCAUUGA	900.159	224.032	224.032	z3_4-
109	AUGUGCGUCCCUCCCGAAGCUG	900.159	224.032	224.032	a3_4-
21	UGCGACAUCUGUCACCCCAUUG	765.105	765.105	765.105	a-B3-neutral
101	ACCGCUCCAUGUGCGUCCCUCC	748.125	186.024	186.024	a-B3_4-
61	GCUGAUCUGGCUGGCUAGGCGG	2661.34	265.126	265.126	a-B9_10-
77	AGGCGGGUGUCCCCUUCCUCCC	4762.65	679.371	679.371	a15_7-
45	CGCCAGGGUUGAUUCGGCUGAU	1703.26	339.643	339.643	a-B6_5-
125	AAGCUGCGCGCUCGGUCGAAGA	6824.91	340.238	340.238	c21_20-
125	AAGCUGCGCGCUCGGUCGAAGA	6824.91	340.238	340.238	x21_20-
53	UUGAUUCGGCUGAUCUGGCUGG	1706.21	340.234	340.233	a-B6_5-
101	ACCGCUCCAUGUGCGUCCCUCC	1703.26	339.643	339.643	a-B6_5-
157	CCCCGAUAGAGGAGGACCGGUC	2812.43	280.236	280.236	b9_10-
85	GUCCCCUUCCUCCCUCACCGCU	765.105	765.105	765.105	a-B3-neutral
141	CGAAGAGGACGACCAUCCCCGA	4136.58	187.018	187.019	w13_22-
101	ACCGCUCCAUGUGCGUCCCUCC	2619.36	237.116	237.117	a-B9_11-
101	ACCGCUCCAUGUGCGUCCCUCC	2754.42	195.736	195.737	a9_14-
157	CCCCGAUAGAGGAGGACCGGUC	3662.52	243.16	243.16	a-B12_15-
101	ACCGCUCCAUGUGCGUCCCUCC	2852.39	166.78	166.78	d9_17-
117	CCCUCCCGAAGCUGCGCGCUCG	4763.64	339.252	339.253	d15_14-
37	CCAUUGAUCGCCAGGGUUGAUU	3600.47	239.024	239.024	a-B12_15-
125	AAGCUGCGCGCUCGGUCGAAGA	4257.58	850.508	850.508	w13_5-
53	UUGAUUCGGCUGAUCUGGCUGG	3442.45	214.145	214.145	b11_16-
149	ACGACCAUCCCCGAUAGAGGAG	748.125	186.024	186.024	a-B3_4-
45	CGCCAGGGUUGAUUCGGCUGAU	3910.52	324.869	324.869	c12_12-
141	CGAAGAGGACGACCAUCCCCGA	2852.4	166.78	166.78	w9_17-
157	CCCCGAUAGAGGAGGACCGGUC	4567.64	325.252	325.252	c14_14-
69	GGCUGGCUAGGCGGGUGUCCCC	3196.46	187.019	187.019	a10_17-
141	CGAAGAGGACGACCAUCCCCGA	2754.42	195.736	195.737	z9_14-
77	AGGCGGGUGUCCCCUUCCUCCC	5575.72	397.258	397.258	z18_14-
85	GUCCCCUUCCUCCCUCACCGCU	2291.29	457.251	457.251	a-B8_5-
93	CCUCCCUCACCGCUCCAUGUGC	4257.58	850.508	850.508	a14_5-
117	CCCUCCCGAAGCUGCGCGCUCG	5965.84	541.341	541.341	a19_11-
45	CGCCAGGGUUGAUUCGGCUGAU	4747.64	364.195	364.195	a15_13-
61	GCUGAUCUGGCUGGCUAGGCGG	6587.85	312.699	312.699	a-B21_21-
157	CCCCGAUAGAGGAGGACCGGUC	5259.75	291.2	291.2	d16_18-
77	AGGCGGGUGUCCCCUUCCUCCC	4332.53	865.499	865.5	w14_5-
117	CCCUCCCGAAGCUGCGCGCUCG	6351.83	287.712	287.712	c20_22-
21	UGCGACAUCUGUCACCCCAUUG	4789.62	227.069	227.069	d15_21-
77	AGGCGGGUGUCCCCUUCCUCCC	4252.57	849.505	849.505	y14_5-
45	CGCCAGGGUUGAUUCGGCUGAU	5286.69	586.402	586.402	a-B17_9-
157	CCCCGAUAGAGGAGGACCGGUC	5965.85	541.342	541.341	a-B19_11-
117	CCCUCCCGAAGCUGCGCGCUCG	6696.88	477.341	477.341	x21_14-
157	CCCCGAUAGAGGAGGACCGGUC	6196.87	325.143	325.143	c19_19-
93	CCUCCCUCACCGCUCCAUGUGC	5502.74	249.117	249.117	a18_22-
93	CCUCCCUCACCGCUCCAUGUGC	5502.74	422.28	422.281	a18_13-
61	GCUGAUCUGGCUGGCUAGGCGG	5782.79	339.156	339.155	z18_17-
69	GGCUGGCUAGGCGGGUGUCCCC	5267.68	404.198	404.198	c16_13-
85	GUCCCCUUCCUCCCUCACCGCU	4252.56	849.505	849.505	b14_5-
37	CCAUUGAUCGCCAGGGUUGAUU	6555.86	467.268	467.268	a-B21_14-
125	AAGCUGCGCGCUCGGUCGAAGA	1615.3	322.052	322.051	y5_5-
85	GUCCCCUUCCUCCCUCACCGCU	4332.53	865.498	865.5	d14_5-
45	CGCCAGGGUUGAUUCGGCUGAU	6587.85	312.699	312.699	a-B21_21-
21	UGCGACAUCUGUCACCCCAUUG	6241.84	479.134	479.135	a20_13-
109	AUGUGCGUCCCUCCCGAAGCUG	6682.85	667.277	667.277	c21_10-
69	GGCUGGCUAGGCGGGUGUCCCC	6032.78	401.178	401.178	a-B19_15-
157	CCCCGAUAGAGGAGGACCGGUC	5870.86	325.151	325.152	y18_18-
149	ACGACCAUCCCCGAUAGAGGAG	4136.58	187.018	187.019	d13_22-
101	ACCGCUCCAUGUGCGUCCCUCC	6514.86	500.135	500.135	z21_13-
157	CCCCGAUAGAGGAGGACCGGUC	5587.77	697.463	697.463	x17_8-
21	UGCGACAUCUGUCACCCCAUUG	6241.84	479.134	479.135	z20_13-
53	UUGAUUCGGCUGAUCUGGCUGG	6129.76	339.534	339.534	x19_18-
85	GUCCCCUUCCUCCCUCACCGCU	5784.76	339.272	339.272	a19_17-
93	CCUCCCUCACCGCUCCAUGUGC	5295.72	587.406	587.405	y17_9-
69	GGCUGGCUAGGCGGGUGUCCCC	6143.78	340.313	340.314	x19_18-
61	GCUGAUCUGGCUGGCUAGGCGG	1703.24	339.641	339.641	w5_5-
53	UUGAUUCGGCUGAUCUGGCUGG	4803.64	479.357	479.356	z15_10-
133	CGCUCGGUCGAAGAGGACGACC	5604.8	430.13	430.13	w17_13-
21	UGCGACAUCUGUCACCCCAUUG	4115.52	241.082	241.081	w13_17-
37	CCAUUGAUCGCCAGGGUUGAUU	3280.41	204.018	204.017	w10_16-
85	GUCCCCUUCCUCCCUCACCGCU	5784.76	339.272	339.272	z19_17-
76	UAGGCGGGUGUCCCCUUCCUCC	6921.3	493.371	493.372	M-14H
69	GGCUGGCUAGGCGGGUGUCCCC	4762.65	679.371	679.371	z15_7-
21	UGCGACAUCUGUCACCCCAUUG	3384.48	187.019	187.019	y11_18-
60	GGCUGAUCUGGCUGGCUAGGCG	7104.46	337.3	337.3	M-21H
101	ACCGCUCCAUGUGCGUCCCUCC	2482.3	309.28	309.28	x8_8-
28	UCUGUCACCCCAUUGAUCGCCA	5361.66	535.158	535.159	d17_10-
85	GUCCCCUUCCUCCCUCACCGCU	4563.61	303.233	303.233	z15_15-
76	UAGGCGGGUGUCCCCUUCCUCC	900.159	224.032	224.032	a3_4-
85	GUCCCCUUCCUCCCUCACCGCU	4257.58	850.509	850.508	z14_5-
45	CGCCAGGGUUGAUUCGGCUGAU	900.159	224.032	224.032	z3_4-
149	ACGACCAUCCCCGAUAGAGGAG	4891.67	325.104	325.103	w15_15-
149	ACGACCAUCCCCGAUAGAGGAG	4567.64	325.252	325.252	x14_14-
116	UCCCUCCCGAAGCUGCGCGCUC	1641.21	163.113	163.113	a-B6_10-
28	UCUGUCACCCCAUUGAUCGCCA	6241.84	479.134	479.135	z20_13-
140	UCGAAGAGGACGACCAUCCCCG	6769.94	337.489	337.49	d21_20-
149	ACGACCAUCCCCGAUAGAGGAG	4262.6	851.512	851.511	x13_5-
140	UCGAAGAGGACGACCAUCCCCG	6503.93	590.258	590.257	w20_11-
149	ACGACCAUCCCCGAUAGAGGAG	3670.53	332.676	332.676	w11_11-
108	CAUGUGCGUCCCUCCCGAAGCU	748.125	186.024	186.024	a-B3_4-
52	GUUGAUUCGGCUGAUCUGGCUG	765.105	765.105	765.105	a-B3-neutral
100	CACCGCUCCAUGUGCGUCCCUC	748.125	186.024	186.024	a-B3_4-
76	UAGGCGGGUGUCCCCUUCCUCC	2971.38	269.118	269.118	c9_11-
60	GGCUGAUCUGGCUGGCUAGGCG	3825.53	181.161	181.16	b12_21-
140	UCGAAGAGGACGACCAUCCCCG	4826.67	401.215	401.215	w15_12-
92	UCCUCCCUCACCGCUCCAUGUG	1641.21	163.113	163.113	a-B6_10-
140	UCGAAGAGGACGACCAUCCCCG	4136.58	187.018	187.019	w13_22-
68	UGGCUGGCUAGGCGGGUGUCCC	765.105	765.105	765.105	a-B3-neutral
100	CACCGCUCCAUGUGCGUCCCUC	1703.26	339.643	339.643	a-B6_5-
60	GGCUGAUCUGGCUGGCUAGGCG	4803.64	479.356	479.356	a15_10-
84	UGUCCCCUUCCUCCCUCACCGC	765.105	765.105	765.105	a-B3-neutral
36	CCCAUUGAUCGCCAGGGUUGAU	3061.43	339.151	339.151	a10_9-
124	GAAGCUGCGCGCUCGGUCGAAG	6166.81	323.561	323.561	c19_19-
76	UAGGCGGGUGUCCCCUUCCUCC	4762.65	679.371	679.371	a15_7-
124	GAAGCUGCGCGCUCGGUCGAAG	6166.81	684.193	684.192	c19_9-
68	UGGCUGGCUAGGCGGGUGUCCC	1721.22	214.144	214.145	a-B6_8-
100	CACCGCUCCAUGUGCGUCCCUC	2619.36	237.116	237.117	a-B9_11-
36	CCCAUUGAUCGCCAGGGUUGAU	3600.47	239.024	239.024	a-B12_15-
124	GAAGCUGCGCGCUCGGUCGAAG	6824.91	340.238	340.238	c21_20-
44	UCGCCAGGGUUGAUUCGGCUGA	3825.53	181.161	181.16	b12_21-
124	GAAGCUGCGCGCUCGGUCGAAG	6824.91	340.238	340.238	x21_20-
20	CUGCGACAUCUGUCACCCCAUU	3600.47	239.024	239.024	a-B12_15-
156	UCCCCGAUAGAGGAGGACCGGU	4891.67	325.104	325.103	d15_15-
124	GAAGCUGCGCGCUCGGUCGAAG	6166.81	323.561	323.561	x19_19-
124	GAAGCUGCGCGCUCGGUCGAAG	6166.81	684.193	684.192	x19_9-
92	UCCUCCCUCACCGCUCCAUGUG	4257.58	850.508	850.508	a14_5-
84	UGUCCCCUUCCUCCCUCACCGC	2291.29	457.251	457.251	a-B8_5-
116	UCCCUCCCGAAGCUGCGCGCUC	6351.83	287.712	287.712	c20_22-
156	UCCCCGAUAGAGGAGGACCGGU	5332.74	312.683	312.683	a-B17_17-
92	UCCUCCCUCACCGCUCCAUGUG	4563.61	303.233	303.233	a15_15-
116	UCCCUCCCGAAGCUGCGCGCUC	6595.9	823.48	823.48	b21_8-
20	CUGCGACAUCUGUCACCCCAUU	4789.62	227.069	227.069	d15_21-
60	GGCUGAUCUGGCUGGCUAGGCG	5782.79	339.156	339.155	z18_17-
124	GAAGCUGCGCGCUCGGUCGAAG	4578.62	415.23	415.231	w14_11-
139	GUCGAAGAGGACGACCAUCCCC	765.105	765.105	765.105	a-B3-neutral
116	UCCCUCCCGAAGCUGCGCGCUC	6351.83	287.712	287.712	x20_22-
132	GCGCUCGGUCGAAGAGGACGAC	4560.61	239.024	239.024	c14_19-
124	GAAGCUGCGCGCUCGGUCGAAG	4560.61	239.024	239.024	x14_19-
132	GCGCUCGGUCGAAGAGGACGAC	4578.62	415.23	415.231	d14_11-
36	CCCAUUGAUCGCCAGGGUUGAU	5784.75	339.272	339.272	d18_17-
92	UCCUCCCUCACCGCUCCAUGUG	5502.74	249.117	249.117	a18_22-
92	UCCUCCCUCACCGCUCCAUGUG	5502.74	422.28	422.281	a18_13-
124	GAAGCUGCGCGCUCGGUCGAAG	3910.52	324.869	324.869	x12_12-
36	CCCAUUGAUCGCCAGGGUUGAU	6072.77	356.214	356.215	c19_17-
76	UAGGCGGGUGUCCCCUUCCUCC	5575.72	397.258	397.258	z18_14-
148	GACGACCAUCCCCGAUAGAGGA	2836.45	404.199	404.198	b9_7-
116	UCCCUCCCGAAGCUGCGCGCUC	4763.69	339.255	339.255	y15_14-
68	UGGCUGGCUAGGCGGGUGUCCC	5267.68	404.198	404.198	c16_13-
27	AUCUGUCACCCCAUUGAUCGCC	3061.43	339.151	339.151	a10_9-
148	GACGACCAUCCCCGAUAGAGGA	3446.53	163.113	163.113	b11_21-
156	UCCCCGAUAGAGGAGGACCGGU	5870.86	325.151	325.152	y18_18-
108	CAUGUGCGUCCCUCCCGAAGCU	6682.85	667.278	667.277	x21_10-
60	GGCUGAUCUGGCUGGCUAGGCG	3196.46	187.019	187.019	z10_17-
27	AUCUGUCACCCCAUUGAUCGCC	3384.48	187.019	187.019	b11_18-
68	UGGCUGGCUAGGCGGGUGUCCC	6032.78	401.178	401.178	a-B19_15-
52	GUUGAUUCGGCUGAUCUGGCUG	6129.76	339.534	339.534	x19_18-
139	GUCGAAGAGGACGACCAUCCCC	3261.51	325.143	325.143	b10_10-
148	GACGACCAUCCCCGAUAGAGGA	4136.58	187.018	187.019	d13_22-
20	CUGCGACAUCUGUCACCCCAUU	6241.84	479.134	479.135	z20_13-
27	AUCUGUCACCCCAUUGAUCGCC	4080.53	239.023	239.024	c13_17-
68	UGGCUGGCUAGGCGGGUGUCCC	6449.85	292.167	292.167	a20_22-
139	GUCGAAGAGGACGACCAUCCCC	3670.52	332.676	332.676	d11_11-
92	UCCUCCCUCACCGCUCCAUGUG	5295.72	587.406	587.405	y17_9-
68	UGGCUGGCUAGGCGGGUGUCCC	6643.85	663.377	663.376	a-B21_10-
148	GACGACCAUCCCCGAUAGAGGA	4906.7	257.24	257.24	a-B16_19-
92	UCCUCCCUCACCGCUCCAUGUG	4765.61	432.229	432.229	w15_11-
52	GUUGAUUCGGCUGAUCUGGCUG	4763.64	339.252	339.253	z15_14-
132	GCGCUCGGUCGAAGAGGACGAC	5812.85	340.924	340.924	z18_17-
132	GCGCUCGGUCGAAGAGGACGAC	5604.8	430.13	430.13	w17_13-
132	GCGCUCGGUCGAAGAGGACGAC	5219.79	325.229	325.229	y16_16-
68	UGGCUGGCUAGGCGGGUGUCCC	6143.78	340.313	340.314	x19_18-
36	CCCAUUGAUCGCCAGGGUUGAU	3261.41	325.134	325.133	x10_10-
139	GUCGAAGAGGACGACCAUCCCC	5259.75	291.2	291.2	d16_18-
20	CUGCGACAUCUGUCACCCCAUU	3384.48	187.019	187.019	y11_18-
75	CUAGGCGGGUGUCCCCUUCCUC	6921.3	493.371	493.372	M-14H
139	GUCGAAGAGGACGACCAUCCCC	5588.8	265.126	265.126	d17_21-
108	CAUGUGCGUCCCUCCCGAAGCU	2812.44	280.236	280.236	y9_10-
68	UGGCUGGCUAGGCGGGUGUCCC	4762.65	679.371	679.371	z15_7-
84	UGUCCCCUUCCUCCCUCACCGC	4563.61	303.233	303.233	z15_15-
100	CACCGCUCCAUGUGCGUCCCUC	2482.3	309.28	309.28	x8_8-
115	GUCCCUCCCGAAGCUGCGCGCU	765.105	765.105	765.105	a-B3-neutral
84	UGUCCCCUUCCUCCCUCACCGC	4257.58	850.509	850.508	z14_5-
36	CCCAUUGAUCGCCAGGGUUGAU	900.159	224.032	224.032	z3_4-
139	GUCGAAGAGGACGACCAUCCCC	6769.94	337.49	337.49	w21_20-
44	UCGCCAGGGUUGAUUCGGCUGA	900.159	224.032	224.032	z3_4-
132	GCGCUCGGUCGAAGAGGACGAC	1631.25	325.241	325.242	w5_5-
115	GUCCCUCCCGAAGCUGCGCGCU	2291.29	457.251	457.251	a-B8_5-
115	GUCCCUCCCGAAGCUGCGCGCU	2482.3	309.28	309.28	c8_8-
123	CGAAGCUGCGCGCUCGGUCGAA	4763.68	339.255	339.255	b15_14-
59	CGGCUGAUCUGGCUGGCUAGGC	3825.53	181.161	181.16	b12_21-
139	GUCGAAGAGGACGACCAUCCCC	4136.58	187.018	187.019	w13_22-
75	CUAGGCGGGUGUCCCCUUCCUC	3196.46	187.019	187.019	a10_17-
139	GUCGAAGAGGACGACCAUCCCC	2160.28	239.024	239.024	x7_9-
75	CUAGGCGGGUGUCCCCUUCCUC	4762.65	679.371	679.371	a15_7-
35	CCCCAUUGAUCGCCAGGGUUGA	3061.43	339.151	339.151	a10_9-
123	CGAAGCUGCGCGCUCGGUCGAA	6824.91	340.238	340.238	x21_20-
83	GUGUCCCCUUCCUCCCUCACCG	765.105	765.105	765.105	a-B3-neutral
35	CCCCAUUGAUCGCCAGGGUUGA	3384.48	187.019	187.019	b11_18-
155	AUCCCCGAUAGAGGAGGACCGG	4297.6	715.259	715.26	a-B14_6-
59	CGGCUGAUCUGGCUGGCUAGGC	6587.85	312.699	312.699	a-B21_21-
91	UUCCUCCCUCACCGCUCCAUGU	3401.41	339.133	339.133	d11_10-
83	GUGUCCCCUUCCUCCCUCACCG	1721.22	214.144	214.145	a-B6_8-
43	AUCGCCAGGGUUGAUUCGGCUG	4563.6	303.233	303.233	d14_15-
115	GUCCCUCCCGAAGCUGCGCGCU	6696.88	477.341	477.341	c21_14-
91	UUCCUCCCUCACCGCUCCAUGU	4563.61	303.233	303.233	a15_15-
115	GUCCCUCCCGAAGCUGCGCGCU	6595.9	823.48	823.48	y21_8-
115	GUCCCUCCCGAAGCUGCGCGCU	6351.83	287.712	287.712	x20_22-
51	GGUUGAUUCGGCUGAUCUGGCU	5112.67	339.837	339.836	b16_15-
59	CGGCUGAUCUGGCUGGCUAGGC	4763.64	339.252	339.253	z15_14-
99	UCACCGCUCCAUGUGCGUCCCU	4765.61	432.229	432.229	d15_11-
99	UCACCGCUCCAUGUGCGUCCCU	4861.63	242.074	242.074	a-B16_20-
166	AGGAGGACCGGUCUUCGGUCAA	3587.56	325.134	325.133	a11_11-
67	CUGGCUGGCUAGGCGGGUGUCC	3825.53	181.161	181.16	b12_21-
107	CCAUGUGCGUCCCUCCCGAAGC	6256.85	416.116	416.115	a20_15-
115	GUCCCUCCCGAAGCUGCGCGCU	4763.69	339.255	339.255	y15_14-
43	AUCGCCAGGGUUGAUUCGGCUG	6683.88	834.477	834.477	a21_8-
19	GCUGCGACAUCUGUCACCCCAU	6256.85	416.116	416.115	a20_15-
147	GGACGACCAUCCCCGAUAGAGG	3261.46	325.138	325.138	d10_10-
155	AUCCCCGAUAGAGGAGGACCGG	5259.8	437.308	437.309	y16_12-
19	GCUGCGACAUCUGUCACCCCAU	6683.88	834.478	834.477	d21_8-
147	GGACGACCAUCCCCGAUAGAGG	3662.52	243.16	243.16	a-B12_15-
19	GCUGCGACAUCUGUCACCCCAU	6241.84	479.134	479.135	z20_13-
67	CUGGCUGGCUAGGCGGGUGUCC	5590.73	265.217	265.217	d17_21-
51	GGUUGAUUCGGCUGAUCUGGCU	5377.7	447.134	447.134	y17_12-
107	CCAUGUGCGUCCCUCCCGAAGC	4763.64	339.252	339.253	w15_14-
35	CCCCAUUGAUCGCCAGGGUUGA	4563.61	303.233	303.233	w14_15-
147	GGACGACCAUCCCCGAUAGAGG	4728.7	674.52	674.519	a15_7-
155	AUCCCCGAUAGAGGAGGACCGG	3587.56	325.134	325.133	z11_11-
131	CGCGCUCGGUCGAAGAGGACGA	5812.85	340.924	340.924	z18_17-
147	GGACGACCAUCCCCGAUAGAGG	4826.67	401.215	401.215	d15_12-
131	CGCGCUCGGUCGAAGAGGACGA	5587.77	697.463	697.463	x17_8-
67	CUGGCUGGCUAGGCGGGUGUCC	6449.85	292.167	292.167	a20_22-
35	CCCCAUUGAUCGCCAGGGUUGA	3910.52	324.869	324.869	x12_12-
166	AGGAGGACCGGUCUUCGGUCAA	6514.86	500.135	500.135	d20_13-
131	CGCGCUCGGUCGAAGAGGACGA	5219.79	325.229	325.229	y16_16-
67	CUGGCUGGCUAGGCGGGUGUCC	6643.85	663.377	663.376	a-B21_10-
107	CCAUGUGCGUCCCUCCCGAAGC	2812.44	280.236	280.236	y9_10-
83	GUGUCCCCUUCCUCCCUCACCG	5784.76	339.272	339.272	z19_17-
170	GGACCGGUCUUCGGUCAAGGGU	6514.86	500.135	500.135	d20_13-
19	GCUGCGACAUCUGUCACCCCAU	3384.48	187.019	187.019	y11_18-
67	CUGGCUGGCUAGGCGGGUGUCC	6121.83	339.094	339.094	y19_18-
170	GGACCGGUCUUCGGUCAAGGGU	6841.89	525.292	525.291	c21_13-
83	GUGUCCCCUUCCUCCCUCACCG	4563.61	303.233	303.233	z15_15-
35	CCCCAUUGAUCGCCAGGGUUGA	900.159	224.032	224.032	z3_4-
147	GGACGACCAUCCCCGAUAGAGG	6055.88	355.221	355.221	y19_17-
190	GUAUACGAGUAGCUGCGCUCCC	765.105	765.105	765.105	a-B3-neutral
190	GUAUACGAGUAGCUGCGCUCCC	900.159	224.032	224.032	a3_4-
198	GUAGCUGCGCUCCCCUGCUAGA	765.105	765.105	765.105	a-B3-neutral
182	GGUCAAGGGUAUACGAGUAGCU	6008.81	285.126	285.126	a-B19_21-
198	GUAGCUGCGCUCCCCUGCUAGA	900.159	224.032	224.032	a3_4-
174	CGGUCUUCGGUCAAGGGUAUAC	3457.46	575.235	575.236	b11_6-
182	GGUCAAGGGUAUACGAGUAGCU	6241.84	479.134	479.135	d19_13-
194	ACGAGUAGCUGCGCUCCCCUGC	748.125	186.024	186.024	a-B3_4-
174	CGGUCUUCGGUCAAGGGUAUAC	4747.64	364.195	364.195	a15_13-
210	CCCUGCUAGAACCUCCAAACAA	2291.29	457.251	457.251	a-B8_5-
174	CGGUCUUCGGUCAAGGGUAUAC	5286.69	586.402	586.402	a-B17_9-
202	CUGCGCUCCCCUGCUAGAACCU	6256.85	416.116	416.115	a20_15-
182	GGUCAAGGGUAUACGAGUAGCU	4813.68	480.36	480.36	y15_10-
206	GCUCCCCUGCUAGAACCUCCAA	2482.3	309.28	309.28	c8_8-
214	GCUAGAACCUCCAAACAAGCUC	2836.45	404.199	404.198	b9_7-
190	GUAUACGAGUAGCUGCGCUCCC	4813.68	480.36	480.36	b15_10-
202	CUGCGCUCCCCUGCUAGAACCU	6256.85	416.116	416.115	z20_15-
218	GAACCUCCAAACAAGCUCUCAA	4070.63	338.211	338.212	a13_12-
174	CGGUCUUCGGUCAAGGGUAUAC	6805.87	339.286	339.285	d21_20-
174	CGGUCUUCGGUCAAGGGUAUAC	6805.87	339.286	339.285	w21_20-
226	AAACAAGCUCUCAAGGUCCAUU	4763.72	339.258	339.259	b15_14-
178	CUUCGGUCAAGGGUAUACGAGU	6811.87	339.586	339.585	x21_20-
174	CGGUCUUCGGUCAAGGGUAUAC	6115.78	338.757	338.757	w19_18-
194	ACGAGUAGCUGCGCUCCCCUGC	4257.58	850.508	850.508	d13_5-
165	GAGGAGGACCGGUCUUCGGUCA	3587.56	325.134	325.133	a11_11-
190	GUAUACGAGUAGCUGCGCUCCC	6555.86	467.268	467.268	a-B21_14-
210	CCCUGCUAGAACCUCCAAACAA	5149.69	428.133	428.132	a-B17_12-
226	AAACAAGCUCUCAAGGUCCAUU	5799.8	643.415	643.416	d18_9-
186	AAGGGUAUACGAGUAGCUGCGC	6241.84	479.134	479.135	d19_13-
218	GAACCUCCAAACAAGCUCUCAA	5854.83	265.121	265.121	a-B19_22-
186	AAGGGUAUACGAGUAGCUGCGC	6528.87	465.34	465.34	c20_14-
186	AAGGGUAUACGAGUAGCUGCGC	6769.94	337.489	337.49	z21_20-
234	UCUCAAGGUCCAUUUGUAGGAG	3600.47	239.024	239.024	a-B12_15-
222	CUCCAAACAAGCUCUCAAGGUC	4047.6	182.974	182.974	a13_22-
190	GUAUACGAGUAGCUGCGCUCCC	5149.68	428.132	428.132	w16_12-
210	CCCUGCUAGAACCUCCAAACAA	6594.95	658.488	658.488	b21_10-
198	GUAGCUGCGCUCCCCUGCUAGA	6682.85	667.278	667.277	x21_10-
178	CUUCGGUCAAGGGUAUACGAGU	2820.4	187.019	187.019	z9_15-
206	GCUCCCCUGCUAGAACCUCCAA	6234.86	889.686	889.686	b20_7-
218	GAACCUCCAAACAAGCUCUCAA	5621.81	561.174	561.174	z18_10-
226	AAACAAGCUCUCAAGGUCCAUU	5077.63	563.174	563.173	x16_9-
169	AGGACCGGUCUUCGGUCAAGGG	5286.69	586.402	586.402	a-B17_9-
165	GAGGAGGACCGGUCUUCGGUCA	6841.89	525.292	525.291	c21_13-
206	GCUCCCCUGCUAGAACCUCCAA	6242.88	311.136	311.136	y20_20-
165	GAGGAGGACCGGUCUUCGGUCA	6514.86	500.135	500.135	w20_13-
186	AAGGGUAUACGAGUAGCUGCGC	3910.52	324.869	324.869	x12_12-
222	CUCCAAACAAGCUCUCAAGGUC	5621.81	561.174	561.174	a18_10-
178	CUUCGGUCAAGGGUAUACGAGU	900.159	224.032	224.032	z3_4-
210	CCCUGCUAGAACCUCCAAACAA	4072.64	312.272	312.272	y13_13-
169	AGGACCGGUCUUCGGUCAAGGG	6841.89	525.292	525.291	x21_13-
214	GCUAGAACCUCCAAACAAGCUC	4047.6	182.974	182.974	z13_22-
169	AGGACCGGUCUUCGGUCAAGGG	6514.86	500.135	500.135	w20_13-
206	GCUCCCCUGCUAGAACCUCCAA	4047.6	182.974	182.974	z13_22-
181	CGGUCAAGGGUAUACGAGUAGC	4160.59	296.177	296.177	a13_14-
234	UCUCAAGGUCCAUUUGUAGGAG	6178.81	474.285	474.286	w19_13-
222	CUCCAAACAAGCUCUCAAGGUC	5799.8	643.415	643.416	w18_9-
194	ACGAGUAGCUGCGCUCCCCUGC	2482.3	309.28	309.28	x8_8-
234	UCUCAAGGUCCAUUUGUAGGAG	5544.72	325.152	325.152	w17_17-
185	CAAGGGUAUACGAGUAGCUGCG	748.125	186.024	186.024	a-B3_4-
225	CAAACAAGCUCUCAAGGUCCAU	748.125	186.024	186.024	a-B3_4-
181	CGGUCAAGGGUAUACGAGUAGC	6528.87	465.34	465.34	c20_14-
173	CCGGUCUUCGGUCAAGGGUAUA	3518.43	585.397	585.398	c11_6-
234	UCUCAAGGUCCAUUUGUAGGAG	3280.41	204.018	204.017	w10_16-
197	AGUAGCUGCGCUCCCCUGCUAG	900.159	224.032	224.032	a3_4-
181	CGGUCAAGGGUAUACGAGUAGC	6528.87	465.34	465.34	x20_14-
230	AAGCUCUCAAGGUCCAUUUGUA	4082.54	407.247	407.247	z13_10-
213	UGCUAGAACCUCCAAACAAGCU	765.105	765.105	765.105	a-B3-neutral
230	AAGCUCUCAAGGUCCAUUUGUA	3408.44	339.837	339.836	z11_10-
209	CCCCUGCUAGAACCUCCAAACA	2482.3	309.28	309.28	c8_8-
177	UCUUCGGUCAAGGGUAUACGAG	6115.77	338.757	338.757	d19_18-
189	GGUAUACGAGUAGCUGCGCUCC	4813.68	480.36	480.36	b15_10-
201	GCUGCGCUCCCCUGCUAGAACC	6256.85	416.116	416.115	z20_15-
225	CAAACAAGCUCUCAAGGUCCAU	4047.6	182.974	182.974	a13_22-
173	CCGGUCUUCGGUCAAGGGUAUA	6683.88	834.477	834.477	a21_8-
230	AAGCUCUCAAGGUCCAUUUGUA	900.159	224.032	224.032	z3_4-
173	CCGGUCUUCGGUCAAGGGUAUA	6805.87	339.286	339.285	w21_20-
217	AGAACCUCCAAACAAGCUCUCA	4070.63	338.211	338.212	a13_12-
233	CUCUCAAGGUCCAUUUGUAGGA	1641.21	163.113	163.113	a-B6_10-
229	CAAGCUCUCAAGGUCCAUUUGU	748.125	186.024	186.024	a-B3_4-
213	UGCUAGAACCUCCAAACAAGCU	4563.62	303.233	303.233	a-B15_15-
173	CCGGUCUUCGGUCAAGGGUAUA	4813.68	480.36	480.36	y15_10-
189	GGUAUACGAGUAGCUGCGCUCC	6804.89	424.298	424.297	d21_16-
225	CAAACAAGCUCUCAAGGUCCAU	5799.8	643.415	643.416	d18_9-
193	UACGAGUAGCUGCGCUCCCCUG	4563.6	303.233	303.233	d14_15-
209	CCCCUGCUAGAACCUCCAAACA	5149.69	428.133	428.132	a-B17_12-
168	GAGGACCGGUCUUCGGUCAAGG	3910.52	324.869	324.869	c12_12-
185	CAAGGGUAUACGAGUAGCUGCG	6528.87	465.34	465.34	c20_14-
189	GGUAUACGAGUAGCUGCGCUCC	5784.76	339.272	339.272	w18_17-
177	UCUUCGGUCAAGGGUAUACGAG	3878.57	645.421	645.422	z12_6-
189	GGUAUACGAGUAGCUGCGCUCC	5149.68	428.132	428.132	w16_12-
180	UCGGUCAAGGGUAUACGAGUAG	1721.22	214.144	214.145	a-B6_8-
193	UACGAGUAGCUGCGCUCCCCUG	5784.75	339.272	339.272	d18_17-
197	AGUAGCUGCGCUCCCCUGCUAG	6682.85	667.277	667.277	c21_10-
233	CUCUCAAGGUCCAUUUGUAGGA	3600.47	239.024	239.024	a-B12_15-
201	GCUGCGCUCCCCUGCUAGAACC	1631.25	325.241	325.242	w5_5-
205	CGCUCCCCUGCUAGAACCUCCA	5799.78	445.129	445.129	a-B19_13-
209	CCCCUGCUAGAACCUCCAAACA	6594.96	658.488	658.488	y21_10-
164	AGAGGAGGACCGGUCUUCGGUC	6841.89	525.292	525.291	x21_13-
205	CGCUCCCCUGCUAGAACCUCCA	6234.86	889.686	889.686	b20_7-
185	CAAGGGUAUACGAGUAGCUGCG	4563.61	303.233	303.233	w14_15-
164	AGAGGAGGACCGGUCUUCGGUC	6514.86	500.135	500.135	w20_13-
185	CAAGGGUAUACGAGUAGCUGCG	4257.58	850.508	850.508	w13_5-
193	UACGAGUAGCUGCGCUCCCCUG	6682.85	667.277	667.277	c21_10-
189	GGUAUACGAGUAGCUGCGCUCC	3501.45	699.283	699.282	x11_5-
205	CGCUCCCCUGCUAGAACCUCCA	6601.86	329.085	329.085	c21_20-
185	CAAGGGUAUACGAGUAGCUGCG	3910.52	324.869	324.869	x12_12-
168	GAGGACCGGUCUUCGGUCAAGG	6514.86	500.135	500.135	w20_13-
229	CAAGCUCUCAAGGUCCAUUUGU	4297.6	715.259	715.26	a-B14_6-
180	UCGGUCAAGGGUAUACGAGUAG	4160.59	296.177	296.177	a13_14-
209	CCCCUGCUAGAACCUCCAAACA	4070.63	338.211	338.212	z13_12-
172	ACCGGUCUUCGGUCAAGGGUAU	748.125	186.024	186.024	a-B3_4-
213	UGCUAGAACCUCCAAACAAGCU	4047.6	182.974	182.974	z13_22-
176	GUCUUCGGUCAAGGGUAUACGA	765.105	765.105	765.105	a-B3-neutral
180	UCGGUCAAGGGUAUACGAGUAG	4813.68	480.36	480.36	b15_10-
164	AGAGGAGGACCGGUCUUCGGUC	3457.46	575.236	575.236	y11_6-
221	CCUCCAAACAAGCUCUCAAGGU	5799.8	643.415	643.416	w18_9-
213	UGCUAGAACCUCCAAACAAGCU	2497.4	831.459	831.458	z8_3-
221	CCUCCAAACAAGCUCUCAAGGU	5085.74	461.332	461.333	y16_11-
193	UACGAGUAGCUGCGCUCCCCUG	2482.3	309.28	309.28	x8_8-
197	AGUAGCUGCGCUCCCCUGCUAG	900.159	224.032	224.032	z3_4-
200	AGCUGCGCUCCCCUGCUAGAAC	3501.45	699.283	699.282	c11_5-
180	UCGGUCAAGGGUAUACGAGUAG	6241.84	479.134	479.135	w19_13-
233	CUCUCAAGGUCCAUUUGUAGGA	4082.54	407.247	407.247	z13_10-
216	UAGAACCUCCAAACAAGCUCUC	900.159	224.032	224.032	a3_4-
163	UAGAGGAGGACCGGUCUUCGGU	900.159	224.032	224.032	a3_4-
233	CUCUCAAGGUCCAUUUGUAGGA	2935.36	325.143	325.143	w9_9-
229	CAAGCUCUCAAGGUCCAUUUGU	4082.54	407.247	407.247	z13_10-
208	UCCCCUGCUAGAACCUCCAAAC	2291.29	457.251	457.251	a-B8_5-
208	UCCCCUGCUAGAACCUCCAAAC	2482.3	309.28	309.28	c8_8-
172	ACCGGUCUUCGGUCAAGGGUAU	6804.89	424.298	424.297	d21_16-
224	CCAAACAAGCUCUCAAGGUCCA	4047.6	182.974	182.974	a13_22-
176	GUCUUCGGUCAAGGGUAUACGA	6805.87	339.286	339.285	d21_20-
172	ACCGGUCUUCGGUCAAGGGUAU	6683.88	834.478	834.477	z21_8-
200	AGCUGCGCUCCCCUGCUAGAAC	6256.85	416.116	416.115	z20_15-
163	UAGAGGAGGACCGGUCUUCGGU	3670.52	332.676	332.676	d11_11-
220	ACCUCCAAACAAGCUCUCAAGG	748.125	186.024	186.024	a-B3_4-
188	GGGUAUACGAGUAGCUGCGCUC	5583.74	557.366	557.367	d17_10-
180	UCGGUCAAGGGUAUACGAGUAG	900.159	224.032	224.032	z3_4-
176	GUCUUCGGUCAAGGGUAUACGA	6178.81	474.285	474.286	w19_13-
196	GAGUAGCUGCGCUCCCCUGCUA	3910.52	324.869	324.869	c12_12-
172	ACCGGUCUUCGGUCAAGGGUAU	4160.59	296.177	296.177	z13_14-
188	GGGUAUACGAGUAGCUGCGCUC	6804.89	424.298	424.297	w21_16-
196	GAGUAGCUGCGCUCCCCUGCUA	5149.68	428.132	428.132	d16_12-
184	UCAAGGGUAUACGAGUAGCUGC	6528.87	465.34	465.34	x20_14-
179	UUCGGUCAAGGGUAUACGAGUA	1721.22	214.144	214.145	a-B6_8-
167	GGAGGACCGGUCUUCGGUCAAG	5494.77	322.214	322.214	b17_17-
208	UCCCCUGCUAGAACCUCCAAAC	5646.73	312.699	312.699	c18_18-
167	GGAGGACCGGUCUUCGGUCAAG	5782.78	339.156	339.155	a18_17-
216	UAGAACCUCCAAACAAGCUCUC	6601.94	299.08	299.081	a21_22-
228	ACAAGCUCUCAAGGUCCAUUUG	748.125	186.024	186.024	a-B3_4-
208	UCCCCUGCUAGAACCUCCAAAC	6242.87	311.136	311.136	b20_20-
220	ACCUCCAAACAAGCUCUCAAGG	4070.63	338.211	338.212	a13_12-
163	UAGAGGAGGACCGGUCUUCGGU	5782.79	339.156	339.155	z18_17-
167	GGAGGACCGGUCUUCGGUCAAG	6514.86	500.135	500.135	d20_13-
179	UUCGGUCAAGGGUAUACGAGUA	2661.34	265.126	265.126	a-B9_10-
204	GCGCUCCCCUGCUAGAACCUCC	6256.85	416.116	416.115	a20_15-
196	GAGUAGCUGCGCUCCCCUGCUA	6682.85	667.278	667.277	x21_10-
220	ACCUCCAAACAAGCUCUCAAGG	4455.64	261.088	261.088	c14_17-
163	UAGAGGAGGACCGGUCUUCGGU	4763.64	339.252	339.253	z15_14-
192	AUACGAGUAGCUGCGCUCCCCU	6514.87	500.136	500.135	a-B21_13-
204	GCGCUCCCCUGCUAGAACCUCC	6601.86	329.085	329.085	x21_20-
192	AUACGAGUAGCUGCGCUCCCCU	6682.85	667.278	667.277	x21_10-
204	GCGCUCCCCUGCUAGAACCUCC	6234.86	889.686	889.686	y20_7-
199	UAGCUGCGCUCCCCUGCUAGAA	900.159	224.032	224.032	a3_4-
163	UAGAGGAGGACCGGUCUUCGGU	3457.46	575.236	575.236	y11_6-
212	CUGCUAGAACCUCCAAACAAGC	4455.64	261.089	261.088	x14_17-
216	UAGAACCUCCAAACAAGCUCUC	4047.6	182.974	182.974	z13_22-
204	GCGCUCCCCUGCUAGAACCUCC	5646.73	312.699	312.699	x18_18-
167	GGAGGACCGGUCUUCGGUCAAG	4747.64	364.195	364.195	z15_13-
208	UCCCCUGCUAGAACCUCCAAAC	4070.63	338.211	338.212	z13_12-
175	GGUCUUCGGUCAAGGGUAUACG	1721.22	214.144	214.145	a-B6_8-
179	UUCGGUCAAGGGUAUACGAGUA	6178.81	474.285	474.286	d19_13-
212	CUGCUAGAACCUCCAAACAAGC	1631.25	325.241	325.242	w5_5-
179	UUCGGUCAAGGGUAUACGAGUA	6811.87	339.586	339.585	c21_20-
179	UUCGGUCAAGGGUAUACGAGUA	6528.87	465.34	465.34	x20_14-
192	AUACGAGUAGCUGCGCUCCCCU	2482.3	309.28	309.28	x8_8-
183	GUCAAGGGUAUACGAGUAGCUG	765.105	765.105	765.105	a-B3-neutral
179	UUCGGUCAAGGGUAUACGAGUA	6241.84	479.134	479.135	w19_13-
232	GCUCUCAAGGUCCAUUUGUAGG	4789.62	227.069	227.069	d15_21-
175	GGUCUUCGGUCAAGGGUAUACG	3457.46	575.235	575.236	b11_6-
232	GCUCUCAAGGUCCAUUUGUAGG	5077.63	563.174	563.173	c16_9-
228	ACAAGCUCUCAAGGUCCAUUUG	6595.89	823.479	823.48	a21_8-
228	ACAAGCUCUCAAGGUCCAUUUG	6675.86	833.474	833.473	c21_8-
187	AGGGUAUACGAGUAGCUGCGCU	3878.57	645.421	645.422	a12_6-
203	UGCGCUCCCCUGCUAGAACCUC	765.105	765.105	765.105	a-B3-neutral
187	AGGGUAUACGAGUAGCUGCGCU	4072.57	369.226	369.227	a-B13_11-
171	GACCGGUCUUCGGUCAAGGGUA	6514.86	500.135	500.135	d20_13-
232	GCUCUCAAGGUCCAUUUGUAGG	6115.78	338.757	338.757	w19_18-
171	GACCGGUCUUCGGUCAAGGGUA	6804.89	424.298	424.297	w21_16-
199	UAGCUGCGCUCCCCUGCUAGAA	6682.85	667.277	667.277	c21_10-
207	CUCCCCUGCUAGAACCUCCAAA	2482.3	309.28	309.28	c8_8-
179	UUCGGUCAAGGGUAUACGAGUA	900.159	224.032	224.032	z3_4-
175	GGUCUUCGGUCAAGGGUAUACG	6805.87	339.286	339.285	d21_20-
175	GGUCUUCGGUCAAGGGUAUACG	6805.87	339.286	339.285	w21_20-
215	CUAGAACCUCCAAACAAGCUCU	4047.6	182.974	182.974	a13_22-
187	AGGGUAUACGAGUAGCUGCGCU	6008.81	285.126	285.126	a-B19_21-
228	ACAAGCUCUCAAGGUCCAUUUG	4081.56	339.122	339.123	z13_12-
191	UAUACGAGUAGCUGCGCUCCCC	2820.4	187.019	187.019	a9_15-
238	AAGGUCCAUUUGUAGGAGAACG	3511.44	701.279	701.28	c11_5-
195	CGAGUAGCUGCGCUCCCCUGCU	3910.52	324.869	324.869	c12_12-
171	GACCGGUCUUCGGUCAAGGGUA	4160.59	296.177	296.177	z13_14-
238	AAGGUCCAUUUGUAGGAGAACG	4082.54	407.247	407.247	a13_10-
187	AGGGUAUACGAGUAGCUGCGCU	6769.94	337.489	337.49	a21_20-
183	GUCAAGGGUAUACGAGUAGCUG	6241.84	479.134	479.135	d19_13-
191	UAUACGAGUAGCUGCGCUCCCC	3343.45	302.942	302.942	a-B11_11-
232	GCUCUCAAGGUCCAUUUGUAGG	2935.36	325.143	325.143	w9_9-
236	UCAAGGUCCAUUUGUAGGAGAA	6121.78	321.191	321.19	c19_19-
183	GUCAAGGGUAUACGAGUAGCUG	6528.87	465.34	465.34	c20_14-
211	CCUGCUAGAACCUCCAAACAAG	5502.75	422.281	422.281	a-B18_13-
183	GUCAAGGGUAUACGAGUAGCUG	6528.87	465.34	465.34	x20_14-
195	CGAGUAGCUGCGCUCCCCUGCU	5149.68	428.132	428.132	d16_12-
183	GUCAAGGGUAUACGAGUAGCUG	6241.84	479.134	479.135	w19_13-
207	CUCCCCUGCUAGAACCUCCAAA	5149.69	428.133	428.132	a-B17_12-
223	UCCAAACAAGCUCUCAAGGUCC	4047.6	182.974	182.974	a13_22-
236	UCAAGGUCCAUUUGUAGGAGAA	6122.85	339.151	339.151	y19_18-
240	GGUCCAUUUGUAGGAGAACGUA	2661.34	265.126	265.126	a-B9_10-
183	GUCAAGGGUAUACGAGUAGCUG	5583.74	557.366	557.367	w17_10-
238	AAGGUCCAUUUGUAGGAGAACG	6122.85	339.151	339.151	b19_18-
207	CUCCCCUGCUAGAACCUCCAAA	5646.73	312.699	312.699	c18_18-
171	GACCGGUCUUCGGUCAAGGGUA	900.159	224.032	224.032	z3_4-
215	CUAGAACCUCCAAACAAGCUCU	6601.94	299.08	299.081	z21_22-
240	GGUCCAUUUGUAGGAGAACGUA	3442.45	214.145	214.145	b11_16-
183	GUCAAGGGUAUACGAGUAGCUG	4813.68	480.36	480.36	y15_10-
219	AACCUCCAAACAAGCUCUCAAG	4072.64	312.272	312.272	b13_13-
203	UGCGCUCCCCUGCUAGAACCUC	6256.85	416.116	416.115	a20_15-
238	AAGGUCCAUUUGUAGGAGAACG	6178.81	474.285	474.286	w19_13-
215	CUAGAACCUCCAAACAAGCUCU	5621.81	561.174	561.174	z18_10-
244	CAUUUGUAGGAGAACGUAGGGU	748.125	186.024	186.024	a-B3_4-
203	UGCGCUCCCCUGCUAGAACCUC	6234.86	889.686	889.686	y20_7-
211	CCUGCUAGAACCUCCAAACAAG	4070.63	338.211	338.212	z13_12-
240	GGUCCAUUUGUAGGAGAACGUA	5544.71	325.152	325.152	d17_17-
215	CUAGAACCUCCAAACAAGCUCU	4047.6	182.974	182.974	z13_22-
219	AACCUCCAAACAAGCUCUCAAG	5621.81	561.174	561.174	a18_10-
203	UGCGCUCCCCUGCUAGAACCUC	5646.73	312.699	312.699	x18_18-
236	UCAAGGUCCAUUUGUAGGAGAA	1615.3	322.052	322.051	y5_5-
238	AAGGUCCAUUUGUAGGAGAACG	3878.57	645.421	645.422	z12_6-
227	AACAAGCUCUCAAGGUCCAUUU	2497.4	831.459	831.458	a8_3-
238	AAGGUCCAUUUGUAGGAGAACG	3670.53	332.676	332.676	w11_11-
240	GGUCCAUUUGUAGGAGAACGUA	6178.81	474.285	474.286	d19_13-
207	CUCCCCUGCUAGAACCUCCAAA	4721.7	471.162	471.163	z15_10-
240	GGUCCAUUUGUAGGAGAACGUA	6811.87	339.586	339.585	c21_20-
248	UGUAGGAGAACGUAGGGUAGUC	765.105	765.105	765.105	a-B3-neutral
195	CGAGUAGCUGCGCUCCCCUGCU	2482.3	309.28	309.28	x8_8-
242	UCCAUUUGUAGGAGAACGUAGG	3408.44	339.837	339.836	a11_10-
246	UUUGUAGGAGAACGUAGGGUAG	2935.36	325.143	325.143	d9_9-
246	UUUGUAGGAGAACGUAGGGUAG	3280.41	204.018	204.017	d10_16-
242	UCCAUUUGUAGGAGAACGUAGG	4082.54	407.247	407.247	a13_10-
227	AACAAGCUCUCAAGGUCCAUUU	4610.66	270.207	270.208	a-B15_17-
219	AACCUCCAAACAAGCUCUCAAG	4763.72	339.258	339.259	y15_14-
227	AACAAGCUCUCAAGGUCCAUUU	4955.7	618.455	618.456	a-B16_8-
227	AACAAGCUCUCAAGGUCCAUUU	5085.74	461.332	461.333	b16_11-
237	CAAGGUCCAUUUGUAGGAGAAC	748.125	186.024	186.024	a-B3_4-
231	AGCUCUCAAGGUCCAUUUGUAG	5632.74	311.922	311.923	a18_18-
244	CAUUUGUAGGAGAACGUAGGGU	6122.85	339.151	339.151	b19_18-
248	UGUAGGAGAACGUAGGGUAGUC	3878.57	645.421	645.422	a12_6-
242	UCCAUUUGUAGGAGAACGUAGG	6121.78	321.191	321.19	c19_19-
248	UGUAGGAGAACGUAGGGUAGUC	4072.57	369.226	369.227	a-B13_11-
252	GGAGAACGUAGGGUAGUCAAGC	3670.52	332.676	332.676	d11_11-
264	GUAGUCAAGCUUCCAAGACUCC	765.105	765.105	765.105	a-B3-neutral
264	GUAGUCAAGCUUCCAAGACUCC	900.159	224.032	224.032	a3_4-
227	AACAAGCUCUCAAGGUCCAUUU	6595.89	823.479	823.48	z21_8-
240	GGUCCAUUUGUAGGAGAACGUA	900.159	224.032	224.032	z3_4-
260	UAGGGUAGUCAAGCUUCCAAGA	900.159	224.032	224.032	a3_4-
237	CAAGGUCCAUUUGUAGGAGAAC	2836.45	404.199	404.198	b9_7-
235	CUCAAGGUCCAUUUGUAGGAGA	4886.62	324.767	324.767	a-B16_15-
254	AGAACGUAGGGUAGUCAAGCUU	2731.4	545.273	545.273	a-B9_5-
250	UAGGAGAACGUAGGGUAGUCAA	900.159	224.032	224.032	a3_4-
246	UUUGUAGGAGAACGUAGGGUAG	6914.91	575.235	575.236	x21_12-
227	AACAAGCUCUCAAGGUCCAUUU	5632.75	311.923	311.923	z18_18-
252	GGAGAACGUAGGGUAGUCAAGC	5322.73	265.129	265.129	c16_20-
254	AGAACGUAGGGUAGUCAAGCUU	3670.52	332.676	332.676	d11_11-
237	CAAGGUCCAUUUGUAGGAGAAC	4081.56	339.122	339.123	a13_12-
235	CUCAAGGUCCAUUUGUAGGAGA	6115.77	338.757	338.757	d19_18-
254	AGAACGUAGGGUAGUCAAGCUU	3878.57	645.421	645.422	a12_6-
262	GGGUAGUCAAGCUUCCAAGACU	4160.59	296.177	296.177	a13_14-
254	AGAACGUAGGGUAGUCAAGCUU	4072.57	369.226	369.227	a-B13_11-
246	UUUGUAGGAGAACGUAGGGUAG	5322.73	265.129	265.129	x16_20-
266	AGUCAAGCUUCCAAGACUCCAG	900.159	224.032	224.032	a3_4-
244	CAUUUGUAGGAGAACGUAGGGU	3878.57	645.421	645.422	z12_6-
248	UGUAGGAGAACGUAGGGUAGUC	6914.91	575.235	575.236	c21_12-
242	UCCAUUUGUAGGAGAACGUAGG	3670.53	332.676	332.676	w11_11-
248	UGUAGGAGAACGUAGGGUAGUC	6931.94	329.084	329.085	w21_21-
227	AACAAGCUCUCAAGGUCCAUUU	3511.44	701.28	701.28	x11_5-
231	AGCUCUCAAGGUCCAUUUGUAG	3408.44	339.837	339.836	z11_10-
256	AACGUAGGGUAGUCAAGCUUCC	3878.57	645.421	645.422	a12_6-
260	UAGGGUAGUCAAGCUUCCAAGA	3261.41	325.133	325.133	c10_10-
235	CUCAAGGUCCAUUUGUAGGAGA	6122.85	339.151	339.151	y19_18-
256	AACGUAGGGUAGUCAAGCUUCC	4072.57	369.226	369.227	a-B13_11-
235	CUCAAGGUCCAUUUGUAGGAGA	5544.72	325.152	325.152	w17_17-
246	UUUGUAGGAGAACGUAGGGUAG	3878.57	645.421	645.422	z12_6-
264	GUAGUCAAGCUUCCAAGACUCC	4081.56	339.122	339.123	a13_12-
258	CGUAGGGUAGUCAAGCUUCCAA	4160.59	296.177	296.177	a13_14-
237	CAAGGUCCAUUUGUAGGAGAAC	6178.81	474.285	474.286	d19_13-
260	UAGGGUAGUCAAGCUUCCAAGA	4813.68	480.36	480.36	b15_10-
248	UGUAGGAGAACGUAGGGUAGUC	4160.59	296.177	296.177	z13_14-
237	CAAGGUCCAUUUGUAGGAGAAC	6178.81	474.285	474.286	w19_13-
264	GUAGUCAAGCUUCCAAGACUCC	5389.75	448.138	448.137	a17_12-
262	GGGUAGUCAAGCUUCCAAGACU	6427.85	337.3	337.3	w20_19-
239	AGGUCCAUUUGUAGGAGAACGU	4082.54	407.247	407.247	a13_10-
264	GUAGUCAAGCUUCCAAGACUCC	5487.73	782.953	782.954	d17_7-
231	AGCUCUCAAGGUCCAUUUGUAG	900.159	224.032	224.032	z3_4-
264	GUAGUCAAGCUUCCAAGACUCC	5583.75	557.367	557.367	a-B18_10-
248	UGUAGGAGAACGUAGGGUAGUC	3261.41	325.134	325.133	x10_10-
246	UUUGUAGGAGAACGUAGGGUAG	900.159	224.032	224.032	z3_4-
254	AGAACGUAGGGUAGUCAAGCUU	6178.81	474.285	474.286	w19_13-
241	GUCCAUUUGUAGGAGAACGUAG	765.105	765.105	765.105	a-B3-neutral
264	GUAGUCAAGCUUCCAAGACUCC	6121.82	339.094	339.094	d19_18-
254	AGAACGUAGGGUAGUCAAGCUU	5544.72	325.152	325.152	w17_17-
258	CGUAGGGUAGUCAAGCUUCCAA	6555.86	467.268	467.268	a-B21_14-
264	GUAGUCAAGCUUCCAAGACUCC	6427.85	337.3	337.3	d20_19-
260	UAGGGUAGUCAAGCUUCCAAGA	6449.84	292.167	292.167	c20_22-
239	AGGUCCAUUUGUAGGAGAACGU	5544.71	325.152	325.152	d17_17-
252	GGAGAACGUAGGGUAGUCAAGC	1631.25	325.241	325.242	w5_5-
266	AGUCAAGCUUCCAAGACUCCAG	5085.74	461.332	461.333	b16_11-
254	AGAACGUAGGGUAGUCAAGCUU	4813.68	480.36	480.36	y15_10-
250	UAGGAGAACGUAGGGUAGUCAA	6915.94	863.485	863.483	d21_8-
258	CGUAGGGUAGUCAAGCUUCCAA	6449.85	292.167	292.167	x20_22-
239	AGGUCCAUUUGUAGGAGAACGU	6122.85	339.151	339.151	b19_18-
258	CGUAGGGUAGUCAAGCUUCCAA	5487.73	782.954	782.954	w17_7-
254	AGAACGUAGGGUAGUCAAGCUU	3511.44	701.28	701.28	x11_5-
239	AGGUCCAUUUGUAGGAGAACGU	6811.87	339.586	339.585	x21_20-
241	GUCCAUUUGUAGGAGAACGUAG	3408.44	339.837	339.836	a11_10-
264	GUAGUCAAGCUUCCAAGACUCC	4080.53	239.023	239.024	x13_17-
256	AACGUAGGGUAGUCAAGCUUCC	3061.43	339.151	339.151	z10_9-
245	AUUUGUAGGAGAACGUAGGGUA	1361.16	339.282	339.282	a-B5_4-
260	UAGGGUAGUCAAGCUUCCAAGA	5085.74	461.332	461.333	y16_11-
268	UCAAGCUUCCAAGACUCCAGAC	3061.43	339.151	339.151	a10_9-
245	AUUUGUAGGAGAACGUAGGGUA	1706.21	340.234	340.233	a-B6_5-
239	AGGUCCAUUUGUAGGAGAACGU	3878.57	645.421	645.422	z12_6-
241	GUCCAUUUGUAGGAGAACGUAG	6178.81	474.285	474.286	d19_13-
245	AUUUGUAGGAGAACGUAGGGUA	2935.36	325.143	325.143	d9_9-
247	UUGUAGGAGAACGUAGGGUAGU	1706.21	340.234	340.233	a-B6_5-
253	GAGAACGUAGGGUAGUCAAGCU	1615.3	322.051	322.051	b5_5-
251	AGGAGAACGUAGGGUAGUCAAG	4609.71	511.182	511.182	b14_9-
241	GUCCAUUUGUAGGAGAACGUAG	6122.85	339.151	339.151	y19_18-
257	ACGUAGGGUAGUCAAGCUUCCA	748.125	186.024	186.024	a-B3_4-
249	GUAGGAGAACGUAGGGUAGUCA	765.105	765.105	765.105	a-B3-neutral
271	AGCUUCCAAGACUCCAGACACA	4563.62	303.233	303.233	a-B15_15-
249	GUAGGAGAACGUAGGGUAGUCA	900.159	224.032	224.032	a3_4-
243	CCAUUUGUAGGAGAACGUAGGG	6587.87	822.476	822.476	w20_8-
261	AGGGUAGUCAAGCUUCCAAGAC	3878.57	645.421	645.422	a12_6-
261	AGGGUAGUCAAGCUUCCAAGAC	4072.57	369.226	369.227	a-B13_11-
243	CCAUUUGUAGGAGAACGUAGGG	5322.73	265.129	265.129	x16_20-
253	GAGAACGUAGGGUAGUCAAGCU	3670.52	332.676	332.676	d11_11-
241	GUCCAUUUGUAGGAGAACGUAG	3670.53	332.676	332.676	w11_11-
259	GUAGGGUAGUCAAGCUUCCAAG	765.105	765.105	765.105	a-B3-neutral
243	CCAUUUGUAGGAGAACGUAGGG	4609.71	511.182	511.182	y14_9-
259	GUAGGGUAGUCAAGCUUCCAAG	900.159	224.032	224.032	a3_4-
255	GAACGUAGGGUAGUCAAGCUUC	3261.51	325.143	325.143	b10_10-
265	UAGUCAAGCUUCCAAGACUCCA	900.159	224.032	224.032	a3_4-
270	AAGCUUCCAAGACUCCAGACAC	4104.63	585.369	585.367	y13_7-
261	AGGGUAGUCAAGCUUCCAAGAC	4813.68	480.36	480.36	b15_10-
245	AUUUGUAGGAGAACGUAGGGUA	6587.87	822.476	822.476	d20_8-
243	CCAUUUGUAGGAGAACGUAGGG	3670.53	332.676	332.676	w11_11-
273	CUUCCAAGACUCCAGACACAUC	1641.21	163.113	163.113	a-B6_10-
255	GAACGUAGGGUAGUCAAGCUUC	3878.57	645.421	645.422	a12_6-
251	AGGAGAACGUAGGGUAGUCAAG	5855.85	307.195	307.195	y18_19-
245	AUUUGUAGGAGAACGUAGGGUA	6587.87	822.476	822.476	w20_8-
243	CCAUUUGUAGGAGAACGUAGGG	3261.51	325.143	325.143	y10_10-
268	UCAAGCUUCCAAGACUCCAGAC	4391.66	312.683	312.683	z14_14-
255	GAACGUAGGGUAGUCAAGCUUC	4072.57	369.226	369.227	a-B13_11-
249	GUAGGAGAACGUAGGGUAGUCA	3670.52	332.676	332.676	d11_11-
268	UCAAGCUUCCAAGACUCCAGAC	4104.63	585.369	585.367	y13_7-
249	GUAGGAGAACGUAGGGUAGUCA	3878.57	645.421	645.422	a12_6-
257	ACGUAGGGUAGUCAAGCUUCCA	4160.59	296.177	296.177	a13_14-
249	GUAGGAGAACGUAGGGUAGUCA	4072.57	369.226	369.227	a-B13_11-
241	GUCCAUUUGUAGGAGAACGUAG	900.159	224.032	224.032	z3_4-
253	GAGAACGUAGGGUAGUCAAGCU	5855.85	307.195	307.195	b18_19-
247	UUGUAGGAGAACGUAGGGUAGU	6587.87	822.476	822.476	d20_8-
270	AAGCUUCCAAGACUCCAGACAC	1631.25	325.241	325.242	w5_5-
247	UUGUAGGAGAACGUAGGGUAGU	6914.91	575.235	575.236	c21_12-
251	AGGAGAACGUAGGGUAGUCAAG	3878.57	645.421	645.422	z12_6-
247	UUGUAGGAGAACGUAGGGUAGU	6914.91	575.235	575.236	x21_12-
271	AGCUUCCAAGACUCCAGACACA	4104.63	585.369	585.367	y13_7-
263	GGUAGUCAAGCUUCCAAGACUC	5389.75	448.138	448.137	a17_12-
249	GUAGGAGAACGUAGGGUAGUCA	5322.73	265.129	265.129	c16_20-
261	AGGGUAGUCAAGCUUCCAAGAC	6121.82	339.094	339.094	w19_18-
245	AUUUGUAGGAGAACGUAGGGUA	3878.57	645.421	645.422	z12_6-
255	GAACGUAGGGUAGUCAAGCUUC	5855.85	307.195	307.195	b18_19-
263	GGUAGUCAAGCUUCCAAGACUC	5487.73	782.953	782.954	d17_7-
265	UAGUCAAGCUUCCAAGACUCCA	3511.44	701.279	701.28	c11_5-
268	UCAAGCUUCCAAGACUCCAGAC	1631.25	325.241	325.242	w5_5-
273	CUUCCAAGACUCCAGACACAUC	4080.53	239.023	239.024	c13_17-
263	GGUAGUCAAGCUUCCAAGACUC	5583.75	557.367	557.367	a-B18_10-
272	GCUUCCAAGACUCCAGACACAU	4721.7	471.162	471.163	z15_10-
253	GAGAACGUAGGGUAGUCAAGCU	6528.87	465.34	465.34	x20_14-
272	GCUUCCAAGACUCCAGACACAU	4047.6	182.974	182.974	z13_22-
257	ACGUAGGGUAGUCAAGCUUCCA	6178.81	474.285	474.286	d19_13-
255	GAACGUAGGGUAGUCAAGCUUC	6528.87	465.34	465.34	c20_14-
253	GAGAACGUAGGGUAGUCAAGCU	4813.68	480.36	480.36	y15_10-
269	CAAGCUUCCAAGACUCCAGACA	748.125	186.024	186.024	a-B3_4-
272	GCUUCCAAGACUCCAGACACAU	2497.4	831.459	831.458	z8_3-
273	CUUCCAAGACUCCAGACACAUC	5502.75	422.281	422.281	a-B18_13-
267	GUCAAGCUUCCAAGACUCCAGA	765.105	765.105	765.105	a-B3-neutral
253	GAGAACGUAGGGUAGUCAAGCU	4160.59	296.177	296.177	z13_14-
249	GUAGGAGAACGUAGGGUAGUCA	5855.85	307.195	307.195	y18_19-
265	UAGUCAAGCUUCCAAGACUCCA	6178.82	474.286	474.286	a-B20_13-
289	CACAUCCAAAUGAGGCGCUGCA	748.125	186.024	186.024	a-B3_4-
259	GUAGGGUAGUCAAGCUUCCAAG	5544.71	325.152	325.152	d17_17-
255	GAACGUAGGGUAGUCAAGCUUC	4081.56	339.122	339.123	z13_12-
245	AUUUGUAGGAGAACGUAGGGUA	900.159	224.032	224.032	z3_4-
249	GUAGGAGAACGUAGGGUAGUCA	4160.59	296.177	296.177	z13_14-
247	UUGUAGGAGAACGUAGGGUAGU	900.159	224.032	224.032	z3_4-
275	UCCAAGACUCCAGACACAUCCA	4891.69	325.105	325.105	a-B16_15-
290	ACAUCCAAAUGAGGCGCUGCAU	748.125	186.024	186.024	a-B3_4-
274	UUCCAAGACUCCAGACACAUCC	4563.62	303.233	303.233	a-B15_15-
275	UCCAAGACUCCAGACACAUCCA	5854.83	265.121	265.121	a-B19_22-
277	CAAGACUCCAGACACAUCCAAA	748.125	186.024	186.024	a-B3_4-
267	GUCAAGCUUCCAAGACUCCAGA	3600.47	239.024	239.024	a-B12_15-
275	UCCAAGACUCCAGACACAUCCA	6594.95	658.488	658.488	b21_10-
259	GUAGGGUAGUCAAGCUUCCAAG	5487.73	782.954	782.954	w17_7-
289	CACAUCCAAAUGAGGCGCUGCA	4610.66	270.207	270.208	a-B15_17-
274	UUCCAAGACUCCAGACACAUCC	6594.96	658.488	658.488	y21_10-
290	ACAUCCAAAUGAGGCGCUGCAU	3766.57	940.635	940.633	a12_4-
289	CACAUCCAAAUGAGGCGCUGCA	4955.7	618.455	618.456	a-B16_8-
279	AGACUCCAGACACAUCCAAAUG	2836.45	404.199	404.198	b9_7-
281	ACUCCAGACACAUCCAAAUGAG	748.125	186.024	186.024	a-B3_4-
285	CAGACACAUCCAAAUGAGGCGC	748.125	186.024	186.024	a-B3_4-
269	CAAGCUUCCAAGACUCCAGACA	5502.75	422.281	422.281	a-B18_13-
278	AAGACUCCAGACACAUCCAAAU	5854.83	265.121	265.121	a-B19_22-
280	GACUCCAGACACAUCCAAAUGA	2836.45	404.199	404.198	b9_7-
290	ACAUCCAAAUGAGGCGCUGCAU	4955.7	618.455	618.456	a-B16_8-
279	AGACUCCAGACACAUCCAAAUG	4104.63	585.368	585.367	b13_7-
291	CAUCCAAAUGAGGCGCUGCAUG	748.125	186.024	186.024	a-B3_4-
277	CAAGACUCCAGACACAUCCAAA	4104.63	585.368	585.367	b13_7-
259	GUAGGGUAGUCAAGCUUCCAAG	1631.25	325.241	325.242	w5_5-
276	CCAAGACUCCAGACACAUCCAA	4104.63	585.368	585.367	b13_7-
280	GACUCCAGACACAUCCAAAUGA	4104.63	585.368	585.367	b13_7-
276	CCAAGACUCCAGACACAUCCAA	4391.66	312.683	312.683	a14_14-
278	AAGACUCCAGACACAUCCAAAU	5621.81	561.174	561.174	z18_10-
279	AGACUCCAGACACAUCCAAAUG	5854.83	265.121	265.121	a-B19_22-
280	GACUCCAGACACAUCCAAAUGA	4891.69	325.105	325.105	a-B16_15-
277	CAAGACUCCAGACACAUCCAAA	5854.83	265.121	265.121	a-B19_22-
285	CAGACACAUCCAAAUGAGGCGC	4070.63	338.211	338.212	a13_12-
267	GUCAAGCUUCCAAGACUCCAGA	4104.63	585.369	585.367	y13_7-
281	ACUCCAGACACAUCCAAAUGAG	4047.6	182.974	182.974	a13_22-
276	CCAAGACUCCAGACACAUCCAA	5854.83	265.121	265.121	a-B19_22-
286	AGACACAUCCAAAUGAGGCGCU	2497.4	831.459	831.458	a8_3-
277	CAAGACUCCAGACACAUCCAAA	6641.99	414.117	414.117	b21_16-
280	GACUCCAGACACAUCCAAAUGA	5854.83	265.121	265.121	a-B19_22-
289	CACAUCCAAAUGAGGCGCUGCA	4257.58	850.508	850.508	w13_5-
290	ACAUCCAAAUGAGGCGCUGCAU	4563.61	303.233	303.233	w14_15-
289	CACAUCCAAAUGAGGCGCUGCA	3910.52	324.869	324.869	x12_12-
290	ACAUCCAAAUGAGGCGCUGCAU	3910.52	324.869	324.869	x12_12-
276	CCAAGACUCCAGACACAUCCAA	6641.99	414.117	414.117	y21_16-
267	GUCAAGCUUCCAAGACUCCAGA	1631.25	325.241	325.242	w5_5-
279	AGACUCCAGACACAUCCAAAUG	4763.72	339.258	339.259	y15_14-
284	CCAGACACAUCCAAAUGAGGCG	4455.64	261.088	261.088	c14_17-
286	AGACACAUCCAAAUGAGGCGCU	4763.72	339.258	339.259	b15_14-
276	CCAAGACUCCAGACACAUCCAA	4455.64	261.089	261.088	x14_17-
280	GACUCCAGACACAUCCAAAUGA	4763.72	339.258	339.259	y15_14-
276	CCAAGACUCCAGACACAUCCAA	4070.63	338.211	338.212	z13_12-
291	CAUCCAAAUGAGGCGCUGCAUG	6464.86	339.248	339.248	x20_19-
288	ACACAUCCAAAUGAGGCGCUGC	748.125	186.024	186.024	a-B3_4-
280	GACUCCAGACACAUCCAAAUGA	3766.57	940.635	940.633	z12_4-
279	AGACUCCAGACACAUCCAAAUG	900.159	224.032	224.032	z3_4-
283	UCCAGACACAUCCAAAUGAGGC	3572.5	187.019	187.019	x11_19-
280	GACUCCAGACACAUCCAAAUGA	2497.4	831.459	831.458	z8_3-
283	UCCAGACACAUCCAAAUGAGGC	3492.54	348.246	348.246	z11_10-
282	CUCCAGACACAUCCAAAUGAGG	5621.81	561.174	561.174	a18_10-
296	AAAUGAGGCGCUGCAUGUGGCA	1905.33	475.324	475.325	b6_4-
280	GACUCCAGACACAUCCAAAUGA	1905.33	475.324	475.325	y6_4-
294	CCAAAUGAGGCGCUGCAUGUGG	2497.4	831.459	831.458	a8_3-
291	CAUCCAAAUGAGGCGCUGCAUG	3910.52	324.869	324.869	x12_12-
281	ACUCCAGACACAUCCAAAUGAG	4763.72	339.258	339.259	y15_14-
293	UCCAAAUGAGGCGCUGCAUGUG	5502.74	249.117	249.117	d17_22-
295	CAAAUGAGGCGCUGCAUGUGGC	748.125	186.024	186.024	a-B3_4-
298	AUGAGGCGCUGCAUGUGGCAGU	900.159	224.032	224.032	a3_4-
280	GACUCCAGACACAUCCAAAUGA	900.159	224.032	224.032	z3_4-
294	CCAAAUGAGGCGCUGCAUGUGG	3492.54	348.246	348.246	a11_10-
294	CCAAAUGAGGCGCUGCAUGUGG	3572.5	187.019	187.019	c11_19-
292	AUCCAAAUGAGGCGCUGCAUGU	6464.86	339.248	339.248	x20_19-
293	UCCAAAUGAGGCGCUGCAUGUG	6464.85	339.248	339.248	c20_19-
299	UGAGGCGCUGCAUGUGGCAGUC	765.105	765.105	765.105	a-B3-neutral
293	UCCAAAUGAGGCGCUGCAUGUG	6578.89	312.272	312.272	a-B21_21-
299	UGAGGCGCUGCAUGUGGCAGUC	900.159	224.032	224.032	a3_4-
291	CAUCCAAAUGAGGCGCUGCAUG	900.159	224.032	224.032	z3_4-
294	CCAAAUGAGGCGCUGCAUGUGG	4891.67	325.104	325.103	d15_15-
295	CAAAUGAGGCGCUGCAUGUGGC	2731.4	545.273	545.273	a-B9_5-
292	AUCCAAAUGAGGCGCUGCAUGU	3825.53	181.161	181.16	y12_21-
293	UCCAAAUGAGGCGCUGCAUGUG	4826.67	401.215	401.215	z15_12-
288	ACACAUCCAAAUGAGGCGCUGC	4763.72	339.258	339.259	b15_14-
298	AUGAGGCGCUGCAUGUGGCAGU	3910.52	324.869	324.869	c12_12-
299	UGAGGCGCUGCAUGUGGCAGUC	3196.46	187.019	187.019	a10_17-
294	CCAAAUGAGGCGCUGCAUGUGG	6464.85	339.248	339.248	c20_19-
294	CCAAAUGAGGCGCUGCAUGUGG	6578.89	312.272	312.272	a-B21_21-
287	GACACAUCCAAAUGAGGCGCUG	4610.66	270.207	270.208	a-B15_17-
298	AUGAGGCGCUGCAUGUGGCAGU	4257.58	850.508	850.508	d13_5-
297	AAUGAGGCGCUGCAUGUGGCAG	4257.58	850.508	850.508	d13_5-
293	UCCAAAUGAGGCGCUGCAUGUG	3825.53	181.161	181.16	y12_21-
296	AAAUGAGGCGCUGCAUGUGGCA	6769.94	337.489	337.49	a21_20-
287	GACACAUCCAAAUGAGGCGCUG	4763.72	339.258	339.259	b15_14-
298	AUGAGGCGCUGCAUGUGGCAGU	4563.6	303.233	303.233	d14_15-
295	CAAAUGAGGCGCUGCAUGUGGC	4891.67	325.104	325.103	d15_15-
294	CCAAAUGAGGCGCUGCAUGUGG	6769.94	337.489	337.49	z21_20-
299	UGAGGCGCUGCAUGUGGCAGUC	3910.52	324.869	324.869	c12_12-
296	AAAUGAGGCGCUGCAUGUGGCA	6769.94	337.489	337.49	z21_20-
300	GAGGCGCUGCAUGUGGCAGUCU	3910.52	324.869	324.869	c12_12-
294	CCAAAUGAGGCGCUGCAUGUGG	5575.72	397.258	397.258	w17_14-
303	GCGCUGCAUGUGGCAGUCUGCC	3825.53	181.161	181.16	b12_21-
294	CCAAAUGAGGCGCUGCAUGUGG	4826.67	401.215	401.215	z15_12-
302	GGCGCUGCAUGUGGCAGUCUGC	3825.53	181.161	181.16	b12_21-
295	CAAAUGAGGCGCUGCAUGUGGC	6769.94	337.489	337.49	a21_20-
304	CGCUGCAUGUGGCAGUCUGCCU	3825.53	181.161	181.16	b12_21-
299	UGAGGCGCUGCAUGUGGCAGUC	5575.72	397.258	397.258	d17_14-
299	UGAGGCGCUGCAUGUGGCAGUC	5782.78	339.156	339.155	a18_17-
297	AAUGAGGCGCUGCAUGUGGCAG	6769.94	337.489	337.49	a21_20-
294	CCAAAUGAGGCGCUGCAUGUGG	3825.53	181.161	181.16	y12_21-
300	GAGGCGCUGCAUGUGGCAGUCU	4826.67	401.215	401.215	a15_12-
288	ACACAUCCAAAUGAGGCGCUGC	5502.74	249.117	249.117	w17_22-
295	CAAAUGAGGCGCUGCAUGUGGC	6769.94	337.489	337.49	z21_20-
288	ACACAUCCAAAUGAGGCGCUGC	5502.74	422.28	422.281	w17_13-
307	UGCAUGUGGCAGUCUGCCUUUC	765.105	765.105	765.105	a-B3-neutral
288	ACACAUCCAAAUGAGGCGCUGC	4891.67	325.104	325.103	w15_15-
306	CUGCAUGUGGCAGUCUGCCUUU	2661.34	265.126	265.126	a-B9_10-
295	CAAAUGAGGCGCUGCAUGUGGC	5782.79	339.156	339.155	z18_17-
294	CCAAAUGAGGCGCUGCAUGUGG	2852.39	166.78	166.78	z9_17-
300	GAGGCGCUGCAUGUGGCAGUCU	5494.77	322.214	322.214	b17_17-
295	CAAAUGAGGCGCUGCAUGUGGC	5494.77	322.214	322.214	y17_17-
301	AGGCGCUGCAUGUGGCAGUCUG	3910.52	324.869	324.869	c12_12-
309	CAUGUGGCAGUCUGCCUUUCUU	748.125	186.024	186.024	a-B3_4-
288	ACACAUCCAAAUGAGGCGCUGC	4257.58	850.508	850.508	w13_5-
298	AUGAGGCGCUGCAUGUGGCAGU	5782.79	339.156	339.155	z18_17-
304	CGCUGCAUGUGGCAGUCUGCCU	5286.69	586.402	586.402	a-B17_9-
299	UGAGGCGCUGCAUGUGGCAGUC	6841.89	525.292	525.291	x21_13-
297	AAUGAGGCGCUGCAUGUGGCAG	5494.77	322.214	322.214	y17_17-
299	UGAGGCGCUGCAUGUGGCAGUC	6514.86	500.135	500.135	w20_13-
287	GACACAUCCAAAUGAGGCGCUG	4891.67	325.104	325.103	w15_15-
288	ACACAUCCAAAUGAGGCGCUGC	3910.52	324.869	324.869	x12_12-
302	GGCGCUGCAUGUGGCAGUCUGC	5494.77	322.214	322.214	b17_17-
305	GCUGCAUGUGGCAGUCUGCCUU	3825.53	181.161	181.16	b12_21-
302	GGCGCUGCAUGUGGCAGUCUGC	5782.78	339.156	339.155	a18_17-
301	AGGCGCUGCAUGUGGCAGUCUG	4826.67	401.215	401.215	a15_12-
295	CAAAUGAGGCGCUGCAUGUGGC	3825.53	181.161	181.16	y12_21-
303	GCGCUGCAUGUGGCAGUCUGCC	6587.85	312.699	312.699	a-B21_21-
300	GAGGCGCUGCAUGUGGCAGUCU	6841.89	525.292	525.291	c21_13-
307	UGCAUGUGGCAGUCUGCCUUUC	2852.39	166.78	166.78	a9_17-
299	UGAGGCGCUGCAUGUGGCAGUC	4747.64	364.195	364.195	z15_13-
302	GGCGCUGCAUGUGGCAGUCUGC	6587.85	312.699	312.699	a-B21_21-
306	CUGCAUGUGGCAGUCUGCCUUU	4747.64	364.195	364.195	a15_13-
287	GACACAUCCAAAUGAGGCGCUG	3196.46	187.019	187.019	z10_17-
298	AUGAGGCGCUGCAUGUGGCAGU	3261.41	325.134	325.133	x10_10-
303	GCGCUGCAUGUGGCAGUCUGCC	6088.77	675.522	675.523	x19_9-
305	GCUGCAUGUGGCAGUCUGCCUU	5286.69	586.402	586.402	a-B17_9-
303	GCGCUGCAUGUGGCAGUCUGCC	6008.8	285.125	285.126	z19_21-
298	AUGAGGCGCUGCAUGUGGCAGU	2852.39	166.78	166.78	z9_17-
301	AGGCGCUGCAUGUGGCAGUCUG	6514.86	500.135	500.135	d20_13-
303	GCGCUGCAUGUGGCAGUCUGCC	4747.64	364.195	364.195	z15_13-
306	CUGCAUGUGGCAGUCUGCCUUU	6088.76	675.521	675.523	c19_9-
298	AUGAGGCGCUGCAUGUGGCAGU	900.159	224.032	224.032	z3_4-
309	CAUGUGGCAGUCUGCCUUUCUU	4747.64	364.195	364.195	a15_13-
308	GCAUGUGGCAGUCUGCCUUUCU	5286.69	586.402	586.402	a-B17_9-
302	GGCGCUGCAUGUGGCAGUCUGC	4747.64	364.195	364.195	z15_13-
310	AUGUGGCAGUCUGCCUUUCUUU	900.159	224.032	224.032	a3_4-
302	GGCGCUGCAUGUGGCAGUCUGC	3825.53	181.161	181.16	y12_21-
305	GCUGCAUGUGGCAGUCUGCCUU	5377.7	447.134	447.134	y17_12-
309	CAUGUGGCAGUCUGCCUUUCUU	6271.77	329.085	329.085	y20_19-
305	GCUGCAUGUGGCAGUCUGCCUU	3401.46	339.138	339.137	y11_10-
310	AUGUGGCAGUCUGCCUUUCUUU	3261.41	325.133	325.133	c10_10-
306	CUGCAUGUGGCAGUCUGCCUUU	3402.44	424.298	424.297	y11_8-
310	AUGUGGCAGUCUGCCUUUCUUU	4747.64	364.195	364.195	a15_13-
310	AUGUGGCAGUCUGCCUUUCUUU	5377.7	447.134	447.134	b17_12-
308	GCAUGUGGCAGUCUGCCUUUCU	2059.26	342.202	342.202	z7_6-
310	AUGUGGCAGUCUGCCUUUCUUU	6271.77	329.085	329.085	y20_19-

## Sheet: remodelled 7SK 
Window	Seq	theory_m/z of the fragment	theory_m/z of the fragment with any deletion	Peak assigned	ion
18	GGCUGCGACAUCUGUCACCCCAUUGAUCGCCAGGGU	11476.1	818.717	818.716	M-14H
17	UGGCUGCGACAUCUGUCACCCCAUUGAUCGCCAGGG	11476.1	818.717	818.716	M-14H
12	CGAUCUGGCUGCGACAUCUGUCACCCCAUUGAUCGC	419.073	419.073	419.072	a-B2-neutral
16	CUGGCUGCGACAUCUGUCACCCCAUUGAUCGCCAGG	419.073	419.073	419.072	a-B2-neutral
11	GCGAUCUGGCUGCGACAUCUGUCACCCCAUUGAUCG	1648.22	411.048	411.048	d5_4-
16	CUGGCUGCGACAUCUGUCACCCCAUUGAUCGCCAGG	1720.23	572.404	572.405	a-B6_3-
5	GUGAGGGCGAUCUGGCUGCGACAUCUGUCACCCCAU	2474.35	493.861	493.861	a-B8_5-
1	GGAUGUGAGGGCGAUCUGGCUGCGACAUCUGUCACC	3109.42	443.196	443.195	a-B10_7-
2	GAUGUGAGGGCGAUCUGGCUGCGACAUCUGUCACCC	3109.42	443.196	443.195	a-B10_7-
3	AUGUGAGGGCGAUCUGGCUGCGACAUCUGUCACCCC	3109.42	443.196	443.195	a-B10_7-
6	UGAGGGCGAUCUGGCUGCGACAUCUGUCACCCCAUU	3300.43	659.079	659.08	c10_5-
16	CUGGCUGCGACAUCUGUCACCCCAUUGAUCGCCAGG	3350.45	836.604	836.603	a-B11_4-
11	GCGAUCUGGCUGCGACAUCUGUCACCCCAUUGAUCG	3350.45	836.604	836.603	a-B11_4-
10	GGCGAUCUGGCUGCGACAUCUGUCACCCCAUUGAUC	3519.51	438.931	438.93	b11_8-
3	AUGUGAGGGCGAUCUGGCUGCGACAUCUGUCACCCC	3300.43	659.079	659.08	c10_5-
17	UGGCUGCGACAUCUGUCACCCCAUUGAUCGCCAGGG	3350.45	836.604	836.603	a-B11_4-
1	GGAUGUGAGGGCGAUCUGGCUGCGACAUCUGUCACC	3799.52	632.245	632.245	a-B12_6-
16	CUGGCUGCGACAUCUGUCACCCCAUUGAUCGCCAGG	3790.54	420.164	420.163	a12_9-
18	GGCUGCGACAUCUGUCACCCCAUUGAUCGCCAGGGU	3790.54	420.164	420.163	a12_9-
7	GAGGGCGAUCUGGCUGCGACAUCUGUCACCCCAUUG	4233.61	183.062	183.062	b13_23-
13	GAUCUGGCUGCGACAUCUGUCACCCCAUUGAUCGCC	4635.61	242.972	242.972	a-B15_19-
12	CGAUCUGGCUGCGACAUCUGUCACCCCAUUGAUCGC	4635.61	242.972	242.972	a-B15_19-
18	GGCUGCGACAUCUGUCACCCCAUUGAUCGCCAGGGU	4635.61	242.972	242.972	a-B15_19-
12	CGAUCUGGCUGCGACAUCUGUCACCCCAUUGAUCGC	4764.67	528.4	528.399	b15_9-
5	GUGAGGGCGAUCUGGCUGCGACAUCUGUCACCCCAU	5822.79	969.457	969.457	a18_6-
4	UGUGAGGGCGAUCUGGCUGCGACAUCUGUCACCCCA	5881.75	489.138	489.137	d18_12-
16	CUGGCUGCGACAUCUGUCACCCCAUUGAUCGCCAGG	5761.73	337.917	337.917	d18_17-
3	AUGUGAGGGCGAUCUGGCUGCGACAUCUGUCACCCC	5824.81	181.017	181.017	b18_32-
3	AUGUGAGGGCGAUCUGGCUGCGACAUCUGUCACCCC	5904.77	177.925	177.925	d18_33-
2	GAUGUGAGGGCGAUCUGGCUGCGACAUCUGUCACCC	6231.81	565.52	565.52	c19_11-
1	GGAUGUGAGGGCGAUCUGGCUGCGACAUCUGUCACC	6385.85	265.069	265.069	a-B20_24-
15	UCUGGCUGCGACAUCUGUCACCCCAUUGAUCGCCAG	5969.78	662.301	662.301	a19_9-
7	GAGGGCGAUCUGGCUGCGACAUCUGUCACCCCAUUG	6535.87	197.049	197.049	c20_33-
11	GCGAUCUGGCUGCGACAUCUGUCACCCCAUUGAUCG	6435.83	267.152	267.152	d20_24-
6	UGAGGGCGAUCUGGCUGCGACAUCUGUCACCCCAUU	6554.86	181.072	181.072	d20_36-
12	CGAUCUGGCUGCGACAUCUGUCACCCCAUUGAUCGC	6435.83	267.152	267.152	d20_24-
1	GGAUGUGAGGGCGAUCUGGCUGCGACAUCUGUCACC	6690.89	476.913	476.913	a-B21_14-
11	GCGAUCUGGCUGCGACAUCUGUCACCCCAUUGAUCG	6435.83	642.575	642.576	d20_10-
12	CGAUCUGGCUGCGACAUCUGUCACCCCAUUGAUCGC	6435.83	642.575	642.576	d20_10-
1	GGAUGUGAGGGCGAUCUGGCUGCGACAUCUGUCACC	6802.92	357.04	357.04	a21_19-
4	UGUGAGGGCGAUCUGGCUGCGACAUCUGUCACCCCA	6778.9	615.256	615.255	a21_11-
2	GAUGUGAGGGCGAUCUGGCUGCGACAUCUGUCACCC	6802.92	357.04	357.04	a21_19-
16	CUGGCUGCGACAUCUGUCACCCCAUUGAUCGCCAGG	6602.89	659.281	659.282	a21_10-
5	GUGAGGGCGAUCUGGCUGCGACAUCUGUCACCCCAU	6995.93	303.163	303.163	a-B22_23-
9	GGGCGAUCUGGCUGCGACAUCUGUCACCCCAUUGAU	6819.9	212.114	212.114	d21_32-
16	CUGGCUGCGACAUCUGUCACCCCAUUGAUCGCCAGG	6907.93	405.341	405.341	a22_17-
4	UGUGAGGGCGAUCUGGCUGCGACAUCUGUCACCCCA	7125.97	273.068	273.068	b22_26-
2	GAUGUGAGGGCGAUCUGGCUGCGACAUCUGUCACCC	7125.97	273.068	273.068	b22_26-
17	UGGCUGCGACAUCUGUCACCCCAUUGAUCGCCAGGG	6602.89	659.281	659.282	a21_10-
1	GGAUGUGAGGGCGAUCUGGCUGCGACAUCUGUCACC	7227.93	515.273	515.272	c22_14-
16	CUGGCUGCGACAUCUGUCACCCCAUUGAUCGCCAGG	6987.89	581.317	581.316	c22_12-
3	AUGUGAGGGCGAUCUGGCUGCGACAUCUGUCACCCC	7125.97	273.068	273.068	b22_26-
17	UGGCUGCGACAUCUGUCACCCCAUUGAUCGCCAGGG	6907.93	405.341	405.341	a22_17-
17	UGGCUGCGACAUCUGUCACCCCAUUGAUCGCCAGGG	6987.89	581.317	581.316	c22_12-
16	CUGGCUGCGACAUCUGUCACCCCAUUGAUCGCCAGG	7542.02	326.906	326.906	a24_23-
8	AGGGCGAUCUGGCUGCGACAUCUGUCACCCCAUUGA	8008.07	275.132	275.132	a25_29-
6	UGAGGGCGAUCUGGCUGCGACAUCUGUCACCCCAUU	8008.07	275.132	275.132	a25_29-
13	GAUCUGGCUGCGACAUCUGUCACCCCAUUGAUCGCC	7986.03	240.993	240.993	d25_33-
12	CGAUCUGGCUGCGACAUCUGUCACCCCAUUGAUCGC	7986.03	240.993	240.993	d25_33-
16	CUGGCUGCGACAUCUGUCACCCCAUUGAUCGCCAGG	8154.07	280.167	280.167	a26_29-
10	GGCGAUCUGGCUGCGACAUCUGUCACCCCAUUGAUC	8291.12	295.103	295.104	b26_28-
18	GGCUGCGACAUCUGUCACCCCAUUGAUCGCCAGGGU	7986.03	240.993	240.993	d25_33-
15	UCUGGCUGCGACAUCUGUCACCCCAUUGAUCGCCAG	8154.07	280.167	280.167	a26_29-
4	UGUGAGGGCGAUCUGGCUGCGACAUCUGUCACCCCA	8677.15	261.936	261.937	b27_33-
18	GGCUGCGACAUCUGUCACCCCAUUGAUCGCCAGGGU	8235.11	357.041	357.04	b26_23-
6	UGAGGGCGAUCUGGCUGCGACAUCUGUCACCCCAUU	8677.15	261.936	261.937	b27_33-
13	GAUCUGGCUGCGACAUCUGUCACCCCAUUGAUCGCC	8602.11	613.429	613.428	c27_14-
12	CGAUCUGGCUGCGACAUCUGUCACCCCAUUGAUCGC	8516.14	265.122	265.121	b27_32-
10	GGCGAUCUGGCUGCGACAUCUGUCACCCCAUUGAUC	8658.11	540.124	540.124	c27_16-
14	AUCUGGCUGCGACAUCUGUCACCCCAUUGAUCGCCA	8581.1	267.152	267.152	d27_32-
16	CUGGCUGCGACAUCUGUCACCCCAUUGAUCGCCAGG	8597.1	536.311	536.31	d27_16-
10	GGCGAUCUGGCUGCGACAUCUGUCACCCCAUUGAUC	9188.23	254.221	254.221	a29_36-
7	GAGGGCGAUCUGGCUGCGACAUCUGUCACCCCAUUG	9372.22	346.111	346.112	c29_27-
4	UGUGAGGGCGAUCUGGCUGCGACAUCUGUCACCCCA	9390.18	493.212	493.212	c29_19-
12	CGAUCUGGCUGCGACAUCUGUCACCCCAUUGAUCGC	9151.22	268.146	268.146	b29_34-
4	UGUGAGGGCGAUCUGGCUGCGACAUCUGUCACCCCA	9504.21	286.999	286.998	a-B30_33-
13	GAUCUGGCUGCGACAUCUGUCACCCCAUUGAUCGCC	9479.24	472.954	472.955	a30_20-
7	GAGGGCGAUCUGGCUGCGACAUCUGUCACCCCAUUG	9597.29	435.233	435.233	a30_22-
16	CUGGCUGCGACAUCUGUCACCCCAUUGAUCGCCAGG	9457.25	555.301	555.302	b30_17-
12	CGAUCUGGCUGCGACAUCUGUCACCCCAUUGAUCGC	9457.25	555.301	555.302	b30_17-
5	GUGAGGGCGAUCUGGCUGCGACAUCUGUCACCCCAU	9736.26	694.439	694.439	d30_14-
9	GGGCGAUCUGGCUGCGACAUCUGUCACCCCAUUGAU	9727.27	373.118	373.118	a-B31_26-
15	UCUGGCUGCGACAUCUGUCACCCCAUUGAUCGCCAG	9440.22	628.34	628.34	a30_15-
16	CUGGCUGCGACAUCUGUCACCCCAUUGAUCGCCAGG	9784.28	375.311	375.311	a31_26-
11	GCGAUCUGGCUGCGACAUCUGUCACCCCAUUGAUCG	9784.28	375.311	375.311	a31_26-
12	CGAUCUGGCUGCGACAUCUGUCACCCCAUUGAUCGC	9784.28	375.311	375.311	a31_26-
17	UGGCUGCGACAUCUGUCACCCCAUUGAUCGCCAGGG	9479.24	472.954	472.955	a30_20-
5	GUGAGGGCGAUCUGGCUGCGACAUCUGUCACCCCAU	10266.4	854.524	854.525	b32_12-
17	UGGCUGCGACAUCUGUCACCCCAUUGAUCGCCAGGG	9784.28	375.311	375.311	a31_26-
14	AUCUGGCUGCGACAUCUGUCACCCCAUUGAUCGCCA	10172.3	327.131	327.13	d32_31-
6	UGAGGGCGAUCUGGCUGCGACAUCUGUCACCCCAUU	10306.3	605.247	605.248	d32_17-
1	GGAUGUGAGGGCGAUCUGGCUGCGACAUCUGUCACC	10427.3	385.19	385.19	d32_27-
1	GGAUGUGAGGGCGAUCUGGCUGCGACAUCUGUCACC	10427.3	612.365	612.366	d32_17-
8	AGGGCGAUCUGGCUGCGACAUCUGUCACCCCAUUGA	10497.4	873.776	873.777	a33_12-
11	GCGAUCUGGCUGCGACAUCUGUCACCCCAUUGAUCG	10476.4	804.869	804.868	b33_13-
1	GGAUGUGAGGGCGAUCUGGCUGCGACAUCUGUCACC	10652.4	886.693	886.692	b33_12-
9	GGGCGAUCUGGCUGCGACAUCUGUCACCCCAUUGAU	10554.3	457.877	457.877	c33_23-
10	GGCGAUCUGGCUGCGACAUCUGUCACCCCAUUGAUC	10554.3	457.877	457.877	c33_23-
18	GGCUGCGACAUCUGUCACCCCAUUGAUCGCCAGGGU	10306.4	605.248	605.248	a-B33_17-
11	GCGAUCUGGCUGCGACAUCUGUCACCCCAUUGAUCG	10652.4	886.691	886.692	a-B34_12-
2	GAUGUGAGGGCGAUCUGGCUGCGACAUCUGUCACCC	10923.5	435.93	435.931	a34_25-
16	CUGGCUGCGACAUCUGUCACCCCAUUGAUCGCCAGG	10741.4	357.04	357.04	b34_30-
1	GGAUGUGAGGGCGAUCUGGCUGCGACAUCUGUCACC	10981.5	685.334	685.334	b34_16-
16	CUGGCUGCGACAUCUGUCACCCCAUUGAUCGCCAGG	10821.4	415.2	415.2	d34_26-
15	UCUGGCUGCGACAUCUGUCACCCCAUUGAUCGCCAG	10589.3	503.247	503.246	a-B34_21-
16	CUGGCUGCGACAUCUGUCACCCCAUUGAUCGCCAGG	10821.4	568.539	568.539	d34_19-
5	GUGAGGGCGAUCUGGCUGCGACAUCUGUCACCCCAU	11285.5	469.221	469.221	d35_24-
4	UGUGAGGGCGAUCUGGCUGCGACAUCUGUCACCCCA	11285.5	469.221	469.221	w35_24-
14	AUCUGGCUGCGACAUCUGUCACCCCAUUGAUCGCCA	10821.4	415.2	415.2	w34_26-
14	AUCUGGCUGCGACAUCUGUCACCCCAUUGAUCGCCA	10821.4	568.539	568.539	w34_19-
14	AUCUGGCUGCGACAUCUGUCACCCCAUUGAUCGCCA	10741.4	357.04	357.04	y34_30-
7	GAGGGCGAUCUGGCUGCGACAUCUGUCACCCCAUUG	10554.3	457.877	457.877	x33_23-
6	UGAGGGCGAUCUGGCUGCGACAUCUGUCACCCCAUU	10554.3	457.877	457.877	x33_23-
8	AGGGCGAUCUGGCUGCGACAUCUGUCACCCCAUUGA	10476.4	804.869	804.868	y33_13-
5	GUGAGGGCGAUCUGGCUGCGACAUCUGUCACCCCAU	10497.4	873.776	873.777	z33_12-
10	GGCGAUCUGGCUGCGACAUCUGUCACCCCAUUGAUC	10172.3	327.131	327.13	w32_31-
2	GAUGUGAGGGCGAUCUGGCUGCGACAUCUGUCACCC	10306.3	605.247	605.248	w32_17-
18	GGCUGCGACAUCUGUCACCCCAUUGAUCGCCAGGGU	10476.4	804.869	804.868	y33_13-
1	GGAUGUGAGGGCGAUCUGGCUGCGACAUCUGUCACC	10266.4	854.524	854.525	y32_12-
14	AUCUGGCUGCGACAUCUGUCACCCCAUUGAUCGCCA	9865.28	289.148	289.148	w31_34-
7	GAGGGCGAUCUGGCUGCGACAUCUGUCACCCCAUUG	9784.29	375.311	375.311	z31_26-
6	UGAGGGCGAUCUGGCUGCGACAUCUGUCACCCCAUU	9784.29	375.311	375.311	z31_26-
11	GCGAUCUGGCUGCGACAUCUGUCACCCCAUUGAUCG	9784.29	375.311	375.311	z31_26-
12	CGAUCUGGCUGCGACAUCUGUCACCCCAUUGAUCGC	9784.29	375.311	375.311	z31_26-
15	UCUGGCUGCGACAUCUGUCACCCCAUUGAUCGCCAG	9865.28	289.148	289.148	w31_34-
6	UGAGGGCGAUCUGGCUGCGACAUCUGUCACCCCAUU	9457.25	555.301	555.302	y30_17-
7	GAGGGCGAUCUGGCUGCGACAUCUGUCACCCCAUUG	9479.25	472.954	472.955	z30_20-
10	GGCGAUCUGGCUGCGACAUCUGUCACCCCAUUGAUC	9457.25	555.301	555.302	y30_17-
11	GCGAUCUGGCUGCGACAUCUGUCACCCCAUUGAUCG	9479.25	472.954	472.955	z30_20-
9	GGGCGAUCUGGCUGCGACAUCUGUCACCCCAUUGAU	9440.22	628.34	628.34	z30_15-
1	GGAUGUGAGGGCGAUCUGGCUGCGACAUCUGUCACC	9597.3	435.233	435.233	z30_22-
5	GUGAGGGCGAUCUGGCUGCGACAUCUGUCACCCCAU	9151.22	268.146	268.146	y29_34-
18	GGCUGCGACAUCUGUCACCCCAUUGAUCGCCAGGGU	9502.27	262.944	262.945	z30_36-
12	CGAUCUGGCUGCGACAUCUGUCACCCCAUUGAUCGC	9151.22	268.146	268.146	y29_34-
3	AUGUGAGGGCGAUCUGGCUGCGACAUCUGUCACCCC	9188.23	254.221	254.221	z29_36-
7	GAGGGCGAUCUGGCUGCGACAUCUGUCACCCCAUUG	8597.1	536.311	536.31	w27_16-
5	GUGAGGGCGAUCUGGCUGCGACAUCUGUCACCCCAU	8581.1	267.152	267.152	w27_32-
11	GCGAUCUGGCUGCGACAUCUGUCACCCCAUUGAUCG	8581.1	267.152	267.152	w27_32-
10	GGCGAUCUGGCUGCGACAUCUGUCACCCCAUUGAUC	8581.1	267.152	267.152	w27_32-
4	UGUGAGGGCGAUCUGGCUGCGACAUCUGUCACCCCA	8602.11	613.429	613.428	x27_14-
12	CGAUCUGGCUGCGACAUCUGUCACCCCAUUGAUCGC	8581.1	267.152	267.152	w27_32-
1	GGAUGUGAGGGCGAUCUGGCUGCGACAUCUGUCACC	8658.11	540.124	540.124	x27_16-
16	CUGGCUGCGACAUCUGUCACCCCAUUGAUCGCCAGG	8586.12	571.4	571.401	x27_15-
3	AUGUGAGGGCGAUCUGGCUGCGACAUCUGUCACCCC	8516.15	265.122	265.121	y27_32-
8	AGGGCGAUCUGGCUGCGACAUCUGUCACCCCAUUGA	8235.12	357.041	357.04	y26_23-
15	UCUGGCUGCGACAUCUGUCACCCCAUUGAUCGCCAG	8586.12	571.4	571.401	x27_15-
6	UGAGGGCGAUCUGGCUGCGACAUCUGUCACCCCAUU	8154.07	280.167	280.167	z26_29-
5	GUGAGGGCGAUCUGGCUGCGACAUCUGUCACCCCAU	8154.07	280.167	280.167	z26_29-
7	GAGGGCGAUCUGGCUGCGACAUCUGUCACCCCAUUG	7986.03	240.993	240.993	w25_33-
2	GAUGUGAGGGCGAUCUGGCUGCGACAUCUGUCACCC	7986.03	240.993	240.993	w25_33-
17	UGGCUGCGACAUCUGUCACCCCAUUGAUCGCCAGGG	8602.11	613.429	613.428	x27_14-
1	GGAUGUGAGGGCGAUCUGGCUGCGACAUCUGUCACC	7986.03	240.993	240.993	w25_33-
18	GGCUGCGACAUCUGUCACCCCAUUGAUCGCCAGGGU	7986.03	240.993	240.993	w25_33-
4	UGUGAGGGCGAUCUGGCUGCGACAUCUGUCACCCCA	7542.02	326.906	326.906	z24_23-
17	UGGCUGCGACAUCUGUCACCCCAUUGAUCGCCAGGG	8235.12	357.041	357.04	y26_23-
17	UGGCUGCGACAUCUGUCACCCCAUUGAUCGCCAGGG	7986.03	240.993	240.993	w25_33-
18	GGCUGCGACAUCUGUCACCCCAUUGAUCGCCAGGGU	7374.96	459.927	459.928	w23_16-
8	AGGGCGAUCUGGCUGCGACAUCUGUCACCCCAUUGA	6995.91	210.989	210.989	x22_33-
2	GAUGUGAGGGCGAUCUGGCUGCGACAUCUGUCACCC	6987.89	581.317	581.316	x22_12-
10	GGCGAUCUGGCUGCGACAUCUGUCACCCCAUUGAUC	6894.93	688.486	688.485	y22_10-
9	GGGCGAUCUGGCUGCGACAUCUGUCACCCCAUUGAU	6894.93	688.486	688.485	y22_10-
11	GCGAUCUGGCUGCGACAUCUGUCACCCCAUUGAUCG	6894.93	688.486	688.485	y22_10-
2	GAUGUGAGGGCGAUCUGGCUGCGACAUCUGUCACCC	6907.93	405.341	405.341	z22_17-
3	AUGUGAGGGCGAUCUGGCUGCGACAUCUGUCACCCC	6987.89	581.317	581.316	x22_12-
3	AUGUGAGGGCGAUCUGGCUGCGACAUCUGUCACCCC	6907.93	405.341	405.341	z22_17-
17	UGGCUGCGACAUCUGUCACCCCAUUGAUCGCCAGGG	7374.96	459.927	459.928	w23_16-
2	GAUGUGAGGGCGAUCUGGCUGCGACAUCUGUCACCC	6602.89	659.281	659.282	z21_10-
12	CGAUCUGGCUGCGACAUCUGUCACCCCAUUGAUCGC	6316.79	484.899	484.9	w20_13-
1	GGAUGUGAGGGCGAUCUGGCUGCGACAUCUGUCACC	6602.89	659.281	659.282	z21_10-
11	GCGAUCUGGCUGCGACAUCUGUCACCCCAUUGAUCG	6242.83	566.522	566.523	z20_11-
4	UGUGAGGGCGAUCUGGCUGCGACAUCUGUCACCCCA	6015.78	667.413	667.412	x19_9-
10	GGCGAUCUGGCUGCGACAUCUGUCACCCCAUUGAUC	5995.76	855.529	855.529	w19_7-
9	GGGCGAUCUGGCUGCGACAUCUGUCACCCCAUUGAU	5995.76	855.529	855.529	w19_7-
5	GUGAGGGCGAUCUGGCUGCGACAUCUGUCACCCCAU	6015.78	667.413	667.412	x19_9-
10	GGCGAUCUGGCUGCGACAUCUGUCACCCCAUUGAUC	5666.7	216.942	216.942	w18_26-
14	AUCUGGCUGCGACAUCUGUCACCCCAUUGAUCGCCA	6015.78	667.413	667.412	x19_9-
15	UCUGGCUGCGACAUCUGUCACCCCAUUGAUCGCCAG	6015.78	667.413	667.412	x19_9-
7	GAGGGCGAUCUGGCUGCGACAUCUGUCACCCCAUUG	5280.71	659.081	659.08	y17_8-
10	GGCGAUCUGGCUGCGACAUCUGUCACCCCAUUGAUC	5280.71	659.081	659.08	y17_8-
6	UGAGGGCGAUCUGGCUGCGACAUCUGUCACCCCAUU	5015.63	556.285	556.284	w16_9-
13	GAUCUGGCUGCGACAUCUGUCACCCCAUUGAUCGCC	4955.69	234.978	234.977	z16_21-
17	UGGCUGCGACAUCUGUCACCCCAUUGAUCGCCAGGG	6032.86	334.151	334.151	y19_18-
6	UGAGGGCGAUCUGGCUGCGACAUCUGUCACCCCAUU	4710.59	522.391	522.391	w15_9-
3	AUGUGAGGGCGAUCUGGCUGCGACAUCUGUCACCCC	4955.69	234.978	234.977	z16_21-
16	CUGGCUGCGACAUCUGUCACCCCAUUGAUCGCCAGG	4730.66	247.975	247.975	z15_19-
10	GGCGAUCUGGCUGCGACAUCUGUCACCCCAUUGAUC	4306.59	268.154	268.154	z14_16-
5	GUGAGGGCGAUCUGGCUGCGACAUCUGUCACCCCAU	4306.59	268.154	268.154	z14_16-
6	UGAGGGCGAUCUGGCUGCGACAUCUGUCACCCCAUU	3690.51	737.093	737.094	y12_5-
4	UGUGAGGGCGAUCUGGCUGCGACAUCUGUCACCCCA	2754.42	195.736	195.736	z9_14-
2	GAUGUGAGGGCGAUCUGGCUGCGACAUCUGUCACCC	2731.39	909.456	909.457	z9_3-
3	AUGUGAGGGCGAUCUGGCUGCGACAUCUGUCACCCC	2731.39	909.456	909.457	z9_3-
6	UGAGGGCGAUCUGGCUGCGACAUCUGUCACCCCAUU	2161.27	431.246	431.247	x7_5-
2	GAUGUGAGGGCGAUCUGGCUGCGACAUCUGUCACCC	1793.29	895.636	895.636	y6_2-
5	GUGAGGGCGAUCUGGCUGCGACAUCUGUCACCCCAU	1793.29	895.636	895.636	y6_2-
11	GCGAUCUGGCUGCGACAUCUGUCACCCCAUUGAUCG	1648.22	411.048	411.048	w5_4-
14	AUCUGGCUGCGACAUCUGUCACCCCAUUGAUCGCCA	1509.26	376.307	376.306	z5_4-
98	CUCACCGCUCCAUGUGCGUCCCUCCCGAAGCUGCGC	419.073	419.073	419.072	a-B2-neutral
90	CUUCCUCCCUCACCGCUCCAUGUGCGUCCCUCCCGA	419.073	419.073	419.072	a-B2-neutral
122	CCGAAGCUGCGCGCUCGGUCGAAGAGGACGACCAUC	419.073	419.073	419.072	a-B2-neutral
114	CGUCCCUCCCGAAGCUGCGCGCUCGGUCGAAGAGGA	419.073	419.073	419.072	a-B2-neutral
26	CAUCUGUCACCCCAUUGAUCGCCAGGGUUGAUUCGG	419.073	419.073	419.072	a-B2-neutral
154	CAUCCCCGAUAGAGGAGGACCGGUCUUCGGUCAAGG	419.073	419.073	419.072	a-B2-neutral
74	GCUAGGCGGGUGUCCCCUUCCUCCCUCACCGCUCCA	1648.22	411.048	411.048	d5_4-
122	CCGAAGCUGCGCGCUCGGUCGAAGAGGACGACCAUC	1727.27	862.626	862.627	a-B6_2-
58	UCGGCUGAUCUGGCUGGCUAGGCGGGUGUCCCCUUC	1720.23	572.404	572.405	a-B6_3-
98	CUCACCGCUCCAUGUGCGUCCCUCCCGAAGCUGCGC	1793.29	895.636	895.636	b6_2-
42	GAUCGCCAGGGUUGAUUCGGCUGAUCUGGCUGGCUA	1648.22	411.048	411.048	d5_4-
90	CUUCCUCCCUCACCGCUCCAUGUGCGUCCCUCCCGA	2156.25	195.015	195.015	d7_11-
122	CCGAAGCUGCGCGCUCGGUCGAAGAGGACGACCAUC	2377.36	296.162	296.161	a-B8_8-
154	CAUCCCCGAUAGAGGAGGACCGGUCUUCGGUCAAGG	1793.29	895.636	895.636	b6_2-
98	CUCACCGCUCCAUGUGCGUCCCUCCCGAAGCUGCGC	2619.36	237.116	237.117	a-B9_11-
90	CUUCCUCCCUCACCGCUCCAUGUGCGUCCCUCCCGA	2557.31	425.211	425.212	a-B9_6-
98	CUCACCGCUCCAUGUGCGUCCCUCCCGAAGCUGCGC	2731.39	909.456	909.457	a9_3-
50	GGGUUGAUUCGGCUGAUCUGGCUGGCUAGGCGGGUG	3256.4	813.091	813.092	d10_4-
138	GGUCGAAGAGGACGACCAUCCCCGAUAGAGGAGGAC	3261.51	249.877	249.877	b10_13-
154	CAUCCCCGAUAGAGGAGGACCGGUCUUCGGUCAAGG	2619.36	237.116	237.117	a-B9_11-
154	CAUCCCCGAUAGAGGAGGACCGGUCUUCGGUCAAGG	2754.42	195.736	195.736	a9_14-
106	UCCAUGUGCGUCCCUCCCGAAGCUGCGCGCUCGGUC	4033.54	167.056	167.056	a13_24-
114	CGUCCCUCCCGAAGCUGCGCGCUCGGUCGAAGAGGA	4033.58	575.218	575.217	b13_7-
74	GCUAGGCGGGUGUCCCCUUCCUCCCUCACCGCUCCA	4290.55	267.152	267.152	d13_16-
162	AUAGAGGAGGACCGGUCUUCGGUCAAGGGUAUACGA	4286.61	305.178	305.179	c13_14-
50	GGGUUGAUUCGGCUGAUCUGGCUGGCUAGGCGGGUG	4539.55	452.947	452.946	c14_10-
66	UCUGGCUGGCUAGGCGGGUGUCCCCUUCCUCCCUCA	4556.57	252.135	252.136	d14_18-
50	GGGUUGAUUCGGCUGAUCUGGCUGGCUAGGCGGGUG	4884.59	813.091	813.092	c15_6-
106	UCCAUGUGCGUCCCUCCCGAAGCUGCGCGCUCGGUC	4949.64	548.953	548.953	a16_9-
50	GGGUUGAUUCGGCUGAUCUGGCUGGCUAGGCGGGUG	5151.69	571.402	571.401	b16_9-
146	AGGACGACCAUCCCCGAUAGAGGAGGACCGGUCUUC	4906.7	257.24	257.24	a-B16_19-
74	GCUAGGCGGGUGUCCCCUUCCUCCCUCACCGCUCCA	5430.75	192.948	192.948	b17_28-
26	CAUCUGUCACCCCAUUGAUCGCCAGGGUUGAUUCGG	5015.63	556.284	556.284	d16_9-
138	GGUCGAAGAGGACGACCAUCCCCGAUAGAGGAGGAC	5506.82	457.894	457.895	a17_12-
130	GCGCGCUCGGUCGAAGAGGACGACCAUCCCCGAUAG	5210.69	433.217	433.216	c16_12-
26	CAUCUGUCACCCCAUUGAUCGCCAGGGUUGAUUCGG	5280.71	659.081	659.08	b17_8-
98	CUCACCGCUCCAUGUGCGUCCCUCCCGAAGCUGCGC	5622.76	1123.54	1123.54	a18_5-
50	GGGUUGAUUCGGCUGAUCUGGCUGGCUAGGCGGGUG	5762.76	479.222	479.223	b18_12-
34	ACCCCAUUGAUCGCCAGGGUUGAUUCGGCUGAUCUG	6032.86	334.151	334.151	b19_18-
106	UCCAUGUGCGUCCCUCCCGAAGCUGCGCGCUCGGUC	5904.77	177.925	177.925	a19_33-
146	AGGACGACCAUCCCCGAUAGAGGAGGACCGGUCUUC	5772.79	1442.19	1442.19	c18_4-
130	GCGCGCUCGGUCGAAGAGGACGACCAUCCCCGAUAG	5902.8	490.893	490.892	d18_12-
138	GGUCGAAGAGGACGACCAUCCCCGAUAGAGGAGGAC	6221.86	517.481	517.481	c19_12-
138	GGUCGAAGAGGACGACCAUCCCCGAUAGAGGAGGAC	6239.87	296.129	296.13	d19_21-
82	GGUGUCCCCUUCCUCCCUCACCGCUCCAUGUGCGUC	6250.76	567.243	567.244	c20_11-
58	UCGGCUGAUCUGGCUGGCUAGGCGGGUGUCCCCUUC	6434.8	401.167	401.167	c20_16-
26	CAUCUGUCACCCCAUUGAUCGCCAGGGUUGAUUCGG	5995.76	855.529	855.529	d19_7-
146	AGGACGACCAUCCCCGAUAGAGGAGGACCGGUCUUC	6215.88	477.137	477.137	a-B20_13-
146	AGGACGACCAUCCCCGAUAGAGGAGGACCGGUCUUC	6384.94	303.037	303.036	b20_21-
42	GAUCGCCAGGGUUGAUUCGGCUGAUCUGGCUGGCUA	6435.87	267.154	267.154	b20_24-
82	GGUGUCCCCUUCCUCCCUCACCGCUCCAUGUGCGUC	6555.8	363.203	363.203	c21_18-
66	UCUGGCUGGCUAGGCGGGUGUCCCCUUCCUCCCUCA	6773.89	249.877	249.877	b21_27-
34	ACCCCAUUGAUCGCCAGGGUUGAUUCGGCUGAUCUG	6971.94	535.296	535.295	a22_13-
130	GCGCGCUCGGUCGAAGAGGACGACCAUCCCCGAUAG	6576.9	233.882	233.882	d20_28-
154	CAUCCCCGAUAGAGGAGGACCGGUCUUCGGUCAAGG	6181.86	205.054	205.054	c19_30-
42	GAUCGCCAGGGUUGAUUCGGCUGAUCUGGCUGGCUA	6722.9	239.096	239.096	a21_28-
114	CGUCCCUCCCGAAGCUGCGCGCUCGGUCGAAGAGGA	6939.96	577.322	577.323	b22_12-
106	UCCAUGUGCGUCCCUCCCGAAGCUGCGCGCUCGGUC	6907.93	405.341	405.341	a22_17-
154	CAUCCCCGAUAGAGGAGGACCGGUCUUCGGUCAAGG	6199.87	475.905	475.905	d19_13-
154	CAUCCCCGAUAGAGGAGGACCGGUCUUCGGUCAAGG	6295.89	195.739	195.739	a-B20_32-
74	GCUAGGCGGGUGUCCCCUUCCUCCCUCACCGCUCCA	7134.9	444.923	444.923	a-B23_16-
138	GGUCGAAGAGGACGACCAUCCCCGAUAGAGGAGGAC	6945.98	533.298	533.299	a-B22_13-
58	UCGGCUGAUCUGGCUGGCUAGGCGGGUGUCCCCUUC	7142.9	339.13	339.13	d22_21-
106	UCCAUGUGCGUCCCUCCCGAAGCUGCGCGCUCGGUC	6987.89	581.317	581.316	c22_12-
66	UCUGGCUGGCUAGGCGGGUGUCCCCUUCCUCCCUCA	7158.9	297.279	297.279	d22_24-
34	ACCCCAUUGAUCGCCAGGGUUGAUUCGGCUGAUCUG	7319.01	608.909	608.91	b23_12-
162	AUAGAGGAGGACCGGUCUUCGGUCAAGGGUAUACGA	7133	593.409	593.41	b22_12-
130	GCGCGCUCGGUCGAAGAGGACGACCAUCCCCGAUAG	7129.02	308.949	308.949	a22_23-
42	GAUCGCCAGGGUUGAUUCGGCUGAUCUGGCUGGCUA	7108.9	417.163	417.162	c22_17-
66	UCUGGCUGGCUAGGCGGGUGUCCCCUUCCUCCCUCA	7383.97	614.323	614.324	b23_12-
34	ACCCCAUUGAUCGCCAGGGUUGAUUCGGCUGAUCUG	7686.99	225.08	225.08	c24_34-
82	GGUGUCCCCUUCCUCCCUCACCGCUCCAUGUGCGUC	7448.97	437.167	437.167	b24_17-
50	GGGUUGAUUCGGCUGAUCUGGCUGGCUAGGCGGGUG	7714.99	641.908	641.907	b24_12-
82	GGUGUCCCCUUCCUCCCUCACCGCUCCAUGUGCGUC	7755	286.214	286.214	b25_27-
42	GAUCGCCAGGGUUGAUUCGGCUGAUCUGGCUGGCUA	7721.04	427.939	427.938	b24_18-
42	GAUCGCCAGGGUUGAUUCGGCUGAUCUGGCUGGCUA	7721.04	856.885	856.884	b24_9-
98	CUCACCGCUCCAUGUGCGUCCCUCCCGAAGCUGCGC	7839.98	652.324	652.324	c25_12-
130	GCGCGCUCGGUCGAAGAGGACGACCAUCCCCGAUAG	7843.08	391.146	391.147	c24_20-
122	CCGAAGCUGCGCGCUCGGUCGAAGAGGACGACCAUC	8374.18	836.41	836.408	a26_10-
34	ACCCCAUUGAUCGCCAGGGUUGAUUCGGCUGAUCUG	8236.1	685.334	685.334	b26_12-
114	CGUCCCUCCCGAAGCUGCGCGCUCGGUCGAAGAGGA	8241.13	411.048	411.048	b26_20-
98	CUCACCGCUCCAUGUGCGUCCCUCCCGAAGCUGCGC	8083.07	403.146	403.146	b26_20-
162	AUAGAGGAGGACCGGUCUUCGGUCAAGGGUAUACGA	8153.09	246.055	246.056	d25_33-
42	GAUCGCCAGGGUUGAUUCGGCUGAUCUGGCUGGCUA	8027.06	444.94	444.941	b25_18-
74	GCUAGGCGGGUGUCCCCUUCCUCCCUCACCGCUCCA	8356.05	834.597	834.596	a-B27_10-
34	ACCCCAUUGAUCGCCAGGGUUGAUUCGGCUGAUCUG	8563.14	777.459	777.458	a27_11-
50	GGGUUGAUUCGGCUGAUCUGGCUGGCUAGGCGGGUG	8541.07	775.453	775.452	a-B27_11-
106	UCCAUGUGCGUCCCUCCCGAAGCUGCGCGCUCGGUC	8363.08	244.965	244.965	a-B27_34-
34	ACCCCAUUGAUCGCCAGGGUUGAUUCGGCUGAUCUG	8581.15	659.08	659.08	b27_13-
162	AUAGAGGAGGACCGGUCUUCGGUCAAGGGUAUACGA	8464.13	469.221	469.221	c26_18-
138	GGUCGAAGAGGACGACCAUCCCCGAUAGAGGAGGAC	8536.18	473.225	473.224	a-B27_18-
90	CUUCCUCCCUCACCGCUCCAUGUGCGUCCCUCCCGA	8470.04	240.994	240.993	d27_35-
50	GGGUUGAUUCGGCUGAUCUGGCUGGCUAGGCGGGUG	8751.07	323.106	323.106	d27_27-
106	UCCAUGUGCGUCCCUCCCGAAGCUGCGCGCUCGGUC	8612.11	245.052	245.052	d27_35-
122	CCGAAGCUGCGCGCUCGGUCGAAGAGGACGACCAUC	9048.28	265.118	265.118	a28_34-
26	CAUCUGUCACCCCAUUGAUCGCCAGGGUUGAUUCGG	8602.11	613.429	613.428	c27_14-
162	AUAGAGGAGGACCGGUCUUCGGUCAAGGGUAUACGA	9074.26	503.118	503.117	a28_18-
74	GCUAGGCGGGUGUCCCCUUCCUCCCUCACCGCUCCA	8894.12	493.11	493.109	d28_18-
162	AUAGAGGAGGACCGGUCUUCGGUCAAGGGUAUACGA	9092.27	698.397	698.398	b28_13-
66	UCUGGCUGGCUAGGCGGGUGUCCCCUUCCUCCCUCA	9216.19	286.998	286.998	b29_32-
50	GGGUUGAUUCGGCUGAUCUGGCUGGCUAGGCGGGUG	9425.17	627.337	627.337	d29_15-
74	GCUAGGCGGGUGUCCCCUUCCUCCCUCACCGCUCCA	9181.15	295.158	295.158	c29_31-
90	CUUCCUCCCUCACCGCUCCAUGUGCGUCCCUCCCGA	9287.19	319.24	319.241	a30_29-
66	UCUGGCUGGCUAGGCGGGUGUCCCCUUCCUCCCUCA	9504.2	286.998	286.998	a30_33-
42	GAUCGCCAGGGUUGAUUCGGCUGAUCUGGCUGGCUA	9390.18	493.212	493.212	c29_19-
82	GGUGUCCCCUUCCUCCCUCACCGCUCCAUGUGCGUC	9425.17	627.337	627.337	d30_15-
42	GAUCGCCAGGGUUGAUUCGGCUGAUCUGGCUGGCUA	9504.21	286.999	286.998	a-B30_33-
154	CAUCCCCGAUAGAGGAGGACCGGUCUUCGGUCAAGG	9010.19	642.577	642.576	c28_14-
50	GGGUUGAUUCGGCUGAUCUGGCUGGCUAGGCGGGUG	9977.28	553.286	553.285	a31_18-
74	GCUAGGCGGGUGUCCCCUUCCUCCCUCACCGCUCCA	9504.2	286.998	286.998	d30_33-
26	CAUCUGUCACCCCAUUGAUCGCCAGGGUUGAUUCGG	9479.24	472.954	472.955	a30_20-
138	GGUCGAAGAGGACGACCAUCCCCGAUAGAGGAGGAC	9884.38	493.211	493.212	a-B31_20-
162	AUAGAGGAGGACCGGUCUUCGGUCAAGGGUAUACGA	10054.4	401.167	401.167	a31_25-
146	AGGACGACCAUCCCCGAUAGAGGAGGACCGGUCUUC	10034.5	589.254	589.254	a31_17-
122	CCGAAGCUGCGCGCUCGGUCGAAGAGGACGACCAUC	10332.5	448.23	448.23	a32_23-
98	CUCACCGCUCCAUGUGCGUCCCUCCCGAAGCUGCGC	10122.3	280.167	280.167	d32_36-
82	GGUGUCCCCUUCCUCCCUCACCGCUCCAUGUGCGUC	10172.3	327.13	327.13	a-B33_31-
154	CAUCCCCGAUAGAGGAGGACCGGUCUUCGGUCAAGG	9700.29	807.35	807.348	c30_12-
122	CCGAAGCUGCGCGCUCGGUCGAAGAGGACGACCAUC	10655.5	425.213	425.212	b33_25-
106	UCCAUGUGCGUCCCUCCCGAAGCUGCGCGCUCGGUC	10425.4	416.007	416.008	a33_25-
114	CGUCCCUCCCGAAGCUGCGCGCUCGGUCGAAGAGGA	10609.4	481.238	481.238	d33_22-
58	UCGGCUGAUCUGGCUGGCUAGGCGGGUGUCCCCUUC	10886.4	836.408	836.408	b34_13-
106	UCCAUGUGCGUCCCUCCCGAAGCUGCGCGCUCGGUC	10770.4	827.486	827.486	a34_13-
162	AUAGAGGAGGACCGGUCUUCGGUCAAGGGUAUACGA	10769.4	896.444	896.444	c33_12-
114	CGUCCCUCCCGAAGCUGCGCGCUCGGUCGAAGAGGA	10856.5	903.699	903.698	a34_12-
106	UCCAUGUGCGUCCCUCCCGAAGCUGCGCGCUCGGUC	10850.4	541.511	541.511	c34_20-
90	CUUCCUCCCUCACCGCUCCAUGUGCGUCCCUCCCGA	10702.3	444.923	444.923	a-B35_24-
162	AUAGAGGAGGACCGGUCUUCGGUCAAGGGUAUACGA	11074.5	409.158	409.157	c34_27-
122	CCGAAGCUGCGCGCUCGGUCGAAGAGGACGACCAUC	11290.6	417.162	417.162	b35_27-
154	CAUCCCCGAUAGAGGAGGACCGGUCUUCGGUCAAGG	10425.4	416.008	416.008	a-B33_25-
162	AUAGAGGAGGACCGGUCUUCGGUCAAGGGUAUACGA	11188.5	465.18	465.18	a-B35_24-
122	CCGAAGCUGCGCGCUCGGUCGAAGAGGACGACCAUC	11370.6	405.084	405.083	d35_28-
122	CCGAAGCUGCGCGCUCGGUCGAAGAGGACGACCAUC	11370.6	405.084	405.083	w35_28-
122	CCGAAGCUGCGCGCUCGGUCGAAGAGGACGACCAUC	11290.6	417.162	417.162	y35_27-
26	CAUCUGUCACCCCAUUGAUCGCCAGGGUUGAUUCGG	11168.4	384.11	384.11	d35_29-
34	ACCCCAUUGAUCGCCAGGGUUGAUUCGGCUGAUCUG	10821.4	415.2	415.2	z34_26-
34	ACCCCAUUGAUCGCCAGGGUUGAUUCGGCUGAUCUG	10821.4	568.539	568.539	z34_19-
98	CUCACCGCUCCAUGUGCGUCCCUCCCGAAGCUGCGC	10713.4	411.048	411.048	z34_26-
106	UCCAUGUGCGUCCCUCCCGAAGCUGCGCGCUCGGUC	10850.4	541.512	541.511	x34_20-
106	UCCAUGUGCGUCCCUCCCGAAGCUGCGCGCUCGGUC	10770.4	827.486	827.486	z34_13-
114	CGUCCCUCCCGAAGCUGCGCGCUCGGUCGAAGAGGA	10898.5	777.457	777.458	y34_14-
66	UCUGGCUGGCUAGGCGGGUGUCCCCUUCCUCCCUCA	10766.4	537.312	537.311	y34_20-
130	GCGCGCUCGGUCGAAGAGGACGACCAUCCCCGAUAG	11330.5	565.52	565.52	d35_20-
122	CCGAAGCUGCGCGCUCGGUCGAAGAGGACGACCAUC	10640.5	624.904	624.904	y33_17-
66	UCUGGCUGGCUAGGCGGGUGUCCCCUUCCUCCCUCA	10442.4	521.11	521.109	z33_20-
130	GCGCGCUCGGUCGAAGAGGACGACCAUCCCCGAUAG	11330.6	565.52	565.52	w35_20-
154	CAUCCCCGAUAGAGGAGGACCGGUCUUCGGUCAAGG	11274.5	511.472	511.472	z35_22-
58	UCGGCUGAUCUGGCUGGCUAGGCGGGUGUCCCCUUC	10886.4	836.408	836.408	y34_13-
106	UCCAUGUGCGUCCCUCCCGAAGCUGCGCGCUCGGUC	10136.3	297.12	297.12	z32_34-
98	CUCACCGCUCCAUGUGCGUCCCUCCCGAAGCUGCGC	9792.31	514.377	514.378	y31_19-
138	GGUCGAAGAGGACGACCAUCCCCGAUAGAGGAGGAC	11016.6	305.009	305.009	y34_36-
154	CAUCCCCGAUAGAGGAGGACCGGUCUUCGGUCAAGG	10737.4	510.299	510.299	w33_21-
138	GGUCGAAGAGGACGACCAUCCCCGAUAGAGGAGGAC	10710.6	305.008	305.009	y33_35-
66	UCUGGCUGGCUAGGCGGGUGUCCCCUUCCUCCCUCA	9545.19	297.279	297.279	w30_32-
82	GGUGUCCCCUUCCUCCCUCACCGCUCCAUGUGCGUC	9287.19	319.24	319.241	z30_29-
58	UCGGCUGAUCUGGCUGGCUAGGCGGGUGUCCCCUUC	9953.23	472.955	472.955	x31_21-
162	AUAGAGGAGGACCGGUCUUCGGUCAAGGGUAUACGA	9685.32	332.969	332.968	z30_29-
58	UCGGCUGAUCUGGCUGGCUAGGCGGGUGUCCCCUUC	9665.21	567.534	567.535	w30_17-
122	CCGAAGCUGCGCGCUCGGUCGAAGAGGACGACCAUC	9412.27	587.259	587.26	w29_16-
74	GCUAGGCGGGUGUCCCCUUCCUCCCUCACCGCUCCA	9119.15	650.36	650.361	w29_14-
82	GGUGUCCCCUUCCUCCCUCACCGCUCCAUGUGCGUC	8470.05	240.994	240.993	w27_35-
114	CGUCCCUCCCGAAGCUGCGCGCUCGGUCGAAGAGGA	9048.28	265.118	265.118	z28_34-
66	UCUGGCUGGCUAGGCGGGUGUCCCCUUCCUCCCUCA	8549.07	533.309	533.309	w27_16-
114	CGUCCCUCCCGAAGCUGCGCGCUCGGUCGAAGAGGA	8536.17	473.224	473.224	w26_18-
162	AUAGAGGAGGACCGGUCUUCGGUCAAGGGUAUACGA	8684.19	867.411	867.41	y27_10-
82	GGUGUCCCCUUCCUCCCUCACCGCUCCAUGUGCGUC	7839.98	652.324	652.324	x25_12-
26	CAUCUGUCACCCCAUUGAUCGCCAGGGUUGAUUCGG	8354.06	287.063	287.063	x26_29-
146	AGGACGACCAUCCCCGAUAGAGGAGGACCGGUCUUC	9253.28	369.123	369.123	y29_25-
74	GCUAGGCGGGUGUCCCCUUCCUCCCUCACCGCUCCA	8066	503.117	503.117	x26_16-
154	CAUCCCCGAUAGAGGAGGACCGGUCUUCGGUCAAGG	9092.27	698.398	698.398	y28_13-
122	CCGAAGCUGCGCGCUCGGUCGAAGAGGACGACCAUC	8456.16	844.608	844.61	w26_10-
154	CAUCCCCGAUAGAGGAGGACCGGUCUUCGGUCAAGG	9074.26	503.118	503.117	z28_18-
122	CCGAAGCUGCGCGCUCGGUCGAAGAGGACGACCAUC	8438.15	280.264	280.264	x26_30-
74	GCUAGGCGGGUGUCCCCUUCCUCCCUCACCGCUCCA	7986.03	240.993	240.993	z26_33-
98	CUCACCGCUCCAUGUGCGUCCCUCCCGAAGCUGCGC	7347.95	431.225	431.226	x23_17-
26	CAUCUGUCACCCCAUUGAUCGCCAGGGUUGAUUCGG	7987.06	265.228	265.228	y25_30-
162	AUAGAGGAGGACCGGUCUUCGGUCAAGGGUAUACGA	7705.05	307.194	307.195	y24_25-
106	UCCAUGUGCGUCCCUCCCGAAGCUGCGCGCUCGGUC	7347.95	431.225	431.226	x23_17-
58	UCGGCUGAUCUGGCUGGCUAGGCGGGUGUCCCCUUC	7710.96	641.572	641.572	x24_12-
130	GCGCGCUCGGUCGAAGAGGACGACCAUCCCCGAUAG	9339.34	358.198	358.198	y29_26-
146	AGGACGACCAUCCCCGAUAGAGGAGGACCGGUCUUC	8394.11	838.403	838.404	w26_10-
58	UCGGCUGAUCUGGCUGGCUAGGCGGGUGUCCCCUUC	7383.93	819.428	819.428	w23_9-
50	GGGUUGAUUCGGCUGAUCUGGCUGGCUAGGCGGGUG	6778.91	615.256	615.255	z21_11-
146	AGGACGACCAUCCCCGAUAGAGGAGGACCGGUCUUC	8376.1	836.602	836.603	x26_10-
114	CGUCCCUCCCGAAGCUGCGCGCUCGGUCGAAGAGGA	6576.91	233.882	233.882	w20_28-
66	UCUGGCUGGCUAGGCGGGUGUCCCCUUCCUCCCUCA	6533.85	652.377	652.377	y21_10-
74	GCUAGGCGGGUGUCCCCUUCCUCCCUCACCGCUCCA	6516.83	591.431	591.431	w21_11-
66	UCUGGCUGGCUAGGCGGGUGUCCCCUUCCUCCCUCA	6250.76	567.243	567.244	x20_11-
90	CUUCCUCCCUCACCGCUCCAUGUGCGUCCCUCCCGA	5927.8	236.104	236.104	z19_25-
162	AUAGAGGAGGACCGGUCUUCGGUCAAGGGUAUACGA	6385.87	227.059	227.059	z20_28-
58	UCGGCUGAUCUGGCUGGCUAGGCGGGUGUCCCCUUC	6692.89	222.089	222.089	y21_30-
58	UCGGCUGAUCUGGCUGGCUAGGCGGGUGUCCCCUUC	6692.89	607.437	607.436	y21_11-
90	CUUCCUCCCUCACCGCUCCAUGUGCGUCCCUCCCGA	5622.76	1123.54	1123.54	z18_5-
42	GAUCGCCAGGGUUGAUUCGGCUGAUCUGGCUGGCUA	6434.8	401.167	401.167	x20_16-
34	ACCCCAUUGAUCGCCAGGGUUGAUUCGGCUGAUCUG	5378.69	895.44	895.441	y17_6-
82	GGUGUCCCCUUCCUCCCUCACCGCUCCAUGUGCGUC	5622.76	1123.54	1123.54	z18_5-
162	AUAGAGGAGGACCGGUCUUCGGUCAAGGGUAUACGA	5854.77	265.118	265.118	x18_22-
138	GGUCGAAGAGGACGACCAUCCCCGAUAGAGGAGGAC	6199.87	475.905	475.905	w19_13-
138	GGUCGAAGAGGACGACCAUCCCCGAUAGAGGAGGAC	6181.86	205.054	205.054	x19_30-
74	GCUAGGCGGGUGUCCCCUUCCUCCCUCACCGCUCCA	5502.74	249.117	249.117	z18_22-
122	CCGAAGCUGCGCGCUCGGUCGAAGAGGACGACCAUC	6199.87	475.905	475.905	w19_13-
122	CCGAAGCUGCGCGCUCGGUCGAAGAGGACGACCAUC	6181.86	205.054	205.054	x19_30-
74	GCUAGGCGGGUGUCCCCUUCCUCCCUCACCGCUCCA	5276.68	585.29	585.29	x17_9-
106	UCCAUGUGCGUCCCUCCCGAAGCUGCGCGCUCGGUC	5067.7	843.608	843.606	z16_6-
26	CAUCUGUCACCCCAUUGAUCGCCAGGGUUGAUUCGG	6435.87	267.154	267.154	y20_24-
130	GCGCGCUCGGUCGAAGAGGACGACCAUCCCCGAUAG	6384.94	303.037	303.036	y20_21-
146	AGGACGACCAUCCCCGAUAGAGGAGGACCGGUCUUC	5460.77	181.018	181.017	z17_30-
82	GGUGUCCCCUUCCUCCCUCACCGCUCCAUGUGCGUC	3440.48	572.406	572.405	y11_6-
58	UCGGCUGAUCUGGCUGGCUAGGCGGGUGUCCCCUUC	4049.53	183.062	183.062	z13_22-
130	GCGCGCUCGGUCGAAGAGGACGACCAUCCCCGAUAG	5772.79	1442.19	1442.19	x18_4-
58	UCGGCUGAUCUGGCUGGCUAGGCGGGUGUCCCCUUC	3457.41	492.908	492.908	w11_7-
74	GCUAGGCGGGUGUCCCCUUCCUCCCUCACCGCUCCA	3059.46	508.902	508.903	z10_6-
74	GCUAGGCGGGUGUCCCCUUCCUCCCUCACCGCUCCA	2754.42	195.736	195.736	z9_14-
122	CCGAAGCUGCGCGCUCGGUCGAAGAGGACGACCAUC	3566.5	593.409	593.41	w11_6-
66	UCUGGCUGGCUAGGCGGGUGUCCCCUUCCUCCCUCA	2161.27	431.246	431.247	x7_5-
130	GCGCGCUCGGUCGAAGAGGACGACCAUCCCCGAUAG	4368.64	363.045	363.046	z14_12-
146	AGGACGACCAUCCCCGAUAGAGGAGGACCGGUCUUC	3440.48	572.406	572.405	y11_6-
90	CUUCCUCCCUCACCGCUCCAUGUGCGUCCCUCCCGA	1509.26	376.307	376.306	z5_4-
66	UCUGGCUGGCUAGGCGGGUGUCCCCUUCCUCCCUCA	1793.29	895.636	895.636	y6_2-
58	UCGGCUGAUCUGGCUGGCUAGGCGGGUGUCCCCUUC	2137.26	266.149	266.149	x7_8-
42	GAUCGCCAGGGUUGAUUCGGCUGAUCUGGCUGGCUA	1648.22	411.048	411.048	w5_4-
26	CAUCUGUCACCCCAUUGAUCGCCAGGGUUGAUUCGG	4257.53	424.745	424.746	x13_10-
49	AGGGUUGAUUCGGCUGAUCUGGCUGGCUAGGCGGGU	11670.2	832.581	832.58	M-14H
33	CACCCCAUUGAUCGCCAGGGUUGAUUCGGCUGAUCU	419.073	419.073	419.072	a-B2-neutral
89	CCUUCCUCCCUCACCGCUCCAUGUGCGUCCCUCCCG	419.073	419.073	419.072	a-B2-neutral
97	CCUCACCGCUCCAUGUGCGUCCCUCCCGAAGCUGCG	419.073	419.073	419.072	a-B2-neutral
105	CUCCAUGUGCGUCCCUCCCGAAGCUGCGCGCUCGGU	419.073	419.073	419.072	a-B2-neutral
26	CAUCUGUCACCCCAUUGAUCGCCAGGGUUGAUUCGG	3256.4	813.091	813.092	w10_4-
57	UUCGGCUGAUCUGGCUGGCUAGGCGGGUGUCCCCUU	11503.1	604.418	604.417	M-19H
137	CGGUCGAAGAGGACGACCAUCCCCGAUAGAGGAGGA	419.073	419.073	419.072	a-B2-neutral
113	GCGUCCCUCCCGAAGCUGCGCGCUCGGUCGAAGAGG	1720.23	572.404	572.405	a-B6_3-
121	CCCGAAGCUGCGCGCUCGGUCGAAGAGGACGACCAU	419.073	419.073	419.072	a-B2-neutral
97	CCUCACCGCUCCAUGUGCGUCCCUCCCGAAGCUGCG	1793.29	895.636	895.636	b6_2-
73	GGCUAGGCGGGUGUCCCCUUCCUCCCUCACCGCUCC	1648.22	411.048	411.048	d5_4-
89	CCUUCCUCCCUCACCGCUCCAUGUGCGUCCCUCCCG	2156.25	195.015	195.015	d7_11-
137	CGGUCGAAGAGGACGACCAUCCCCGAUAGAGGAGGA	1720.23	572.404	572.405	a-B6_3-
89	CCUUCCUCCCUCACCGCUCCAUGUGCGUCCCUCCCG	2557.31	425.211	425.212	a-B9_6-
121	CCCGAAGCUGCGCGCUCGGUCGAAGAGGACGACCAU	1509.26	376.307	376.306	a5_4-
97	CCUCACCGCUCCAUGUGCGUCCCUCCCGAAGCUGCG	2619.36	237.116	237.117	a-B9_11-
49	AGGGUUGAUUCGGCUGAUCUGGCUGGCUAGGCGGGU	3262.4	651.471	651.471	c10_5-
137	CGGUCGAAGAGGACGACCAUCCCCGAUAGAGGAGGA	2627.37	874.781	874.78	d8_3-
105	CUCCAUGUGCGUCCCUCCCGAAGCUGCGCGCUCGGU	3440.48	572.405	572.405	b11_6-
81	GGGUGUCCCCUUCCUCCCUCACCGCUCCAUGUGCGU	3518.43	585.397	585.398	c11_6-
121	CCCGAAGCUGCGCGCUCGGUCGAAGAGGACGACCAU	2377.36	296.162	296.161	a-B8_8-
153	CCAUCCCCGAUAGAGGAGGACCGGUCUUCGGUCAAG	419.073	419.073	419.072	a-B2-neutral
129	UGCGCGCUCGGUCGAAGAGGACGACCAUCCCCGAUA	1720.23	572.404	572.405	a-B6_3-
137	CGGUCGAAGAGGACGACCAUCCCCGAUAGAGGAGGA	3301.47	329.139	329.138	d10_10-
49	AGGGUUGAUUCGGCUGAUCUGGCUGGCUAGGCGGGU	4257.53	424.745	424.746	c13_10-
81	GGGUGUCCCCUUCCUCCCUCACCGCUCCAUGUGCGU	4049.53	183.062	183.062	a13_22-
105	CUCCAUGUGCGUCCCUCCCGAAGCUGCGCGCUCGGU	4033.54	167.056	167.056	a13_24-
33	CACCCCAUUGAUCGCCAGGGUUGAUUCGGCUGAUCU	4955.69	234.977	234.977	a16_21-
49	AGGGUUGAUUCGGCUGAUCUGGCUGGCUAGGCGGGU	5151.69	571.402	571.401	b16_9-
105	CUCCAUGUGCGUCCCUCCCGAAGCUGCGCGCUCGGU	4949.64	548.953	548.953	a16_9-
137	CGGUCGAAGAGGACGACCAUCCCCGAUAGAGGAGGA	4721.68	235.076	235.076	a-B15_20-
153	CCAUCCCCGAUAGAGGAGGACCGGUCUUCGGUCAAG	1793.29	895.636	895.636	b6_2-
145	GAGGACGACCAUCCCCGAUAGAGGAGGACCGGUCUU	3935.56	244.965	244.965	d12_16-
49	AGGGUUGAUUCGGCUGAUCUGGCUGGCUAGGCGGGU	5866.73	324.922	324.921	d18_18-
161	GAUAGAGGAGGACCGGUCUUCGGUCAAGGGUAUACG	5627.78	1124.55	1124.55	c17_5-
137	CGGUCGAAGAGGACGACCAUCCCCGAUAGAGGAGGA	5506.82	457.894	457.895	a17_12-
81	GGGUGUCCCCUUCCUCCCUCACCGCUCCAUGUGCGU	5769.72	205.054	205.054	a-B19_28-
33	CACCCCAUUGAUCGCCAGGGUUGAUUCGGCUGAUCU	6168.84	410.248	410.248	a-B20_15-
81	GGGUGUCCCCUUCCUCCCUCACCGCUCCAUGUGCGU	5881.75	489.138	489.137	a19_12-
97	CCUCACCGCUCCAUGUGCGUCCCUCCCGAAGCUGCG	5927.8	236.104	236.104	a19_25-
161	GAUAGAGGAGGACCGGUCUUCGGUCAAGGGUAUACG	6352.87	528.398	528.399	a-B20_12-
153	CCAUCCCCGAUAGAGGAGGACCGGUCUUCGGUCAAG	3059.46	508.902	508.903	a10_6-
89	CCUUCCUCCCUCACCGCUCCAUGUGCGUCCCUCCCG	6516.83	591.431	591.431	d21_11-
81	GGGUGUCCCCUUCCUCCCUCACCGCUCCAUGUGCGU	6533.85	652.377	652.377	b21_10-
65	AUCUGGCUGGCUAGGCGGGUGUCCCCUUCCUCCCUC	6778.9	615.256	615.255	a21_11-
57	UUCGGCUGAUCUGGCUGGCUAGGCGGGUGUCCCCUU	6411.77	266.149	266.149	c20_24-
161	GAUAGAGGAGGACCGGUCUUCGGUCAAGGGUAUACG	7133	593.409	593.41	b22_12-
105	CUCCAUGUGCGUCCCUCCCGAAGCUGCGCGCUCGGU	6965.9	256.988	256.988	d22_27-
153	CCAUCCCCGAUAGAGGAGGACCGGUCUUCGGUCAAG	3774.5	942.618	942.617	c12_4-
33	CACCCCAUUGAUCGCCAGGGUUGAUUCGGCUGAUCU	7374.96	459.927	459.928	d23_16-
73	GGCUAGGCGGGUGUCCCCUUCCUCCCUCACCGCUCC	6692.89	222.089	222.089	b21_30-
73	GGCUAGGCGGGUGUCCCCUUCCUCCCUCACCGCUCC	6692.89	607.437	607.436	b21_11-
137	CGGUCGAAGAGGACGACCAUCCCCGAUAGAGGAGGA	6945.98	533.298	533.299	a-B22_13-
41	UGAUCGCCAGGGUUGAUUCGGCUGAUCUGGCUGGCU	7108.9	417.163	417.162	c22_17-
153	CCAUCCCCGAUAGAGGAGGACCGGUCUUCGGUCAAG	4368.64	363.045	363.046	a14_12-
49	AGGGUUGAUUCGGCUGAUCUGGCUGGCUAGGCGGGU	8044.04	267.127	267.127	b25_30-
145	GAGGACGACCAUCCCCGAUAGAGGAGGACCGGUCUU	6384.94	303.037	303.036	b20_21-
33	CACCCCAUUGAUCGCCAGGGUUGAUUCGGCUGAUCU	8236.1	685.334	685.334	b26_12-
57	UUCGGCUGAUCUGGCUGGCUAGGCGGGUGUCCCCUU	7655.99	245.96	245.959	a24_31-
89	CCUUCCUCCCUCACCGCUCCAUGUGCGUCCCUCCCG	8044.05	267.127	267.127	b26_30-
113	GCGUCCCUCCCGAAGCUGCGCGCUCGGUCGAAGAGG	8241.13	411.048	411.048	b26_20-
73	GGCUAGGCGGGUGUCCCCUUCCUCCCUCACCGCUCC	7383.92	819.428	819.428	d23_9-
161	GAUAGAGGAGGACCGGUCUUCGGUCAAGGGUAUACG	8400.16	246.056	246.056	a26_34-
129	UGCGCGCUCGGUCGAAGAGGACGACCAUCCCCGAUA	6535.87	197.049	197.049	c20_33-
41	UGAUCGCCAGGGUUGAUUCGGCUGAUCUGGCUGGCU	8027.06	444.94	444.941	b25_18-
105	CUCCAUGUGCGUCCCUCCCGAAGCUGCGCGCUCGGU	8363.08	244.965	244.965	a-B27_34-
97	CCUCACCGCUCCAUGUGCGUCCCUCCCGAAGCUGCG	7839.98	652.324	652.324	c25_12-
57	UUCGGCUGAUCUGGCUGGCUAGGCGGGUGUCCCCUU	8346.09	319.995	319.996	a26_26-
113	GCGUCCCUCCCGAAGCUGCGCGCUCGGUCGAAGAGG	8892.2	403.183	403.183	b28_22-
57	UUCGGCUGAUCUGGCUGGCUAGGCGGGUGUCCCCUU	8364.1	596.428	596.428	b26_14-
97	CCUCACCGCUCCAUGUGCGUCCCUCCCGAAGCUGCG	8083.07	403.146	403.146	b26_20-
137	CGGUCGAAGAGGACGACCAUCCCCGAUAGAGGAGGA	8647.23	246.056	246.056	a27_35-
161	GAUAGAGGAGGACCGGUCUUCGGUCAAGGGUAUACG	9074.26	503.118	503.117	a28_18-
73	GGCUAGGCGGGUGUCCCCUUCCUCCCUCACCGCUCC	8395.07	309.921	309.921	a-B27_27-
161	GAUAGAGGAGGACCGGUCUUCGGUCAAGGGUAUACG	9092.27	698.397	698.398	b28_13-
89	CCUUCCUCCCUCACCGCUCCAUGUGCGUCCCUCCCG	9287.19	319.24	319.241	a30_29-
81	GGGUGUCCCCUUCCUCCCUCACCGCUCCAUGUGCGU	9119.15	650.36	650.361	d29_14-
129	UGCGCGCUCGGUCGAAGAGGACGACCAUCCCCGAUA	7629.04	304.154	304.154	a-B24_25-
137	CGGUCGAAGAGGACGACCAUCCCCGAUAGAGGAGGA	9074.26	503.118	503.117	d28_18-
81	GGGUGUCCCCUUCCUCCCUCACCGCUCCAUGUGCGU	9425.17	627.337	627.337	d30_15-
121	CCCGAAGCUGCGCGCUCGGUCGAAGAGGACGACCAU	8352.18	286.998	286.998	b26_29-
137	CGGUCGAAGAGGACGACCAUCCCCGAUAGAGGAGGA	9339.34	358.197	358.198	b29_26-
49	AGGGUUGAUUCGGCUGAUCUGGCUGGCUAGGCGGGU	10306.3	605.247	605.248	a32_17-
105	CUCCAUGUGCGUCCCUCCCGAAGCUGCGCGCUCGGU	9792.31	514.377	514.378	b31_19-
25	ACAUCUGUCACCCCAUUGAUCGCCAGGGUUGAUUCG	6894.93	688.485	688.485	b22_10-
65	AUCUGGCUGGCUAGGCGGGUGUCCCCUUCCUCCCUC	10027.3	834.596	834.596	a-B32_12-
121	CCCGAAGCUGCGCGCUCGGUCGAAGAGGACGACCAU	8759.18	436.951	436.951	c27_20-
129	UGCGCGCUCGGUCGAAGAGGACGACCAUCCCCGAUA	8374.18	836.41	836.408	a26_10-
81	GGGUGUCCCCUUCCUCCCUCACCGCUCCAUGUGCGU	10172.3	327.13	327.13	a-B33_31-
105	CUCCAUGUGCGUCCCUCCCGAAGCUGCGCGCUCGGU	10403.4	314.246	314.246	b33_33-
113	GCGUCCCUCCCGAAGCUGCGCGCUCGGUCGAAGAGG	10856.5	903.699	903.698	a34_12-
161	GAUAGAGGAGGACCGGUCUUCGGUCAAGGGUAUACG	10497.4	873.776	873.777	d32_12-
121	CCCGAAGCUGCGCGCUCGGUCGAAGAGGACGACCAU	9218.26	287.063	287.063	a-B29_32-
41	UGAUCGCCAGGGUUGAUUCGGCUGAUCUGGCUGGCU	10245.3	319.158	319.158	b32_32-
89	CCUUCCUCCCUCACCGCUCCAUGUGCGUCCCUCCCG	10702.3	444.923	444.923	a-B35_24-
129	UGCGCGCUCGGUCGAAGAGGACGACCAUCCCCGAUA	9009.25	263.97	263.97	a28_34-
65	AUCUGGCUGGCUAGGCGGGUGUCCCCUUCCUCCCUC	10766.4	537.312	537.311	b34_20-
41	UGAUCGCCAGGGUUGAUUCGGCUGAUCUGGCUGGCU	10590.4	755.447	755.448	b33_14-
161	GAUAGAGGAGGACCGGUCUUCGGUCAAGGGUAUACG	10899.5	837.412	837.411	a-B34_13-
129	UGCGCGCUCGGUCGAAGAGGACGACCAUCCCCGAUA	9314.3	845.746	845.745	a29_11-
65	AUCUGGCUGGCUAGGCGGGUGUCCCCUUCCUCCCUC	11134.4	427.237	427.236	c35_26-
161	GAUAGAGGAGGACCGGUCUUCGGUCAAGGGUAUACG	11228.5	487.188	487.189	a-B35_23-
57	UUCGGCUGAUCUGGCUGGCUAGGCGGGUGUCCCCUU	10886.4	836.408	836.408	b34_13-
129	UGCGCGCUCGGUCGAAGAGGACGACCAUCCCCGAUA	9412.27	587.259	587.26	d29_16-
121	CCCGAAGCUGCGCGCUCGGUCGAAGAGGACGACCAU	10101.4	373.118	373.118	d31_27-
145	GAGGACGACCAUCCCCGAUAGAGGAGGACCGGUCUU	9578.36	503.116	503.117	a-B30_19-
97	CCUCACCGCUCCAUGUGCGUCCCUCCCGAAGCUGCG	10427.3	385.19	385.19	d33_27-
97	CCUCACCGCUCCAUGUGCGUCCCUCCCGAAGCUGCG	10427.3	612.365	612.366	d33_17-
105	CUCCAUGUGCGUCCCUCCCGAAGCUGCGCGCUCGGU	10850.4	541.512	541.511	x34_20-
121	CCCGAAGCUGCGCGCUCGGUCGAAGAGGACGACCAU	10332.5	448.23	448.23	a32_23-
81	GGGUGUCCCCUUCCUCCCUCACCGCUCCAUGUGCGU	10589.3	503.246	503.246	z34_21-
105	CUCCAUGUGCGUCCCUCCCGAAGCUGCGCGCUCGGU	10770.4	827.486	827.486	z34_13-
129	UGCGCGCUCGGUCGAAGAGGACGACCAUCCCCGAUA	9924.38	309.129	309.129	a31_32-
145	GAGGACGACCAUCCCCGAUAGAGGAGGACCGGUCUU	10034.5	589.254	589.254	a31_17-
121	CCCGAAGCUGCGCGCUCGGUCGAAGAGGACGACCAU	10655.5	425.213	425.212	b33_25-
105	CUCCAUGUGCGUCCCUCCCGAAGCUGCGCGCUCGGU	10240.3	319.002	319.001	x32_32-
153	CCAUCCCCGAUAGAGGAGGACCGGUCUUCGGUCAAG	9010.19	642.577	642.576	c28_14-
49	AGGGUUGAUUCGGCUGAUCUGGCUGGCUAGGCGGGU	9977.29	553.286	553.285	z31_18-
57	UUCGGCUGAUCUGGCUGGCUAGGCGGGUGUCCCCUU	10886.4	836.408	836.408	y34_13-
129	UGCGCGCUCGGUCGAAGAGGACGACCAUCCCCGAUA	10309.4	447.226	447.226	c32_23-
113	GCGUCCCUCCCGAAGCUGCGCGCUCGGUCGAAGAGG	9733.31	972.323	972.322	w30_10-
153	CCAUCCCCGAUAGAGGAGGACCGGUCUUCGGUCAAG	9253.28	369.123	369.123	b29_25-
145	GAGGACGACCAUCCCCGAUAGAGGAGGACCGGUCUU	10397.5	494.112	494.113	b32_21-
105	CUCCAUGUGCGUCCCUCCCGAAGCUGCGCGCUCGGU	9623.24	457.242	457.241	w30_21-
57	UUCGGCUGAUCUGGCUGGCUAGGCGGGUGUCCCCUU	10316.3	858.683	858.681	w32_12-
81	GGGUGUCCCCUUCCUCCCUCACCGCUCCAUGUGCGU	9287.19	319.24	319.241	z30_29-
153	CCAUCCCCGAUAGAGGAGGACCGGUCUUCGGUCAAG	9660.28	567.244	567.244	c30_17-
57	UUCGGCUGAUCUGGCUGGCUAGGCGGGUGUCCCCUU	9953.23	472.955	472.955	x31_21-
121	CCCGAAGCUGCGCGCUCGGUCGAAGAGGACGACCAU	11370.6	405.084	405.083	w35_28-
161	GAUAGAGGAGGACCGGUCUUCGGUCAAGGGUAUACG	9701.32	403.214	403.214	z30_24-
137	CGGUCGAAGAGGACGACCAUCCCCGAUAGAGGAGGA	10082.5	287.063	287.063	z31_35-
121	CCCGAAGCUGCGCGCUCGGUCGAAGAGGACGACCAU	11290.6	417.162	417.162	y35_27-
137	CGGUCGAAGAGGACGACCAUCCCCGAUAGAGGAGGA	10082.5	503.116	503.117	z31_20-
161	GAUAGAGGAGGACCGGUCUUCGGUCAAGGGUAUACG	9436.24	942.616	942.617	x29_10-
105	CUCCAUGUGCGUCCCUCCCGAAGCUGCGCGCUCGGU	8892.2	403.183	403.183	y28_22-
81	GGGUGUCCCCUUCCUCCCUCACCGCUCCAUGUGCGU	8470.05	240.994	240.993	w27_35-
41	UGAUCGCCAGGGUUGAUUCGGCUGAUCUGGCUGGCU	9287.19	319.24	319.241	z29_29-
129	UGCGCGCUCGGUCGAAGAGGACGACCAUCCCCGAUA	11330.6	565.52	565.52	w35_20-
113	GCGUCCCUCCCGAAGCUGCGCGCUCGGUCGAAGAGG	8432.2	311.296	311.295	y26_27-
153	CCAUCCCCGAUAGAGGAGGACCGGUCUUCGGUCAAG	10425.4	416.008	416.008	a-B33_25-
97	CCUCACCGCUCCAUGUGCGUCCCUCCCGAAGCUGCG	10103.4	373.19	373.19	z32_27-
41	UGAUCGCCAGGGUUGAUUCGGCUGAUCUGGCUGGCU	8751.07	323.106	323.106	w27_27-
97	CCUCACCGCUCCAUGUGCGUCCCUCCCGAAGCUGCG	9792.31	514.377	514.378	y31_19-
41	UGAUCGCCAGGGUUGAUUCGGCUGAUCUGGCUGGCU	8326.06	519.371	519.372	y26_16-
89	CCUUCCUCCCUCACCGCUCCAUGUGCGUCCCUCCCG	7182.96	311.295	311.295	y23_23-
25	ACAUCUGUCACCCCAUUGAUCGCCAGGGUUGAUUCG	11168.4	384.11	384.11	w35_29-
105	CUCCAUGUGCGUCCCUCCCGAAGCUGCGCGCUCGGU	7347.95	431.225	431.226	x23_17-
121	CCCGAAGCUGCGCGCUCGGUCGAAGAGGACGACCAU	9412.27	587.259	587.26	w29_16-
41	UGAUCGCCAGGGUUGAUUCGGCUGAUCUGGCUGGCU	7715.93	481.238	481.238	w24_16-
49	AGGGUUGAUUCGGCUGAUCUGGCUGGCUAGGCGGGU	6778.91	615.256	615.255	z21_11-
129	UGCGCGCUCGGUCGAAGAGGACGACCAUCCCCGAUA	9685.33	332.969	332.968	w30_29-
89	CCUUCCUCCCUCACCGCUCCAUGUGCGUCCCUCCCG	6554.86	181.072	181.072	z21_36-
145	GAGGACGACCAUCCCCGAUAGAGGAGGACCGGUCUU	10583.5	422.331	422.331	z33_25-
129	UGCGCGCUCGGUCGAAGAGGACGACCAUCCCCGAUA	9667.32	357.041	357.04	x30_27-
121	CCCGAAGCUGCGCGCUCGGUCGAAGAGGACGACCAU	9009.26	263.97	263.97	z28_34-
97	CCUCACCGCUCCAUGUGCGUCCCUCCCGAAGCUGCG	8612.11	245.052	245.052	w27_35-
113	GCGUCCCUCCCGAAGCUGCGCGCUCGGUCGAAGAGG	6535.87	197.049	197.049	x20_33-
65	AUCUGGCUGGCUAGGCGGGUGUCCCCUUCCUCCCUC	6571.8	596.428	596.428	x21_11-
145	GAGGACGACCAUCCCCGAUAGAGGAGGACCGGUCUU	10256.4	444.924	444.923	y32_23-
121	CCCGAAGCUGCGCGCUCGGUCGAAGAGGACGACCAU	8456.16	844.608	844.61	w26_10-
89	CCUUCCUCCCUCACCGCUCCAUGUGCGUCCCUCCCG	5904.78	177.925	177.925	z19_33-
121	CCCGAAGCUGCGCGCUCGGUCGAAGAGGACGACCAU	8438.15	280.264	280.264	x26_30-
129	UGCGCGCUCGGUCGAAGAGGACGACCAUCCCCGAUA	9074.26	503.118	503.117	w28_18-
161	GAUAGAGGAGGACCGGUCUUCGGUCAAGGGUAUACG	6707.89	256.988	256.988	z21_26-
113	GCGUCCCUCCCGAAGCUGCGCGCUCGGUCGAAGAGG	5902.81	490.893	490.892	w18_12-
41	UGAUCGCCAGGGUUGAUUCGGCUGAUCUGGCUGGCU	6411.77	266.149	266.149	x20_24-
33	CACCCCAUUGAUCGCCAGGGUUGAUUCGGCUGAUCU	5378.69	895.44	895.441	y17_6-
145	GAGGACGACCAUCCCCGAUAGAGGAGGACCGGUCUU	9357.26	549.419	549.419	w29_17-
113	GCGUCCCUCCCGAAGCUGCGCGCUCGGUCGAAGAGG	5499.79	248.982	248.983	z17_22-
137	CGGUCGAAGAGGACGACCAUCCCCGAUAGAGGAGGA	6199.87	475.905	475.905	w19_13-
137	CGGUCGAAGAGGACGACCAUCCCCGAUAGAGGAGGA	6181.86	205.054	205.054	x19_30-
33	CACCCCAUUGAUCGCCAGGGUUGAUUCGGCUGAUCU	5015.63	556.284	556.284	z16_9-
153	CCAUCCCCGAUAGAGGAGGACCGGUCUUCGGUCAAG	9477.28	411.048	411.048	w29_23-
121	CCCGAAGCUGCGCGCUCGGUCGAAGAGGACGACCAU	7483.02	339.13	339.13	x23_22-
89	CCUUCCUCCCUCACCGCUCCAUGUGCGUCCCUCCCG	4677.63	154.913	154.913	y15_30-
81	GGGUGUCCCCUUCCUCCCUCACCGCUCCAUGUGCGU	5012.68	357.041	357.04	z16_14-
65	AUCUGGCUGGCUAGGCGGGUGUCCCCUUCCUCCCUC	4863.63	373.118	373.118	y16_13-
153	CCAUCCCCGAUAGAGGAGGACCGGUCUUCGGUCAAG	9092.27	698.398	698.398	y28_13-
25	ACAUCUGUCACCCCAUUGAUCGCCAGGGUUGAUUCG	8581.15	659.081	659.08	y27_13-
153	CCAUCCCCGAUAGAGGAGGACCGGUCUUCGGUCAAG	9074.26	503.118	503.117	z28_18-
49	AGGGUUGAUUCGGCUGAUCUGGCUGGCUAGGCGGGU	4290.55	267.152	267.152	w13_16-
25	ACAUCUGUCACCCCAUUGAUCGCCAGGGUUGAUUCG	8563.14	777.459	777.458	z27_11-
161	GAUAGAGGAGGACCGGUCUUCGGUCAAGGGUAUACG	5139.73	641.458	641.459	z16_8-
65	AUCUGGCUGGCUAGGCGGGUGUCCCCUUCCUCCCUC	4274.51	266.149	266.149	x14_16-
153	CCAUCCCCGAUAGAGGAGGACCGGUCUUCGGUCAAG	8729.21	512.475	512.476	z27_17-
153	CCAUCCCCGAUAGAGGAGGACCGGUCUUCGGUCAAG	8400.16	246.056	246.056	z26_34-
57	UUCGGCUGAUCUGGCUGGCUAGGCGGGUGUCCCCUU	4739.63	472.955	472.955	z15_10-
121	CCCGAAGCUGCGCGCUCGGUCGAAGAGGACGACCAU	6239.87	296.129	296.13	w19_21-
121	CCCGAAGCUGCGCGCUCGGUCGAAGAGGACGACCAU	6221.86	517.481	517.481	x19_12-
113	GCGUCCCUCCCGAAGCUGCGCGCUCGGUCGAAGAGG	4297.59	305.963	305.963	w13_14-
57	UUCGGCUGAUCUGGCUGGCUAGGCGGGUGUCCCCUU	4049.53	183.062	183.062	z13_22-
113	GCGUCCCUCCCGAAGCUGCGCGCUCGGUCGAAGAGG	4217.62	280.167	280.167	y13_15-
73	GGCUAGGCGGGUGUCCCCUUCCUCCCUCACCGCUCC	4049.53	183.062	183.062	w13_22-
65	AUCUGGCUGGCUAGGCGGGUGUCCCCUUCCUCCCUC	2442.3	813.092	813.092	x8_3-
137	CGGUCGAAGAGGACGACCAUCCCCGAUAGAGGAGGA	3059.46	508.902	508.903	w9_6-
65	AUCUGGCUGGCUAGGCGGGUGUCCCCUUCCUCCCUC	2137.26	266.149	266.149	x7_8-
129	UGCGCGCUCGGUCGAAGAGGACGACCAUCCCCGAUA	6384.94	303.037	303.036	y20_21-
57	UUCGGCUGAUCUGGCUGGCUAGGCGGGUGUCCCCUU	2156.25	195.015	195.015	w7_11-
113	GCGUCCCUCCCGAAGCUGCGCGCUCGGUCGAAGAGG	3261.51	249.877	249.877	y10_13-
121	CCCGAAGCUGCGCGCUCGGUCGAAGAGGACGACCAU	3935.56	244.965	244.965	w12_16-
137	CGGUCGAAGAGGACGACCAUCCCCGAUAGAGGAGGA	1976.34	493.077	493.078	y6_4-
129	UGCGCGCUCGGUCGAAGAGGACGACCAUCCCCGAUA	5772.79	1442.19	1442.19	x18_4-
48	CAGGGUUGAUUCGGCUGAUCUGGCUGGCUAGGCGGG	419.073	419.073	419.072	a-B2-neutral
88	CCCUUCCUCCCUCACCGCUCCAUGUGCGUCCCUCCC	419.073	419.073	419.072	a-B2-neutral
97	CCUCACCGCUCCAUGUGCGUCCCUCCCGAAGCUGCG	2627.37	874.781	874.78	w8_3-
80	CGGGUGUCCCCUUCCUCCCUCACCGCUCCAUGUGCG	419.073	419.073	419.072	a-B2-neutral
129	UGCGCGCUCGGUCGAAGAGGACGACCAUCCCCGAUA	4368.64	363.045	363.046	z14_12-
25	ACAUCUGUCACCCCAUUGAUCGCCAGGGUUGAUUCG	3256.4	813.091	813.092	w10_4-
129	UGCGCGCUCGGUCGAAGAGGACGACCAUCCCCGAUA	3774.5	942.618	942.617	x12_4-
160	CGAUAGAGGAGGACCGGUCUUCGGUCAAGGGUAUAC	419.073	419.073	419.072	a-B2-neutral
153	CCAUCCCCGAUAGAGGAGGACCGGUCUUCGGUCAAG	2627.37	874.781	874.78	w8_3-
32	UCACCCCAUUGAUCGCCAGGGUUGAUUCGGCUGAUC	1793.29	895.636	895.636	b6_2-
88	CCCUUCCUCCCUCACCGCUCCAUGUGCGUCCCUCCC	2137.26	266.149	266.149	c7_8-
88	CCCUUCCUCCCUCACCGCUCCAUGUGCGUCCCUCCC	2557.31	425.211	425.212	a-B9_6-
96	CCCUCACCGCUCCAUGUGCGUCCCUCCCGAAGCUGC	419.073	419.073	419.072	a-B2-neutral
88	CCCUUCCUCCCUCACCGCUCCAUGUGCGUCCCUCCC	3296.45	411.048	411.048	b11_8-
104	GCUCCAUGUGCGUCCCUCCCGAAGCUGCGCGCUCGG	3440.48	572.405	572.405	b11_6-
56	AUUCGGCUGAUCUGGCUGGCUAGGCGGGUGUCCCCU	3159.45	286.215	286.214	b10_11-
80	CGGGUGUCCCCUUCCUCCCUCACCGCUCCAUGUGCG	4049.53	183.062	183.062	a13_22-
96	CCCUCACCGCUCCAUGUGCGUCCCUCCCGAAGCUGC	1793.29	895.636	895.636	b6_2-
56	AUUCGGCUGAUCUGGCUGGCUAGGCGGGUGUCCCCU	3447.46	688.485	688.485	a11_5-
128	CUGCGCGCUCGGUCGAAGAGGACGACCAUCCCCGAU	419.073	419.073	419.072	a-B2-neutral
56	AUUCGGCUGAUCUGGCUGGCUAGGCGGGUGUCCCCU	3527.43	502.911	502.911	c11_7-
24	GACAUCUGUCACCCCAUUGAUCGCCAGGGUUGAUUC	1422.23	157.017	157.017	a-B5_9-
136	UCGGUCGAAGAGGACGACCAUCCCCGAUAGAGGAGG	4217.62	280.167	280.167	b13_15-
80	CGGGUGUCCCCUUCCUCCCUCACCGCUCCAUGUGCG	4677.62	154.913	154.913	b15_30-
136	UCGGUCGAAGAGGACGACCAUCCCCGAUAGAGGAGG	4297.59	305.963	305.963	d13_14-
112	UGCGUCCCUCCCGAAGCUGCGCGCUCGGUCGAAGAG	3151.39	209.085	209.085	d10_15-
112	UGCGUCCCUCCCGAAGCUGCGCGCUCGGUCGAAGAG	3151.39	629.27	629.27	d10_5-
72	UGGCUAGGCGGGUGUCCCCUUCCUCCCUCACCGCUC	4290.55	267.152	267.152	d13_16-
128	CUGCGCGCUCGGUCGAAGAGGACGACCAUCCCCGAU	1720.23	572.404	572.405	a-B6_3-
112	UGCGUCCCUCCCGAAGCUGCGCGCUCGGUCGAAGAG	3857.49	641.907	641.907	a-B13_6-
32	UCACCCCAUUGAUCGCCAGGGUUGAUUCGGCUGAUC	5784.77	261.936	261.937	a-B19_22-
80	CGGGUGUCCCCUUCCUCCCUCACCGCUCCAUGUGCG	5769.72	205.054	205.054	a-B19_28-
104	GCUCCAUGUGCGUCCCUCCCGAAGCUGCGCGCUCGG	5697.71	334.152	334.151	d18_17-
72	UGGCUAGGCGGGUGUCCCCUUCCUCCCUCACCGCUC	4941.63	448.231	448.23	d15_11-
32	UCACCCCAUUGAUCGCCAGGGUUGAUUCGGCUGAUC	6015.78	667.413	667.412	c19_9-
104	GCUCCAUGUGCGUCCCUCCCGAAGCUGCGCGCUCGG	5904.77	177.925	177.925	a19_33-
72	UGGCUAGGCGGGUGUCCCCUUCCUCCCUCACCGCUC	5246.67	275.133	275.132	d16_19-
152	ACCAUCCCCGAUAGAGGAGGACCGGUCUUCGGUCAA	3059.46	508.902	508.903	a10_6-
96	CCCUCACCGCUCCAUGUGCGUCCCUCCCGAAGCUGC	4049.53	183.062	183.062	d13_22-
136	UCGGUCGAAGAGGACGACCAUCCCCGAUAGAGGAGG	6006.84	181.018	181.017	a-B19_33-
48	CAGGGUUGAUUCGGCUGAUCUGGCUGGCUAGGCGGG	6878.86	763.31	763.311	a-B22_9-
104	GCUCCAUGUGCGUCCCUCCCGAAGCUGCGCGCUCGG	6554.86	181.072	181.072	a21_36-
64	GAUCUGGCUGGCUAGGCGGGUGUCCCCUUCCUCCCU	6778.9	615.256	615.255	a21_11-
80	CGGGUGUCCCCUUCCUCCCUCACCGCUCCAUGUGCG	6571.8	596.428	596.428	c21_11-
152	ACCAUCCCCGAUAGAGGAGGACCGGUCUUCGGUCAA	3774.5	942.618	942.617	c12_4-
88	CCCUUCCUCCCUCACCGCUCCAUGUGCGUCCCUCCC	7374.96	459.927	459.928	a24_16-
160	CGAUAGAGGAGGACCGGUCUUCGGUCAAGGGUAUAC	6543.88	653.38	653.38	c20_10-
48	CAGGGUUGAUUCGGCUGAUCUGGCUGGCUAGGCGGG	7986.03	240.993	240.993	a25_33-
112	UGCGUCCCUCCCGAAGCUGCGCGCUCGGUCGAAGAG	5622.76	1123.54	1123.54	a18_5-
80	CGGGUGUCCCCUUCCUCCCUCACCGCUCCAUGUGCG	7448.97	437.167	437.167	b24_17-
48	CAGGGUUGAUUCGGCUGAUCUGGCUGGCUAGGCGGG	8065.99	503.117	503.117	c25_16-
152	ACCAUCCCCGAUAGAGGAGGACCGGUCUUCGGUCAA	4368.64	363.045	363.046	a14_12-
56	AUUCGGCUGAUCUGGCUGGCUAGGCGGGUGUCCCCU	6434.8	401.167	401.167	c20_16-
104	GCUCCAUGUGCGUCCCUCCCGAAGCUGCGCGCUCGG	7655.99	245.96	245.959	d24_31-
88	CCCUUCCUCCCUCACCGCUCCAUGUGCGUCCCUCCC	8044.05	267.127	267.127	b26_30-
32	UCACCCCAUUGAUCGCCAGGGUUGAUUCGGCUGAUC	8236.1	685.334	685.334	b26_12-
40	UUGAUCGCCAGGGUUGAUUCGGCUGAUCUGGCUGGC	6878.86	763.31	763.311	a-B22_9-
112	UGCGUCCCUCCCGAAGCUGCGCGCUCGGUCGAAGAG	6161.81	512.476	512.476	a-B20_12-
72	UGGCUAGGCGGGUGUCCCCUUCCUCCCUCACCGCUC	7383.92	819.428	819.428	d23_9-
104	GCUCCAUGUGCGUCCCUCCCGAAGCUGCGCGCUCGG	8363.08	244.965	244.965	a-B27_34-
112	UGCGUCCCUCCCGAAGCUGCGCGCUCGGUCGAAGAG	6466.85	807.348	807.348	a-B21_8-
128	CUGCGCGCUCGGUCGAAGAGGACGACCAUCCCCGAU	4932.64	289.147	289.148	a-B16_17-
120	UCCCGAAGCUGCGCGCUCGGUCGAAGAGGACGACCA	6006.83	181.017	181.017	a19_33-
128	CUGCGCGCUCGGUCGAAGAGGACGACCAUCCCCGAU	5067.69	843.608	843.606	a16_6-
48	CAGGGUUGAUUCGGCUGAUCUGGCUGGCUAGGCGGG	9287.19	319.24	319.241	a29_29-
104	GCUCCAUGUGCGUCCCUCCCGAAGCUGCGCGCUCGG	8612.11	245.052	245.052	d27_35-
160	CGAUAGAGGAGGACCGGUCUUCGGUCAAGGGUAUAC	7959.08	305.111	305.11	a-B25_26-
144	AGAGGACGACCAUCCCCGAUAGAGGAGGACCGGUCU	6078.91	867.408	867.41	b19_7-
136	UCGGUCGAAGAGGACGACCAUCCCCGAUAGAGGAGG	8647.23	246.056	246.056	a27_35-
152	ACCAUCCCCGAUAGAGGAGGACCGGUCUUCGGUCAA	5734.85	476.896	476.895	b18_12-
40	UUGAUCGCCAGGGUUGAUUCGGCUGAUCUGGCUGGC	7986.03	240.993	240.993	a25_33-
144	AGAGGACGACCAUCCCCGAUAGAGGAGGACCGGUCU	6384.94	303.037	303.036	b20_21-
88	CCCUUCCUCCCUCACCGCUCCAUGUGCGUCCCUCCC	9287.19	319.24	319.241	a30_29-
40	UUGAUCGCCAGGGUUGAUUCGGCUGAUCUGGCUGGC	8065.99	503.117	503.117	c25_16-
160	CGAUAGAGGAGGACCGGUCUUCGGUCAAGGGUAUAC	8456.11	300.996	300.996	c26_28-
48	CAGGGUUGAUUCGGCUGAUCUGGCUGGCUAGGCGGG	10306.3	605.247	605.248	a32_17-
128	CUGCGCGCUCGGUCGAAGAGGACGACCAUCCCCGAU	6168.82	410.247	410.248	d19_15-
24	GACAUCUGUCACCCCAUUGAUCGCCAGGGUUGAUUC	6894.93	688.485	688.485	b22_10-
80	CGGGUGUCCCCUUCCUCCCUCACCGCUCCAUGUGCG	9977.29	553.286	553.285	a32_18-
120	UCCCGAAGCUGCGCGCUCGGUCGAAGAGGACGACCA	6851.9	273.068	273.068	a-B22_25-
160	CGAUAGAGGAGGACCGGUCUUCGGUCAAGGGUAUAC	9477.27	411.048	411.048	d29_23-
120	UCCCGAAGCUGCGCGCUCGGUCGAAGAGGACGACCA	6851.9	427.236	427.236	a-B22_16-
104	GCUCCAUGUGCGUCCCUCCCGAAGCUGCGCGCUCGG	10425.4	416.007	416.008	a33_25-
72	UGGCUAGGCGGGUGUCCCCUUCCUCCCUCACCGCUC	9545.19	297.279	297.279	d30_32-
88	CCCUUCCUCCCUCACCGCUCCAUGUGCGUCCCUCCC	10702.3	444.923	444.923	a-B35_24-
136	UCGGUCGAAGAGGACGACCAUCCCCGAUAGAGGAGG	10646.5	559.334	559.334	a33_19-
48	CAGGGUUGAUUCGGCUGAUCUGGCUGGCUAGGCGGG	11421.4	438.279	438.279	x35_26-
136	UCGGUCGAAGAGGACGACCAUCCCCGAUAGAGGAGG	10744.5	825.49	825.49	d33_13-
128	CUGCGCGCUCGGUCGAAGAGGACGACCAUCCCCGAU	7589.03	504.928	504.927	a-B24_15-
72	UGGCUAGGCGGGUGUCCCCUUCCUCCCUCACCGCUC	10251.3	365.11	365.111	a-B33_28-
40	UUGAUCGCCAGGGUUGAUUCGGCUGAUCUGGCUGGC	10245.3	319.158	319.158	b32_32-
56	AUUCGGCUGAUCUGGCUGGCUAGGCGGGUGUCCCCU	8693.15	412.952	412.951	b27_21-
120	UCCCGAAGCUGCGCGCUCGGUCGAAGAGGACGACCA	7637.04	448.23	448.23	a24_17-
64	GAUCUGGCUGGCUAGGCGGGUGUCCCCUUCCUCCCU	11134.4	427.237	427.236	x35_26-
104	GCUCCAUGUGCGUCCCUCCCGAAGCUGCGCGCUCGG	10850.4	541.512	541.511	x34_20-
152	ACCAUCCCCGAUAGAGGAGGACCGGUCUUCGGUCAA	8536.18	473.225	473.224	a-B27_18-
152	ACCAUCCCCGAUAGAGGAGGACCGGUCUUCGGUCAA	8647.23	246.056	246.056	a27_35-
104	GCUCCAUGUGCGUCCCUCCCGAAGCUGCGCGCUCGG	10770.4	827.486	827.486	z34_13-
128	CUGCGCGCUCGGUCGAAGAGGACGACCAUCCCCGAU	8374.18	836.41	836.408	a26_10-
120	UCCCGAAGCUGCGCGCUCGGUCGAAGAGGACGACCA	8160.09	338.996	338.997	a-B26_24-
104	GCUCCAUGUGCGUCCCUCCCGAAGCUGCGCGCUCGG	10464.4	614.545	614.544	z33_17-
48	CAGGGUUGAUUCGGCUGAUCUGGCUGGCUAGGCGGG	9977.29	553.286	553.285	z31_18-
112	UGCGUCCCUCCCGAAGCUGCGCGCUCGGUCGAAGAG	8892.2	403.183	403.183	b28_22-
32	UCACCCCAUUGAUCGCCAGGGUUGAUUCGGCUGAUC	9865.28	289.148	289.148	z31_34-
128	CUGCGCGCUCGGUCGAAGAGGACGACCAUCCCCGAU	8759.18	436.951	436.951	c27_20-
24	GACAUCUGUCACCCCAUUGAUCGCCAGGGUUGAUUC	9502.27	262.944	262.945	a30_36-
120	UCCCGAAGCUGCGCGCUCGGUCGAAGAGGACGACCA	8640.2	286.999	286.998	a27_30-
96	CCCUCACCGCUCCAUGUGCGUCCCUCCCGAAGCUGC	7839.98	652.324	652.324	c25_12-
152	ACCAUCCCCGAUAGAGGAGGACCGGUCUUCGGUCAA	9357.26	549.419	549.419	d29_17-
104	GCUCCAUGUGCGUCCCUCCCGAAGCUGCGCGCUCGG	9623.24	457.242	457.241	w30_21-
80	CGGGUGUCCCCUUCCUCCCUCACCGCUCCAUGUGCG	9287.19	319.24	319.241	z30_29-
160	CGAUAGAGGAGGACCGGUCUUCGGUCAAGGGUAUAC	11074.5	409.158	409.157	x34_27-
96	CCCUCACCGCUCCAUGUGCGUCCCUCCCGAAGCUGC	8083.07	403.146	403.146	b26_20-
56	AUUCGGCUGAUCUGGCUGGCUAGGCGGGUGUCCCCU	9977.28	553.286	553.285	a31_18-
128	CUGCGCGCUCGGUCGAAGAGGACGACCAUCCCCGAU	9314.3	845.746	845.745	a29_11-
88	CCCUUCCUCCCUCACCGCUCCAUGUGCGUCCCUCCC	8693.15	412.952	412.951	y28_21-
120	UCCCGAAGCUGCGCGCUCGGUCGAAGAGGACGACCA	9083.22	533.299	533.299	d28_17-
128	CUGCGCGCUCGGUCGAAGAGGACGACCAUCCCCGAU	9412.27	587.259	587.26	d29_16-
24	GACAUCUGUCACCCCAUUGAUCGCCAGGGUUGAUUC	10251.3	365.111	365.111	d32_28-
104	GCUCCAUGUGCGUCCCUCCCGAAGCUGCGCGCUCGG	8892.2	403.183	403.183	y28_22-
88	CCCUUCCUCCCUCACCGCUCCAUGUGCGUCCCUCCC	8083.07	403.146	403.146	y26_20-
24	GACAUCUGUCACCCCAUUGAUCGCCAGGGUUGAUUC	10500.4	327.13	327.13	b33_32-
96	CCCUCACCGCUCCAUGUGCGUCCCUCCCGAAGCUGC	8693.15	412.952	412.951	b28_21-
128	CUGCGCGCUCGGUCGAAGAGGACGACCAUCCCCGAU	9924.38	309.129	309.129	a31_32-
88	CCCUUCCUCCCUCACCGCUCCAUGUGCGUCCCUCCC	7839.98	652.324	652.324	x25_12-
32	UCACCCCAUUGAUCGCCAGGGUUGAUUCGGCUGAUC	7987.06	265.228	265.228	y25_30-
56	AUUCGGCUGAUCUGGCUGGCUAGGCGGGUGUCCCCU	10781.4	897.439	897.437	a-B34_12-
104	GCUCCAUGUGCGUCCCUCCCGAAGCUGCGCGCUCGG	8241.13	411.049	411.048	y26_20-
160	CGAUAGAGGAGGACCGGUCUUCGGUCAAGGGUAUAC	9685.32	332.969	332.968	z30_29-
72	UGGCUAGGCGGGUGUCCCCUUCCUCCCUCACCGCUC	9117.14	535.294	535.295	x29_17-
24	GACAUCUGUCACCCCAUUGAUCGCCAGGGUUGAUUC	10886.4	836.407	836.408	d34_13-
128	CUGCGCGCUCGGUCGAAGAGGACGACCAUCCCCGAU	10309.4	447.226	447.226	c32_23-
160	CGAUAGAGGAGGACCGGUCUUCGGUCAAGGGUAUAC	9436.24	942.616	942.617	x29_10-
88	CCCUUCCUCCCUCACCGCUCCAUGUGCGUCCCUCCC	6819.9	212.114	212.114	z22_32-
160	CGAUAGAGGAGGACCGGUCUUCGGUCAAGGGUAUAC	8684.19	867.411	867.41	y27_10-
48	CAGGGUUGAUUCGGCUGAUCUGGCUGGCUAGGCGGG	6778.91	615.256	615.255	z21_11-
56	AUUCGGCUGAUCUGGCUGGCUAGGCGGGUGUCCCCU	10886.4	836.408	836.408	y34_13-
144	AGAGGACGACCAUCCCCGAUAGAGGAGGACCGGUCU	10640.5	624.904	624.904	y33_17-
112	UGCGUCCCUCCCGAAGCUGCGCGCUCGGUCGAAGAG	10856.5	903.699	903.698	z34_12-
24	GACAUCUGUCACCCCAUUGAUCGCCAGGGUUGAUUC	9883.25	448.231	448.23	w31_22-
80	CGGGUGUCCCCUUCCUCCCUCACCGCUCCAUGUGCG	5927.8	236.104	236.104	z19_25-
96	CCCUCACCGCUCCAUGUGCGUCCCUCCCGAAGCUGC	10652.4	886.694	886.692	b34_12-
32	UCACCCCAUUGAUCGCCAGGGUUGAUUCGGCUGAUC	5762.76	479.222	479.223	y18_12-
144	AGAGGACGACCAUCCCCGAUAGAGGAGGACCGGUCU	9701.32	403.214	403.214	w30_24-
64	GAUCUGGCUGGCUAGGCGGGUGUCCCCUUCCUCCCU	5881.75	489.138	489.137	z19_12-
80	CGGGUGUCCCCUUCCUCCCUCACCGCUCCAUGUGCG	5622.76	1123.54	1123.54	z18_5-
56	AUUCGGCUGAUCUGGCUGGCUAGGCGGGUGUCCCCU	9665.21	567.534	567.535	w30_17-
48	CAGGGUUGAUUCGGCUGAUCUGGCUGGCUAGGCGGG	4979.67	247.976	247.975	w15_20-
112	UGCGUCCCUCCCGAAGCUGCGCGCUCGGUCGAAGAG	9595.33	737.094	737.094	z30_13-
160	CGAUAGAGGAGGACCGGUCUUCGGUCAAGGGUAUAC	6707.89	256.988	256.988	z21_26-
104	GCUCCAUGUGCGUCCCUCCCGAAGCUGCGCGCUCGG	5210.7	433.217	433.216	x16_12-
128	CUGCGCGCUCGGUCGAAGAGGACGACCAUCCCCGAU	9701.32	403.214	403.214	w30_24-
112	UGCGUCCCUCCCGAAGCUGCGCGCUCGGUCGAAGAG	9083.22	533.299	533.299	w28_17-
40	UUGAUCGCCAGGGUUGAUUCGGCUGAUCUGGCUGGC	6434.8	401.167	401.167	x20_16-
120	UCCCGAAGCUGCGCGCUCGGUCGAAGAGGACGACCA	10029.4	588.959	588.959	y31_17-
112	UGCGUCCCUCCCGAAGCUGCGCGCUCGGUCGAAGAG	8759.19	436.952	436.951	x27_20-
24	GACAUCUGUCACCCCAUUGAUCGCCAGGGUUGAUUC	8236.1	685.334	685.334	y26_12-
24	GACAUCUGUCACCCCAUUGAUCGCCAGGGUUGAUUC	7987.01	265.226	265.226	w25_30-
152	ACCAUCCCCGAUAGAGGAGGACCGGUCUUCGGUCAA	8729.21	512.475	512.476	z27_17-
152	ACCAUCCCCGAUAGAGGAGGACCGGUCUUCGGUCAA	8464.13	469.222	469.221	x26_18-
152	ACCAUCCCCGAUAGAGGAGGACCGGUCUUCGGUCAA	8153.09	246.055	246.056	w25_33-
128	CUGCGCGCUCGGUCGAAGAGGACGACCAUCCCCGAU	8647.23	246.056	246.056	z27_35-
144	AGAGGACGACCAUCCCCGAUAGAGGAGGACCGGUCU	7459.01	465.18	465.18	x23_16-
152	ACCAUCCCCGAUAGAGGAGGACCGGUCUUCGGUCAA	7829.05	411.048	411.048	x24_19-
80	CGGGUGUCCCCUUCCUCCCUCACCGCUCCAUGUGCG	3440.48	572.406	572.405	y11_6-
88	CCCUUCCUCCCUCACCGCUCCAUGUGCGUCCCUCCC	2442.3	813.092	813.092	x8_3-
128	CUGCGCGCUCGGUCGAAGAGGACGACCAUCCCCGAU	7652.09	238.12	238.12	z24_32-
144	AGAGGACGACCAUCCCCGAUAGAGGAGGACCGGUCU	6543.88	653.381	653.38	x20_10-
56	AUUCGGCUGAUCUGGCUGGCUAGGCGGGUGUCCCCU	6692.89	222.089	222.089	y21_30-
56	AUUCGGCUGAUCUGGCUGGCUAGGCGGGUGUCCCCU	6692.89	607.437	607.436	y21_11-
64	GAUCUGGCUGGCUAGGCGGGUGUCCCCUUCCUCCCU	2137.26	266.149	266.149	x7_8-
96	CCCUCACCGCUCCAUGUGCGUCCCUCCCGAAGCUGC	7655.99	245.96	245.959	w24_31-
112	UGCGUCCCUCCCGAAGCUGCGCGCUCGGUCGAAGAG	5902.81	490.893	490.892	w18_12-
128	CUGCGCGCUCGGUCGAAGAGGACGACCAUCCCCGAU	6384.94	303.037	303.036	y20_21-
72	UGGCUAGGCGGGUGUCCCCUUCCUCCCUCACCGCUC	2731.39	909.456	909.457	z9_3-
136	UCGGUCGAAGAGGACGACCAUCCCCGAUAGAGGAGG	1976.34	493.077	493.078	y6_4-
128	CUGCGCGCUCGGUCGAAGAGGACGACCAUCCCCGAU	5772.79	1442.19	1442.19	x18_4-
120	UCCCGAAGCUGCGCGCUCGGUCGAAGAGGACGACCA	5508.84	195.736	195.736	y17_28-
47	CCAGGGUUGAUUCGGCUGAUCUGGCUGGCUAGGCGG	419.073	419.073	419.072	a-B2-neutral
87	CCCCUUCCUCCCUCACCGCUCCAUGUGCGUCCCUCC	419.073	419.073	419.072	a-B2-neutral
103	CGCUCCAUGUGCGUCCCUCCCGAAGCUGCGCGCUCG	419.073	419.073	419.072	a-B2-neutral
24	GACAUCUGUCACCCCAUUGAUCGCCAGGGUUGAUUC	3256.4	813.091	813.092	w10_4-
56	AUUCGGCUGAUCUGGCUGGCUAGGCGGGUGUCCCCU	3518.43	585.397	585.398	x11_6-
135	CUCGGUCGAAGAGGACGACCAUCCCCGAUAGAGGAG	419.073	419.073	419.072	a-B2-neutral
128	CUGCGCGCUCGGUCGAAGAGGACGACCAUCCCCGAU	3774.5	942.618	942.617	x12_4-
112	UGCGUCCCUCCCGAAGCUGCGCGCUCGGUCGAAGAG	3261.51	249.877	249.877	y10_13-
71	CUGGCUAGGCGGGUGUCCCCUUCCUCCCUCACCGCU	419.073	419.073	419.072	a-B2-neutral
159	CCGAUAGAGGAGGACCGGUCUUCGGUCAAGGGUAUA	419.073	419.073	419.072	a-B2-neutral
135	CUCGGUCGAAGAGGACGACCAUCCCCGAUAGAGGAG	1720.23	572.404	572.405	a-B6_3-
87	CCCCUUCCUCCCUCACCGCUCCAUGUGCGUCCCUCC	2137.26	266.149	266.149	c7_8-
31	GUCACCCCAUUGAUCGCCAGGGUUGAUUCGGCUGAU	2619.36	237.116	237.117	a-B9_11-
31	GUCACCCCAUUGAUCGCCAGGGUUGAUUCGGCUGAU	2754.42	195.736	195.736	a9_14-
87	CCCCUUCCUCCCUCACCGCUCCAUGUGCGUCCCUCC	2442.3	813.092	813.092	c8_3-
71	CUGGCUAGGCGGGUGUCCCCUUCCUCCCUCACCGCU	1720.23	572.404	572.405	a-B6_3-
96	CCCUCACCGCUCCAUGUGCGUCCCUCCCGAAGCUGC	2627.37	874.781	874.78	w8_3-
23	CGACAUCUGUCACCCCAUUGAUCGCCAGGGUUGAUU	419.073	419.073	419.072	a-B2-neutral
103	CGCUCCAUGUGCGUCCCUCCCGAAGCUGCGCGCUCG	3440.48	572.405	572.405	b11_6-
87	CCCCUUCCUCCCUCACCGCUCCAUGUGCGUCCCUCC	3296.45	411.048	411.048	b11_8-
159	CCGAUAGAGGAGGACCGGUCUUCGGUCAAGGGUAUA	3301.47	329.139	329.138	d10_10-
119	CUCCCGAAGCUGCGCGCUCGGUCGAAGAGGACGACC	419.073	419.073	419.072	a-B2-neutral
71	CUGGCUAGGCGGGUGUCCCCUUCCUCCCUCACCGCU	3350.45	836.604	836.603	a-B11_4-
71	CUGGCUAGGCGGGUGUCCCCUUCCUCCCUCACCGCU	3519.51	438.931	438.93	b11_8-
87	CCCCUUCCUCCCUCACCGCUCCAUGUGCGUCCCUCC	4274.51	266.149	266.149	c14_16-
23	CGACAUCUGUCACCCCAUUGAUCGCCAGGGUUGAUU	1727.27	862.626	862.627	a-B6_2-
151	GACCAUCCCCGAUAGAGGAGGACCGGUCUUCGGUCA	1727.27	862.626	862.627	a-B6_2-
127	GCUGCGCGCUCGGUCGAAGAGGACGACCAUCCCCGA	1720.23	572.404	572.405	a-B6_3-
39	AUUGAUCGCCAGGGUUGAUUCGGCUGAUCUGGCUGG	4314.58	538.314	538.314	a-B14_8-
143	AAGAGGACGACCAUCCCCGAUAGAGGAGGACCGGUC	2594.44	517.88	517.88	b8_5-
31	GUCACCCCAUUGAUCGCCAGGGUUGAUUCGGCUGAU	6015.78	667.413	667.412	c19_9-
103	CGCUCCAUGUGCGUCCCUCCCGAAGCUGCGCGCUCG	5697.71	334.152	334.151	d18_17-
151	GACCAUCCCCGAUAGAGGAGGACCGGUCUUCGGUCA	2754.42	195.736	195.736	a9_14-
103	CGCUCCAUGUGCGUCCCUCCCGAAGCUGCGCGCUCG	5904.77	177.925	177.925	a19_33-
135	CUCGGUCGAAGAGGACGACCAUCCCCGAUAGAGGAG	6006.84	181.018	181.017	a-B19_33-
87	CCCCUUCCUCCCUCACCGCUCCAUGUGCGUCCCUCC	5881.75	489.138	489.137	d19_12-
159	CCGAUAGAGGAGGACCGGUCUUCGGUCAAGGGUAUA	5506.82	457.894	457.895	a17_12-
151	GACCAUCCCCGAUAGAGGAGGACCGGUCUUCGGUCA	3059.46	508.902	508.903	a10_6-
71	CUGGCUAGGCGGGUGUCCCCUUCCUCCCUCACCGCU	5246.67	275.133	275.132	d16_19-
63	UGAUCUGGCUGGCUAGGCGGGUGUCCCCUUCCUCCC	6778.9	615.256	615.255	a21_11-
95	UCCCUCACCGCUCCAUGUGCGUCCCUCCCGAAGCUG	2161.27	431.246	431.247	c7_5-
31	GUCACCCCAUUGAUCGCCAGGGUUGAUUCGGCUGAU	7374.96	459.927	459.928	d23_16-
135	CUCGGUCGAAGAGGACGACCAUCCCCGAUAGAGGAG	6945.98	533.298	533.299	a-B22_13-
151	GACCAUCCCCGAUAGAGGAGGACCGGUCUUCGGUCA	4368.64	363.045	363.046	a14_12-
23	CGACAUCUGUCACCCCAUUGAUCGCCAGGGUUGAUU	4955.69	234.977	234.977	a16_21-
71	CUGGCUAGGCGGGUGUCCCCUUCCUCCCUCACCGCU	6692.89	222.089	222.089	b21_30-
71	CUGGCUAGGCGGGUGUCCCCUUCCUCCCUCACCGCU	6692.89	607.437	607.436	b21_11-
63	UGAUCUGGCUGGCUAGGCGGGUGUCCCCUUCCUCCC	8346.09	319.995	319.996	a26_26-
31	GUCACCCCAUUGAUCGCCAGGGUUGAUUCGGCUGAU	8563.14	777.459	777.458	a27_11-
63	UGAUCUGGCUGGCUAGGCGGGUGUCCCCUUCCUCCC	8364.1	596.428	596.428	b26_14-
31	GUCACCCCAUUGAUCGCCAGGGUUGAUUCGGCUGAU	8581.15	659.08	659.08	b27_13-
87	CCCCUUCCUCCCUCACCGCUCCAUGUGCGUCCCUCC	7986.03	240.993	240.993	a26_33-
87	CCCCUUCCUCCCUCACCGCUCCAUGUGCGUCCCUCC	8066	503.117	503.117	c26_16-
159	CCGAUAGAGGAGGACCGGUCUUCGGUCAAGGGUAUA	7725.07	233.085	233.085	a24_33-
127	GCUGCGCGCUCGGUCGAAGAGGACGACCAUCCCCGA	4932.64	289.147	289.148	a-B16_17-
71	CUGGCUAGGCGGGUGUCCCCUUCCUCCCUCACCGCU	7383.92	819.428	819.428	d23_9-
23	CGACAUCUGUCACCCCAUUGAUCGCCAGGGUUGAUU	5784.77	261.936	261.937	a-B19_22-
135	CUCGGUCGAAGAGGACGACCAUCCCCGAUAGAGGAG	8623.22	782.921	782.92	a27_11-
127	GCUGCGCGCUCGGUCGAAGAGGACGACCAUCCCCGA	5430.75	192.948	192.948	b17_28-
143	AAGAGGACGACCAUCCCCGAUAGAGGAGGACCGGUC	6078.91	867.408	867.41	b19_7-
159	CCGAUAGAGGAGGACCGGUCUUCGGUCAAGGGUAUA	8456.11	300.996	300.996	c26_28-
111	GUGCGUCCCUCCCGAAGCUGCGCGCUCGGUCGAAGA	6161.81	512.476	512.476	a-B20_12-
23	CGACAUCUGUCACCCCAUUGAUCGCCAGGGUUGAUU	6435.84	642.576	642.576	a-B21_10-
39	AUUGAUCGCCAGGGUUGAUUCGGCUGAUCUGGCUGG	8644.13	479.222	479.223	a27_18-
87	CCCCUUCCUCCCUCACCGCUCCAUGUGCGUCCCUCC	9287.19	319.24	319.241	a30_29-
79	GCGGGUGUCCCCUUCCUCCCUCACCGCUCCAUGUGC	9117.13	535.294	535.295	c29_17-
23	CGACAUCUGUCACCCCAUUGAUCGCCAGGGUUGAUU	6894.93	688.485	688.485	b22_10-
63	UGAUCUGGCUGGCUAGGCGGGUGUCCCCUUCCUCCC	9953.23	472.955	472.955	c31_21-
159	CCGAUAGAGGAGGACCGGUCUUCGGUCAAGGGUAUA	9090.2	266.351	266.351	c28_34-
135	CUCGGUCGAAGAGGACGACCAUCCCCGAUAGAGGAG	9667.31	357.041	357.04	c30_27-
103	CGCUCCAUGUGCGUCCCUCCCGAAGCUGCGCGCUCG	9792.31	514.377	514.378	b31_19-
159	CCGAUAGAGGAGGACCGGUCUUCGGUCAAGGGUAUA	9108.22	274.999	274.998	d28_33-
135	CUCGGUCGAAGAGGACGACCAUCCCCGAUAGAGGAG	9685.32	332.969	332.968	d30_29-
151	GACCAUCCCCGAUAGAGGAGGACCGGUCUUCGGUCA	6945.98	533.298	533.299	a-B22_13-
143	AAGAGGACGACCAUCCCCGAUAGAGGAGGACCGGUC	7219.03	327.13	327.13	a-B23_22-
79	GCGGGUGUCCCCUUCCUCCCUCACCGCUCCAUGUGC	9977.29	553.286	553.285	a32_18-
135	CUCGGUCGAAGAGGACGACCAUCCCCGAUAGAGGAG	10279.5	641.458	641.459	b32_16-
95	UCCCUCACCGCUCCAUGUGCGUCCCUCCCGAAGCUG	5737.73	477.136	477.137	a-B19_12-
63	UGAUCUGGCUGGCUAGGCGGGUGUCCCCUUCCUCCC	10582.3	502.911	502.911	d33_21-
95	UCCCUCACCGCUCCAUGUGCGUCCCUCCCGAAGCUG	5906.79	327.147	327.148	b19_18-
31	GUCACCCCAUUGAUCGCCAGGGUUGAUUCGGCUGAU	11229.4	329.27	329.269	c35_34-
127	GCUGCGCGCUCGGUCGAAGAGGACGACCAUCCCCGA	7629.04	304.154	304.154	a-B24_25-
87	CCCCUUCCUCCCUCACCGCUCCAUGUGCGUCCCUCC	10702.3	444.923	444.923	a-B35_24-
39	AUUGAUCGCCAGGGUUGAUUCGGCUGAUCUGGCUGG	10251.3	365.111	365.111	a32_28-
103	CGCUCCAUGUGCGUCCCUCCCGAAGCUGCGCGCUCG	11133.4	427.201	427.2	d35_26-
151	GACCAUCCCCGAUAGAGGAGGACCGGUCUUCGGUCA	8381.21	252.968	252.968	a26_33-
143	AAGAGGACGACCAUCCCCGAUAGAGGAGGACCGGUC	8816.25	250.885	250.885	d27_35-
159	CCGAUAGAGGAGGACCGGUCUUCGGUCAAGGGUAUA	10874.5	835.489	835.489	a-B34_13-
71	CUGGCUAGGCGGGUGUCCCCUUCCUCCCUCACCGCU	10251.3	365.11	365.111	a-B33_28-
143	AAGAGGACGACCAUCCCCGAUAGAGGAGGACCGGUC	8816.25	880.618	880.617	d27_10-
63	UGAUCUGGCUGGCUAGGCGGGUGUCCCCUUCCUCCC	10766.4	537.312	537.311	y34_20-
127	GCUGCGCGCUCGGUCGAAGAGGACGACCAUCCCCGA	8432.19	311.296	311.295	b26_27-
39	AUUGAUCGCCAGGGUUGAUUCGGCUGAUCUGGCUGG	10942.4	376.315	376.314	c34_29-
39	AUUGAUCGCCAGGGUUGAUUCGGCUGAUCUGGCUGG	10960.4	607.901	607.902	d34_18-
55	GAUUCGGCUGAUCUGGCUGGCUAGGCGGGUGUCCCC	8693.15	412.952	412.951	b27_21-
111	GUGCGUCCCUCCCGAAGCUGCGCGCUCGGUCGAAGA	8892.2	403.183	403.183	b28_22-
31	GUCACCCCAUUGAUCGCCAGGGUUGAUUCGGCUGAU	9865.28	289.148	289.148	z31_34-
103	CGCUCCAUGUGCGUCCCUCCCGAAGCUGCGCGCUCG	10425.4	416.007	416.008	z33_25-
47	CCAGGGUUGAUUCGGCUGAUCUGGCUGGCUAGGCGG	9977.29	553.286	553.285	z31_18-
127	GCUGCGCGCUCGGUCGAAGAGGACGACCAUCCCCGA	9218.26	287.063	287.063	a-B29_32-
95	UCCCUCACCGCUCCAUGUGCGUCCCUCCCGAAGCUG	7839.98	652.324	652.324	c25_12-
111	GUGCGUCCCUCCCGAAGCUGCGCGCUCGGUCGAAGA	9623.24	457.242	457.241	d30_21-
159	CCGAUAGAGGAGGACCGGUCUUCGGUCAAGGGUAUA	10769.4	896.444	896.444	x33_12-
63	UGAUCUGGCUGGCUAGGCGGGUGUCCCCUUCCUCCC	9237.15	341.109	341.108	x29_27-
47	CCAGGGUUGAUUCGGCUGAUCUGGCUGGCUAGGCGG	8693.15	412.952	412.951	y27_21-
79	GCGGGUGUCCCCUUCCUCCCUCACCGCUCCAUGUGC	9287.19	319.24	319.241	z30_29-
103	CGCUCCAUGUGCGUCCCUCCCGAAGCUGCGCGCUCG	8892.2	403.183	403.183	y28_22-
47	CCAGGGUUGAUUCGGCUGAUCUGGCUGGCUAGGCGG	8364.1	596.428	596.428	y26_14-
119	CUCCCGAAGCUGCGCGCUCGGUCGAAGAGGACGACC	9484.28	304.937	304.937	a-B30_31-
47	CCAGGGUUGAUUCGGCUGAUCUGGCUGGCUAGGCGG	8346.09	319.995	319.996	z26_26-
23	CGACAUCUGUCACCCCAUUGAUCGCCAGGGUUGAUU	10476.4	804.869	804.868	b33_13-
143	AAGAGGACGACCAUCCCCGAUAGAGGAGGACCGGUC	10710.6	305.008	305.009	b33_35-
31	GUCACCCCAUUGAUCGCCAGGGUUGAUUCGGCUGAU	8027.07	444.94	444.941	y25_18-
23	CGACAUCUGUCACCCCAUUGAUCGCCAGGGUUGAUU	10652.4	886.691	886.692	a-B34_12-
119	CUCCCGAAGCUGCGCGCUCGGUCGAAGAGGACGACC	9733.31	972.323	972.322	d30_10-
71	CUGGCUAGGCGGGUGUCCCCUUCCUCCCUCACCGCU	9792.22	286.999	286.998	x31_34-
23	CGACAUCUGUCACCCCAUUGAUCGCCAGGGUUGAUU	10867.4	416.969	416.969	c34_26-
103	CGCUCCAUGUGCGUCCCUCCCGAAGCUGCGCGCUCG	8241.13	411.049	411.048	y26_20-
87	CCCCUUCCUCCCUCACCGCUCCAUGUGCGUCCCUCC	8083.07	403.146	403.146	y26_20-
71	CUGGCUAGGCGGGUGUCCCCUUCCUCCCUCACCGCU	9504.2	286.998	286.998	w30_33-
87	CCCCUUCCUCCCUCACCGCUCCAUGUGCGUCCCUCC	7839.98	652.324	652.324	x25_12-
79	GCGGGUGUCCCCUUCCUCCCUCACCGCUCCAUGUGC	8044.05	267.127	267.127	y26_30-
55	GAUUCGGCUGAUCUGGCUGGCUAGGCGGGUGUCCCC	10821.4	568.538	568.539	a-B34_19-
151	GACCAUCCCCGAUAGAGGAGGACCGGUCUUCGGUCA	11099.5	357.04	357.04	a-B35_31-
111	GUGCGUCCCUCCCGAAGCUGCGCGCUCGGUCGAAGA	11178.5	531.302	531.303	a35_21-
55	GAUUCGGCUGAUCUGGCUGGCUAGGCGGGUGUCCCC	10950.4	420.162	420.163	b34_26-
151	GACCAUCCCCGAUAGAGGAGGACCGGUCUUCGGUCA	11228.5	487.19	487.189	b35_23-
47	CCAGGGUUGAUUCGGCUGAUCUGGCUGGCUAGGCGG	6756.91	843.606	843.606	y21_8-
79	GCGGGUGUCCCCUUCCUCCCUCACCGCUCCAUGUGC	7207.91	210.989	210.989	w23_34-
127	GCUGCGCGCUCGGUCGAAGAGGACGACCAUCCCCGA	11224.6	339.13	339.13	a35_33-
103	CGCUCCAUGUGCGUCCCUCCCGAAGCUGCGCGCUCG	6939.97	577.323	577.323	y22_12-
111	GUGCGUCCCUCCCGAAGCUGCGCGCUCGGUCGAAGA	10856.5	903.699	903.698	z34_12-
111	GUGCGUCCCUCCCGAAGCUGCGCGCUCGGUCGAAGA	10609.4	481.238	481.238	w33_22-
159	CCGAUAGAGGAGGACCGGUCUUCGGUCAAGGGUAUA	7705.05	307.194	307.195	y24_25-
39	AUUGAUCGCCAGGGUUGAUUCGGCUGAUCUGGCUGG	7714.99	641.908	641.907	y24_12-
55	GAUUCGGCUGAUCUGGCUGGCUAGGCGGGUGUCCCC	10886.4	836.408	836.408	y34_13-
71	CUGGCUAGGCGGGUGUCCCCUUCCUCCCUCACCGCU	7755	286.214	286.214	y25_27-
95	UCCCUCACCGCUCCAUGUGCGUCCCUCCCGAAGCUG	10427.3	385.19	385.19	d33_27-
95	UCCCUCACCGCUCCAUGUGCGUCCCUCCCGAAGCUG	10427.3	612.365	612.366	d33_17-
87	CCCCUUCCUCCCUCACCGCUCCAUGUGCGUCCCUCC	5904.78	177.925	177.925	z19_33-
103	CGCUCCAUGUGCGUCCCUCCCGAAGCUGCGCGCUCG	6006.83	181.017	181.017	z19_33-
95	UCCCUCACCGCUCCAUGUGCGUCCCUCCCGAAGCUG	10652.4	886.694	886.692	b34_12-
151	GACCAUCCCCGAUAGAGGAGGACCGGUCUUCGGUCA	9700.29	807.35	807.348	x30_12-
55	GAUUCGGCUGAUCUGGCUGGCUAGGCGGGUGUCCCC	10031.3	556.285	556.284	x31_18-
159	CCGAUAGAGGAGGACCGGUCUUCGGUCAAGGGUAUA	6707.89	256.988	256.988	z21_26-
71	CUGGCUAGGCGGGUGUCCCCUUCCUCCCUCACCGCU	6758.88	258.949	258.95	y22_26-
55	GAUUCGGCUGAUCUGGCUGGCUAGGCGGGUGUCCCC	9704.24	461.099	461.099	w30_21-
119	CUCCCGAAGCUGCGCGCUCGGUCGAAGAGGACGACC	10655.5	425.213	425.212	y33_25-
151	GACCAUCCCCGAUAGAGGAGGACCGGUCUUCGGUCA	9108.22	274.999	274.998	w28_33-
127	GCUGCGCGCUCGGUCGAAGAGGACGACCAUCCCCGA	9682.33	536.899	536.899	x30_18-
151	GACCAUCCCCGAUAGAGGAGGACCGGUCUUCGGUCA	9090.21	266.351	266.351	x28_34-
119	CUCCCGAAGCUGCGCGCUCGGUCGAAGAGGACGACC	10332.5	448.23	448.23	z32_23-
143	AAGAGGACGACCAUCCCCGAUAGAGGAGGACCGGUC	8647.23	246.056	246.056	z27_35-
23	CGACAUCUGUCACCCCAUUGAUCGCCAGGGUUGAUU	8236.1	685.334	685.334	y26_12-
135	CUCGGUCGAAGAGGACGACCAUCCCCGAUAGAGGAG	4891.67	325.104	325.103	w15_15-
111	GUGCGUCCCUCCCGAAGCUGCGCGCUCGGUCGAAGA	8640.2	286.999	286.998	z27_30-
135	CUCGGUCGAAGAGGACGACCAUCCCCGAUAGAGGAG	4811.71	369.124	369.123	y15_13-
111	GUGCGUCCCUCCCGAAGCUGCGCGCUCGGUCGAAGA	8352.18	286.998	286.998	y26_29-
63	UGAUCUGGCUGGCUAGGCGGGUGUCCCCUUCCUCCC	4252.57	849.505	849.505	y14_5-
31	GUCACCCCAUUGAUCGCCAGGGUUGAUUCGGCUGAU	3527.43	502.911	502.911	x11_7-
151	GACCAUCCCCGAUAGAGGAGGACCGGUCUUCGGUCA	8400.16	246.056	246.056	z26_34-
151	GACCAUCCCCGAUAGAGGAGGACCGGUCUUCGGUCA	8153.09	246.055	246.056	w25_33-
31	GUCACCCCAUUGAUCGCCAGGGUUGAUUCGGCUGAU	3447.47	688.485	688.485	z11_5-
79	GCGGGUGUCCCCUUCCUCCCUCACCGCUCCAUGUGC	4441.57	369.123	369.123	x14_12-
127	GCUGCGCGCUCGGUCGAAGAGGACGACCAUCCCCGA	8647.23	246.056	246.056	z27_35-
143	AAGAGGACGACCAUCCCCGAUAGAGGAGGACCGGUC	7459.01	465.18	465.18	x23_16-
39	AUUGAUCGCCAGGGUUGAUUCGGCUGAUCUGGCUGG	4556.57	252.135	252.136	w14_18-
119	CUCCCGAAGCUGCGCGCUCGGUCGAAGAGGACGACC	8759.19	436.952	436.951	x27_20-
87	CCCCUUCCUCCCUCACCGCUCCAUGUGCGUCCCUCC	3376.46	240.168	240.169	y11_14-
63	UGAUCUGGCUGGCUAGGCGGGUGUCCCCUUCCUCCC	3296.45	411.049	411.048	y11_8-
79	GCGGGUGUCCCCUUCCUCCCUCACCGCUCCAUGUGC	3440.48	572.406	572.405	y11_6-
111	GUGCGUCCCUCCCGAAGCUGCGCGCUCGGUCGAAGA	6824.91	358.198	358.198	x21_19-
111	GUGCGUCCCUCCCGAAGCUGCGCGCUCGGUCGAAGA	6762.96	354.937	354.937	y21_19-
95	UCCCUCACCGCUCCAUGUGCGUCCCUCCCGAAGCUG	8612.11	245.052	245.052	w27_35-
111	GUGCGUCCCUCCCGAAGCUGCGCGCUCGGUCGAAGA	6168.82	410.247	410.248	w19_15-
87	CCCCUUCCUCCCUCACCGCUCCAUGUGCGUCCCUCC	2137.26	266.149	266.149	x7_8-
63	UGAUCUGGCUGGCUAGGCGGGUGUCCCCUUCCUCCC	2137.26	266.149	266.149	x7_8-
95	UCCCUCACCGCUCCAUGUGCGUCCCUCCCGAAGCUG	7655.99	245.96	245.959	w24_31-
135	CUCGGUCGAAGAGGACGACCAUCCCCGAUAGAGGAG	1976.34	493.077	493.078	y6_4-
127	GCUGCGCGCUCGGUCGAAGAGGACGACCAUCCCCGA	6078.91	867.408	867.41	y19_7-
71	CUGGCUAGGCGGGUGUCCCCUUCCUCCCUCACCGCU	2731.39	909.456	909.457	z9_3-
55	GAUUCGGCUGAUCUGGCUGGCUAGGCGGGUGUCCCC	5430.75	192.948	192.948	y17_28-
55	GAUUCGGCUGAUCUGGCUGGCUAGGCGGGUGUCCCC	5067.7	843.608	843.606	z16_6-
119	CUCCCGAAGCUGCGCGCUCGGUCGAAGAGGACGACC	5506.82	457.894	457.895	z17_12-
23	CGACAUCUGUCACCCCAUUGAUCGCCAGGGUUGAUU	3262.4	651.471	651.471	x10_5-
62	CUGAUCUGGCUGGCUAGGCGGGUGUCCCCUUCCUCC	419.073	419.073	419.072	a-B2-neutral
102	CCGCUCCAUGUGCGUCCCUCCCGAAGCUGCGCGCUC	419.073	419.073	419.072	a-B2-neutral
111	GUGCGUCCCUCCCGAAGCUGCGCGCUCGGUCGAAGA	3301.47	329.139	329.138	w10_10-
158	CCCGAUAGAGGAGGACCGGUCUUCGGUCAAGGGUAU	11643.3	894.631	894.631	M-13H
158	CCCGAUAGAGGAGGACCGGUCUUCGGUCAAGGGUAU	419.073	419.073	419.072	a-B2-neutral
38	CAUUGAUCGCCAGGGUUGAUUCGGCUGAUCUGGCUG	419.073	419.073	419.072	a-B2-neutral
127	GCUGCGCGCUCGGUCGAAGAGGACGACCAUCCCCGA	3059.46	508.902	508.903	z10_6-
127	GCUGCGCGCUCGGUCGAAGAGGACGACCAUCCCCGA	2754.42	195.736	195.736	z9_14-
151	GACCAUCCCCGAUAGAGGAGGACCGGUCUUCGGUCA	1648.22	411.048	411.048	w5_4-
134	GCUCGGUCGAAGAGGACGACCAUCCCCGAUAGAGGA	1720.23	572.404	572.405	a-B6_3-
119	CUCCCGAAGCUGCGCGCUCGGUCGAAGAGGACGACC	2528.41	157.018	157.017	z8_16-
158	CCCGAUAGAGGAGGACCGGUCUUCGGUCAAGGGUAU	1509.26	376.307	376.306	a5_4-
86	UCCCCUUCCUCCCUCACCGCUCCAUGUGCGUCCCUC	2156.25	195.015	195.015	d7_11-
30	UGUCACCCCAUUGAUCGCCAGGGUUGAUUCGGCUGA	2731.39	909.456	909.457	a9_3-
102	CCGCUCCAUGUGCGUCCCUCCCGAAGCUGCGCGCUC	2619.36	237.116	237.117	a-B9_11-
95	UCCCUCACCGCUCCAUGUGCGUCCCUCCCGAAGCUG	2627.37	874.781	874.78	w8_3-
127	GCUGCGCGCUCGGUCGAAGAGGACGACCAUCCCCGA	1509.26	376.307	376.306	z5_4-
86	UCCCCUUCCUCCCUCACCGCUCCAUGUGCGUCCCUC	2557.31	425.211	425.212	a-B9_6-
102	CCGCUCCAUGUGCGUCCCUCCCGAAGCUGCGCGCUC	2731.39	909.456	909.457	a9_3-
22	GCGACAUCUGUCACCCCAUUGAUCGCCAGGGUUGAU	11461.1	880.618	880.617	M-13H
119	CUCCCGAAGCUGCGCGCUCGGUCGAAGAGGACGACC	1509.26	376.307	376.306	z5_4-
78	GGCGGGUGUCCCCUUCCUCCCUCACCGCUCCAUGUG	2681.35	267.127	267.127	c8_10-
95	UCCCUCACCGCUCCAUGUGCGUCCCUCCCGAAGCUG	1648.22	411.048	411.048	w5_4-
30	UGUCACCCCAUUGAUCGCCAGGGUUGAUUCGGCUGA	3690.5	737.093	737.094	b12_5-
134	GCUCGGUCGAAGAGGACGACCAUCCCCGAUAGAGGA	3350.45	836.604	836.603	a-B11_4-
150	CGACCAUCCCCGAUAGAGGAGGACCGGUCUUCGGUC	419.073	419.073	419.072	a-B2-neutral
78	GGCGGGUGUCCCCUUCCUCCCUCACCGCUCCAUGUG	3615.47	257.24	257.24	d11_14-
78	GGCGGGUGUCCCCUUCCUCCCUCACCGCUCCAUGUG	3711.49	529.205	529.205	a-B12_7-
78	GGCGGGUGUCCCCUUCCUCCCUCACCGCUCCAUGUG	3822.53	181.018	181.017	a12_21-
118	CCUCCCGAAGCUGCGCGCUCGGUCGAAGAGGACGAC	419.073	419.073	419.072	a-B2-neutral
70	GCUGGCUAGGCGGGUGUCCCCUUCCUCCCUCACCGC	3519.51	438.931	438.93	b11_8-
150	CGACCAUCCCCGAUAGAGGAGGACCGGUCUUCGGUC	1509.26	376.307	376.306	a5_4-
158	CCCGAUAGAGGAGGACCGGUCUUCGGUCAAGGGUAU	3935.56	244.965	244.965	d12_16-
94	CUCCCUCACCGCUCCAUGUGCGUCCCUCCCGAAGCU	419.073	419.073	419.072	a-B2-neutral
78	GGCGGGUGUCCCCUUCCUCCCUCACCGCUCCAUGUG	4739.63	472.955	472.955	a15_10-
158	CCCGAUAGAGGAGGACCGGUCUUCGGUCAAGGGUAU	4721.68	235.076	235.076	a-B15_20-
126	AGCUGCGCGCUCGGUCGAAGAGGACGACCAUCCCCG	1648.22	411.048	411.048	d5_4-
46	GCCAGGGUUGAUUCGGCUGAUCUGGCUGGCUAGGCG	6435.87	267.154	267.154	b20_24-
150	CGACCAUCCCCGAUAGAGGAGGACCGGUCUUCGGUC	2754.42	195.736	195.736	a9_14-
102	CCGCUCCAUGUGCGUCCCUCCCGAAGCUGCGCGCUC	5904.77	177.925	177.925	a19_33-
134	GCUCGGUCGAAGAGGACGACCAUCCCCGAUAGAGGA	6022.84	500.895	500.896	a-B19_12-
150	CGACCAUCCCCGAUAGAGGAGGACCGGUCUUCGGUC	3059.46	508.902	508.903	a10_6-
30	UGUCACCCCAUUGAUCGCCAGGGUUGAUUCGGCUGA	6435.84	642.576	642.576	a-B21_10-
46	GCCAGGGUUGAUUCGGCUGAUCUGGCUGGCUAGGCG	7108.9	417.163	417.162	c22_17-
118	CCUCCCGAAGCUGCGCGCUCGGUCGAAGAGGACGAC	2619.36	237.116	237.117	a-B9_11-
118	CCUCCCGAAGCUGCGCGCUCGGUCGAAGAGGACGAC	2754.42	195.736	195.736	a9_14-
62	CUGAUCUGGCUGGCUAGGCGGGUGUCCCCUUCCUCC	6756.91	843.606	843.606	b21_8-
94	CUCCCUCACCGCUCCAUGUGCGUCCCUCCCGAAGCU	2137.26	266.149	266.149	c7_8-
102	CCGCUCCAUGUGCGUCCCUCCCGAAGCUGCGCGCUC	6819.9	212.114	212.114	a22_32-
78	GGCGGGUGUCCCCUUCCUCCCUCACCGCUCCAUGUG	6459.81	537.31	537.311	a-B21_12-
126	AGCUGCGCGCUCGGUCGAAGAGGACGACCAUCCCCG	3349.46	557.236	557.237	a-B11_6-
30	UGUCACCCCAUUGAUCGCCAGGGUUGAUUCGGCUGA	7374.96	459.927	459.928	d23_16-
62	CUGAUCUGGCUGGCUAGGCGGGUGUCCCCUUCCUCC	7277.94	484.188	484.188	a-B23_15-
102	CCGCUCCAUGUGCGUCCCUCCCGAAGCUGCGCGCUC	7182.96	311.295	311.295	b23_23-
110	UGUGCGUCCCUCCCGAAGCUGCGCGCUCGGUCGAAG	4677.62	154.913	154.913	b15_30-
126	AGCUGCGCGCUCGGUCGAAGAGGACGACCAUCCCCG	3960.53	659.081	659.08	a-B13_6-
30	UGUCACCCCAUUGAUCGCCAGGGUUGAUUCGGCUGA	7987.01	265.226	265.226	d25_30-
86	UCCCCUUCCUCCCUCACCGCUCCAUGUGCGUCCCUC	7986.03	240.993	240.993	a26_33-
86	UCCCCUUCCUCCCUCACCGCUCCAUGUGCGUCCCUC	8066	503.117	503.117	c26_16-
62	CUGAUCUGGCUGGCUAGGCGGGUGUCCCCUUCCUCC	8346.09	319.995	319.996	a26_26-
30	UGUCACCCCAUUGAUCGCCAGGGUUGAUUCGGCUGA	8563.14	777.459	777.458	a27_11-
30	UGUCACCCCAUUGAUCGCCAGGGUUGAUUCGGCUGA	8581.15	659.08	659.08	b27_13-
62	CUGAUCUGGCUGGCUAGGCGGGUGUCCCCUUCCUCC	8364.1	596.428	596.428	b26_14-
102	CCGCUCCAUGUGCGUCCCUCCCGAAGCUGCGCGCUC	8553.11	293.927	293.926	c27_29-
38	CAUUGAUCGCCAGGGUUGAUUCGGCUGAUCUGGCUG	7987.06	265.228	265.228	b25_30-
134	GCUCGGUCGAAGAGGACGACCAUCCCCGAUAGAGGA	8623.22	782.921	782.92	a27_11-
102	CCGCUCCAUGUGCGUCCCUCCCGAAGCUGCGCGCUC	8571.12	503.175	503.175	d27_17-
126	AGCUGCGCGCUCGGUCGAAGAGGACGACCAUCCCCG	5067.69	843.608	843.606	a16_6-
70	GCUGGCUAGGCGGGUGUCCCCUUCCUCCCUCACCGC	7710.96	641.572	641.572	c24_12-
38	CAUUGAUCGCCAGGGUUGAUUCGGCUGAUCUGGCUG	8163.05	626.919	626.92	a-B26_13-
22	GCGACAUCUGUCACCCCAUUGAUCGCCAGGGUUGAU	6015.78	667.413	667.412	c19_9-
150	CGACCAUCCCCGAUAGAGGAGGACCGGUCUUCGGUC	5772.79	1442.19	1442.19	c18_4-
142	GAAGAGGACGACCAUCCCCGAUAGAGGAGGACCGGU	6078.91	867.408	867.41	b19_7-
126	AGCUGCGCGCUCGGUCGAAGAGGACGACCAUCCCCG	5430.75	192.948	192.948	b17_28-
110	UGUGCGUCCCUCCCGAAGCUGCGCGCUCGGUCGAAG	6161.81	512.476	512.476	a-B20_12-
30	UGUCACCCCAUUGAUCGCCAGGGUUGAUUCGGCUGA	9369.18	668.22	668.221	a-B30_14-
22	GCGACAUCUGUCACCCCAUUGAUCGCCAGGGUUGAU	6435.84	642.576	642.576	a-B21_10-
86	UCCCCUUCCUCCCUCACCGCUCCAUGUGCGUCCCUC	9287.19	319.24	319.241	a30_29-
142	GAAGAGGACGACCAUCCCCGAUAGAGGAGGACCGGU	6599.95	387.224	387.225	a-B21_17-
150	CGACCAUCCCCGAUAGAGGAGGACCGGUCUUCGGUC	6384.94	303.037	303.036	b20_21-
54	UGAUUCGGCUGAUCUGGCUGGCUAGGCGGGUGUCCC	6435.78	267.15	267.149	c20_24-
102	CCGCUCCAUGUGCGUCCCUCCCGAAGCUGCGCGCUC	9623.25	457.242	457.241	a-B31_21-
134	GCUCGGUCGAAGAGGACGACCAUCCCCGAUAGAGGA	9701.32	403.214	403.214	d30_24-
22	GCGACAUCUGUCACCCCAUUGAUCGCCAGGGUUGAU	6995.91	210.989	210.989	c22_33-
70	GCUGGCUAGGCGGGUGUCCCCUUCCUCCCUCACCGC	8645.08	431.246	431.247	d27_20-
102	CCGCUCCAUGUGCGUCCCUCCCGAAGCUGCGCGCUC	9792.31	514.377	514.378	b31_19-
30	UGUCACCCCAUUGAUCGCCAGGGUUGAUUCGGCUGA	10019.3	332.968	332.968	a-B32_30-
126	AGCUGCGCGCUCGGUCGAAGAGGACGACCAUCCCCG	6168.82	410.247	410.248	d19_15-
62	CUGAUCUGGCUGGCUAGGCGGGUGUCCCCUUCCUCC	9953.23	472.955	472.955	c31_21-
70	GCUGGCUAGGCGGGUGUCCCCUUCCUCCCUCACCGC	9237.15	341.109	341.108	c29_27-
126	AGCUGCGCGCUCGGUCGAAGAGGACGACCAUCCCCG	6762.96	354.937	354.937	b21_19-
126	AGCUGCGCGCUCGGUCGAAGAGGACGACCAUCCCCG	6824.91	358.198	358.198	c21_19-
86	UCCCCUUCCUCCCUCACCGCUCCAUGUGCGUCCCUC	10702.3	444.923	444.923	a-B35_24-
54	UGAUUCGGCUGAUCUGGCUGGCUAGGCGGGUGUCCC	7986.03	240.993	240.993	a25_33-
30	UGUCACCCCAUUGAUCGCCAGGGUUGAUUCGGCUGA	11229.4	329.27	329.269	x35_34-
126	AGCUGCGCGCUCGGUCGAAGAGGACGACCAUCCCCG	7629.04	304.154	304.154	a-B24_25-
86	UCCCCUUCCUCCCUCACCGCUCCAUGUGCGUCCCUC	10912.3	838.403	838.404	d35_13-
102	CCGCUCCAUGUGCGUCCCUCCCGAAGCUGCGCGCUC	11133.4	427.201	427.2	d35_26-
54	UGAUUCGGCUGAUCUGGCUGGCUAGGCGGGUGUCCC	8065.99	503.117	503.117	c25_16-
102	CCGCUCCAUGUGCGUCCCUCCCGAAGCUGCGCGCUC	11133.4	427.201	427.2	w35_26-
94	CUCCCUCACCGCUCCAUGUGCGUCCCUCCCGAAGCU	6692.86	835.6	835.599	a-B22_8-
102	CCGCUCCAUGUGCGUCCCUCCCGAAGCUGCGCGCUC	10403.4	314.246	314.246	y33_33-
126	AGCUGCGCGCUCGGUCGAAGAGGACGACCAUCCCCG	8432.19	311.296	311.295	b26_27-
46	GCCAGGGUUGAUUCGGCUGAUCUGGCUGGCUAGGCG	9977.29	553.286	553.285	z31_18-
102	CCGCUCCAUGUGCGUCCCUCCCGAAGCUGCGCGCUC	9792.31	514.377	514.378	y31_19-
46	GCCAGGGUUGAUUCGGCUGAUCUGGCUGGCUAGGCG	9287.19	319.24	319.241	z29_29-
94	CUCCCUCACCGCUCCAUGUGCGUCCCUCCCGAAGCU	7839.98	652.324	652.324	c25_12-
110	UGUGCGUCCCUCCCGAAGCUGCGCGCUCGGUCGAAG	9623.24	457.242	457.241	d30_21-
126	AGCUGCGCGCUCGGUCGAAGAGGACGACCAUCCCCG	9048.28	265.118	265.118	a28_34-
38	CAUUGAUCGCCAGGGUUGAUUCGGCUGAUCUGGCUG	10590.4	755.447	755.448	y33_14-
142	GAAGAGGACGACCAUCCCCGAUAGAGGAGGACCGGU	10082.5	287.063	287.063	a31_35-
142	GAAGAGGACGACCAUCCCCGAUAGAGGAGGACCGGU	10082.5	503.116	503.117	a31_20-
86	UCCCCUUCCUCCCUCACCGCUCCAUGUGCGUCCCUC	9287.19	319.24	319.241	z30_29-
94	CUCCCUCACCGCUCCAUGUGCGUCCCUCCCGAAGCU	8083.07	403.146	403.146	b26_20-
150	CGACCAUCCCCGAUAGAGGAGGACCGGUCUUCGGUC	9701.32	403.214	403.214	d30_24-
46	GCCAGGGUUGAUUCGGCUGAUCUGGCUGGCUAGGCG	8693.15	412.952	412.951	y27_21-
110	UGUGCGUCCCUCCCGAAGCUGCGCGCUCGGUCGAAG	10136.3	297.12	297.12	a32_34-
54	UGAUUCGGCUGAUCUGGCUGGCUAGGCGGGUGUCCC	9977.28	553.286	553.285	a31_18-
30	UGUCACCCCAUUGAUCGCCAGGGUUGAUUCGGCUGA	8644.13	479.222	479.223	z27_18-
22	GCGACAUCUGUCACCCCAUUGAUCGCCAGGGUUGAU	10476.4	804.869	804.868	b33_13-
134	GCUCGGUCGAAGAGGACGACCAUCCCCGAUAGAGGA	8816.26	250.885	250.885	w27_35-
142	GAAGAGGACGACCAUCCCCGAUAGAGGAGGACCGGU	10710.6	305.008	305.009	b33_35-
134	GCUCGGUCGAAGAGGACGACCAUCCCCGAUAGAGGA	8816.26	880.618	880.617	w27_10-
118	CCUCCCGAAGCUGCGCGCUCGGUCGAAGAGGACGAC	9595.33	737.094	737.094	a30_13-
22	GCGACAUCUGUCACCCCAUUGAUCGCCAGGGUUGAU	10652.4	886.691	886.692	a-B34_12-
70	GCUGGCUAGGCGGGUGUCCCCUUCCUCCCUCACCGC	9504.2	286.998	286.998	w30_33-
86	UCCCCUUCCUCCCUCACCGCUCCAUGUGCGUCCCUC	8083.07	403.146	403.146	y26_20-
30	UGUCACCCCAUUGAUCGCCAGGGUUGAUUCGGCUGA	8027.07	444.94	444.941	y25_18-
86	UCCCCUUCCUCCCUCACCGCUCCAUGUGCGUCCCUC	7839.98	652.324	652.324	x25_12-
30	UGUCACCCCAUUGAUCGCCAGGGUUGAUUCGGCUGA	7721.04	427.939	427.938	y24_18-
70	GCUGGCUAGGCGGGUGUCCCCUUCCUCCCUCACCGC	9118.21	433.193	433.193	y29_21-
78	GGCGGGUGUCCCCUUCCUCCCUCACCGCUCCAUGUG	8044.05	267.127	267.127	y26_30-
22	GCGACAUCUGUCACCCCAUUGAUCGCCAGGGUUGAU	10886.4	836.408	836.408	w34_13-
46	GCCAGGGUUGAUUCGGCUGAUCUGGCUGGCUAGGCG	6756.91	843.606	843.606	y21_8-
110	UGUGCGUCCCUCCCGAAGCUGCGCGCUCGGUCGAAG	11178.5	531.302	531.303	z35_21-
150	CGACCAUCCCCGAUAGAGGAGGACCGGUCUUCGGUC	11228.5	487.19	487.189	b35_23-
38	CAUUGAUCGCCAGGGUUGAUUCGGCUGAUCUGGCUG	8044.05	267.127	267.127	y25_30-
158	CCCGAUAGAGGAGGACCGGUCUUCGGUCAAGGGUAU	7721.04	427.939	427.938	y24_18-
150	CGACCAUCCCCGAUAGAGGAGGACCGGUCUUCGGUC	11228.5	487.19	487.189	y35_23-
30	UGUCACCCCAUUGAUCGCCAGGGUUGAUUCGGCUGA	6722.9	239.096	239.096	z21_28-
38	CAUUGAUCGCCAGGGUUGAUUCGGCUGAUCUGGCUG	7714.99	641.908	641.907	y24_12-
30	UGUCACCCCAUUGAUCGCCAGGGUUGAUUCGGCUGA	6435.87	267.154	267.154	y20_24-
102	CCGCUCCAUGUGCGUCCCUCCCGAAGCUGCGCGCUC	6576.91	233.882	233.882	z21_28-
70	GCUGGCUAGGCGGGUGUCCCCUUCCUCCCUCACCGC	7510.93	624.903	624.904	x24_12-
126	AGCUGCGCGCUCGGUCGAAGAGGACGACCAUCCCCG	11224.6	339.13	339.13	z35_33-
134	GCUCGGUCGAAGAGGACGACCAUCCCCGAUAGAGGA	6384.94	303.037	303.036	y20_21-
70	GCUGGCUAGGCGGGUGUCCCCUUCCUCCCUCACCGC	7448.98	437.167	437.167	y24_17-
62	CUGAUCUGGCUGGCUAGGCGGGUGUCCCCUUCCUCC	6692.85	835.598	835.599	w21_8-
142	GAAGAGGACGACCAUCCCCGAUAGAGGAGGACCGGU	10029.4	588.959	588.959	y31_17-
94	CUCCCUCACCGCUCCAUGUGCGUCCCUCCCGAAGCU	10652.4	886.694	886.692	b34_12-
86	UCCCCUUCCUCCCUCACCGCUCCAUGUGCGUCCCUC	5904.78	177.925	177.925	z19_33-
86	UCCCCUUCCUCCCUCACCGCUCCAUGUGCGUCCCUC	5697.71	334.152	334.151	w18_17-
54	UGAUUCGGCUGAUCUGGCUGGCUAGGCGGGUGUCCC	10031.3	556.285	556.284	x31_18-
134	GCUCGGUCGAAGAGGACGACCAUCCCCGAUAGAGGA	5734.85	476.896	476.895	y18_12-
70	GCUGGCUAGGCGGGUGUCCCCUUCCUCCCUCACCGC	6758.88	258.949	258.95	y22_26-
142	GAAGAGGACGACCAUCCCCGAUAGAGGAGGACCGGU	9339.34	358.198	358.198	y29_26-
38	CAUUGAUCGCCAGGGUUGAUUCGGCUGAUCUGGCUG	6435.78	267.15	267.149	x20_24-
78	GGCGGGUGUCCCCUUCCUCCCUCACCGCUCCAUGUG	5906.79	327.147	327.148	y19_18-
118	CCUCCCGAAGCUGCGCGCUCGGUCGAAGAGGACGAC	10655.5	425.213	425.212	y33_25-
54	UGAUUCGGCUGAUCUGGCUGGCUAGGCGGGUGUCCC	9726.23	809.511	809.513	x30_12-
54	UGAUUCGGCUGAUCUGGCUGGCUAGGCGGGUGUCCC	9664.28	419.178	419.178	y30_23-
70	GCUGGCUAGGCGGGUGUCCCCUUCCUCCCUCACCGC	6452.86	459.911	459.911	y21_14-
150	CGACCAUCCCCGAUAGAGGAGGACCGGUCUUCGGUC	9597.3	435.233	435.233	z30_22-
118	CCUCCCGAAGCUGCGCGCUCGGUCGAAGAGGACGAC	10332.5	448.23	448.23	z32_23-
22	GCGACAUCUGUCACCCCAUUGAUCGCCAGGGUUGAU	8581.15	659.081	659.08	y27_13-
86	UCCCCUUCCUCCCUCACCGCUCCAUGUGCGUCCCUC	4949.65	548.953	548.953	z16_9-
94	CUCCCUCACCGCUCCAUGUGCGUCCCUCCCGAAGCU	10652.4	886.694	886.692	y34_12-
22	GCGACAUCUGUCACCCCAUUGAUCGCCAGGGUUGAU	8563.14	777.459	777.458	z27_11-
94	CUCCCUCACCGCUCCAUGUGCGUCCCUCCCGAAGCU	10427.3	385.19	385.19	w33_27-
94	CUCCCUCACCGCUCCAUGUGCGUCCCUCCCGAAGCU	10427.3	612.365	612.366	w33_17-
70	GCUGGCUAGGCGGGUGUCCCCUUCCUCCCUCACCGC	5881.75	489.138	489.137	w19_12-
22	GCGACAUCUGUCACCCCAUUGAUCGCCAGGGUUGAU	8236.1	685.334	685.334	y26_12-
118	CCUCCCGAAGCUGCGCGCUCGGUCGAAGAGGACGAC	9802.34	652.482	652.483	x30_15-
118	CCUCCCGAAGCUGCGCGCUCGGUCGAAGAGGACGAC	9457.3	277.148	277.147	x29_34-
46	GCCAGGGUUGAUUCGGCUGAUCUGGCUGGCUAGGCG	3519.51	438.931	438.93	y11_8-
22	GCGACAUCUGUCACCCCAUUGAUCGCCAGGGUUGAU	7686.99	225.08	225.08	x24_34-
150	CGACCAUCCCCGAUAGAGGAGGACCGGUCUUCGGUC	8456.11	300.996	300.996	x26_28-
78	GGCGGGUGUCCCCUUCCUCCCUCACCGCUCCAUGUG	4441.57	369.123	369.123	x14_12-
134	GCUCGGUCGAAGAGGACGACCAUCCCCGAUAGAGGA	3935.56	244.965	244.965	w12_16-
118	CCUCCCGAAGCUGCGCGCUCGGUCGAAGAGGACGAC	9048.28	265.118	265.118	z28_34-
142	GAAGAGGACGACCAUCCCCGAUAGAGGAGGACCGGU	7483.02	339.13	339.13	x23_22-
126	AGCUGCGCGCUCGGUCGAAGAGGACGACCAUCCCCG	8623.22	782.921	782.92	z27_11-
38	CAUUGAUCGCCAGGGUUGAUUCGGCUGAUCUGGCUG	4556.57	252.135	252.136	w14_18-
94	CUCCCUCACCGCUCCAUGUGCGUCCCUCCCGAAGCU	9108.22	274.999	274.998	z29_33-
86	UCCCCUUCCUCCCUCACCGCUCCAUGUGCGUCCCUC	3151.39	209.085	209.085	w10_15-
86	UCCCCUUCCUCCCUCACCGCUCCAUGUGCGUCCCUC	3151.39	629.27	629.27	w10_5-
110	UGUGCGUCCCUCCCGAAGCUGCGCGCUCGGUCGAAG	6824.91	358.198	358.198	x21_19-
110	UGUGCGUCCCUCCCGAAGCUGCGCGCUCGGUCGAAG	6762.96	354.937	354.937	y21_19-
78	GGCGGGUGUCCCCUUCCUCCCUCACCGCUCCAUGUG	3440.48	572.406	572.405	y11_6-
70	GCUGGCUAGGCGGGUGUCCCCUUCCUCCCUCACCGC	4049.53	183.062	183.062	w13_22-
118	CCUCCCGAAGCUGCGCGCUCGGUCGAAGAGGACGAC	7843.08	391.146	391.147	x24_20-
62	CUGAUCUGGCUGGCUAGGCGGGUGUCCCCUUCCUCC	3296.45	411.049	411.048	y11_8-
54	UGAUUCGGCUGAUCUGGCUGGCUAGGCGGGUGUCCC	6851.89	273.068	273.068	w21_25-
30	UGUCACCCCAUUGAUCGCCAGGGUUGAUUCGGCUGA	1648.22	411.048	411.048	w5_4-
142	GAAGAGGACGACCAUCCCCGAUAGAGGAGGACCGGU	5627.78	1124.55	1124.55	x17_5-
62	CUGAUCUGGCUGGCUAGGCGGGUGUCCCCUUCCUCC	2156.25	195.015	195.015	w7_11-
110	UGUGCGUCCCUCCCGAAGCUGCGCGCUCGGUCGAAG	5210.7	433.217	433.216	x16_12-
126	AGCUGCGCGCUCGGUCGAAGAGGACGACCAUCCCCG	6078.91	867.408	867.41	y19_7-
94	CUCCCUCACCGCUCCAUGUGCGUCCCUCCCGAAGCU	6987.89	581.317	581.316	x22_12-
94	CUCCCUCACCGCUCCAUGUGCGUCCCUCCCGAAGCU	6907.93	405.341	405.341	z22_17-
94	CUCCCUCACCGCUCCAUGUGCGUCCCUCCCGAAGCU	6602.89	659.281	659.282	z21_10-
45	CGCCAGGGUUGAUUCGGCUGAUCUGGCUGGCUAGGC	419.073	419.073	419.072	a-B2-neutral
118	CCUCCCGAAGCUGCGCGCUCGGUCGAAGAGGACGAC	5506.82	457.894	457.895	z17_12-
70	GCUGGCUAGGCGGGUGUCCCCUUCCUCCCUCACCGC	1509.26	376.307	376.306	z5_4-
29	CUGUCACCCCAUUGAUCGCCAGGGUUGAUUCGGCUG	419.073	419.073	419.072	a-B2-neutral
94	CUCCCUCACCGCUCCAUGUGCGUCCCUCCCGAAGCU	5622.76	1123.54	1123.54	z18_5-
150	CGACCAUCCCCGAUAGAGGAGGACCGGUCUUCGGUC	4049.53	183.062	183.062	z13_22-
54	UGAUUCGGCUGAUCUGGCUGGCUAGGCGGGUGUCCC	3822.53	181.018	181.017	z12_21-
133	CGCUCGGUCGAAGAGGACGACCAUCCCCGAUAGAGG	419.073	419.073	419.072	a-B2-neutral
157	CCCCGAUAGAGGAGGACCGGUCUUCGGUCAAGGGUA	419.073	419.073	419.072	a-B2-neutral
45	CGCCAGGGUUGAUUCGGCUGAUCUGGCUGGCUAGGC	1509.26	376.307	376.306	a5_4-
37	CCAUUGAUCGCCAGGGUUGAUUCGGCUGAUCUGGCU	419.073	419.073	419.072	a-B2-neutral
126	AGCUGCGCGCUCGGUCGAAGAGGACGACCAUCCCCG	3059.46	508.902	508.903	z10_6-
94	CUCCCUCACCGCUCCAUGUGCGUCCCUCCCGAAGCU	4033.58	575.219	575.217	y13_7-
101	ACCGCUCCAUGUGCGUCCCUCCCGAAGCUGCGCGCU	1509.26	376.307	376.306	a5_4-
61	GCUGAUCUGGCUGGCUAGGCGGGUGUCCCCUUCCUC	1648.22	411.048	411.048	d5_4-
29	CUGUCACCCCAUUGAUCGCCAGGGUUGAUUCGGCUG	2731.39	909.456	909.457	a9_3-
21	UGCGACAUCUGUCACCCCAUUGAUCGCCAGGGUUGA	11461.1	880.618	880.617	M-13H
101	ACCGCUCCAUGUGCGUCCCUCCCGAAGCUGCGCGCU	2619.36	237.116	237.117	a-B9_11-
45	CGCCAGGGUUGAUUCGGCUGAUCUGGCUGGCUAGGC	3350.45	836.604	836.603	a-B11_4-
101	ACCGCUCCAUGUGCGUCCCUCCCGAAGCUGCGCGCU	2754.42	195.736	195.736	a9_14-
45	CGCCAGGGUUGAUUCGGCUGAUCUGGCUGGCUAGGC	3519.51	438.931	438.93	b11_8-
141	CGAAGAGGACGACCAUCCCCGAUAGAGGAGGACCGG	419.073	419.073	419.072	a-B2-neutral
133	CGCUCGGUCGAAGAGGACGACCAUCCCCGAUAGAGG	3790.54	420.164	420.163	a12_9-
157	CCCCGAUAGAGGAGGACCGGUCUUCGGUCAAGGGUA	3566.5	593.409	593.41	d11_6-
141	CGAAGAGGACGACCAUCCCCGAUAGAGGAGGACCGG	1422.23	157.017	157.017	a-B5_9-
117	CCCUCCCGAAGCUGCGCGCUCGGUCGAAGAGGACGA	419.073	419.073	419.072	a-B2-neutral
21	UGCGACAUCUGUCACCCCAUUGAUCGCCAGGGUUGA	1648.22	411.048	411.048	d5_4-
85	GUCCCCUUCCUCCCUCACCGCUCCAUGUGCGUCCCU	4252.56	849.505	849.505	b14_5-
133	CGCUCGGUCGAAGAGGACGACCAUCCCCGAUAGAGG	4329.59	1442.19	1442.19	a-B14_3-
101	ACCGCUCCAUGUGCGUCCCUCCCGAAGCUGCGCGCU	4441.57	369.123	369.123	c14_12-
149	ACGACCAUCCCCGAUAGAGGAGGACCGGUCUUCGGU	1422.23	157.017	157.017	a-B5_9-
93	CCUCCCUCACCGCUCCAUGUGCGUCCCUCCCGAAGC	419.073	419.073	419.072	a-B2-neutral
85	GUCCCCUUCCUCCCUCACCGCUCCAUGUGCGUCCCU	4863.63	373.118	373.118	b16_13-
125	AAGCUGCGCGCUCGGUCGAAGAGGACGACCAUCCCC	1422.23	157.017	157.017	a-B5_9-
149	ACGACCAUCCCCGAUAGAGGAGGACCGGUCUUCGGU	1727.27	862.626	862.627	a-B6_2-
101	ACCGCUCCAUGUGCGUCCCUCCCGAAGCUGCGCGCU	5012.68	357.041	357.04	a16_14-
61	GCUGAUCUGGCUGGCUAGGCGGGUGUCCCCUUCCUC	4556.57	252.135	252.136	d14_18-
29	CUGUCACCCCAUUGAUCGCCAGGGUUGAUUCGGCUG	5280.71	659.081	659.08	b17_8-
101	ACCGCUCCAUGUGCGUCCCUCCCGAAGCUGCGCGCU	5622.76	1123.54	1123.54	a18_5-
69	GGCUGGCUAGGCGGGUGUCCCCUUCCUCCCUCACCG	4979.66	247.975	247.975	d15_20-
45	CGCCAGGGUUGAUUCGGCUGAUCUGGCUGGCUAGGC	6722.9	239.096	239.096	a21_28-
101	ACCGCUCCAUGUGCGUCCCUCCCGAAGCUGCGCGCU	5927.8	236.104	236.104	a19_25-
125	AAGCUGCGCGCUCGGUCGAAGAGGACGACCAUCCCC	2627.37	874.781	874.78	d8_3-
109	AUGUGCGUCCCUCCCGAAGCUGCGCGCUCGGUCGAA	3440.48	572.405	572.405	b11_6-
45	CGCCAGGGUUGAUUCGGCUGAUCUGGCUGGCUAGGC	7108.9	417.163	417.162	c22_17-
85	GUCCCCUUCCUCCCUCACCGCUCCAUGUGCGUCCCU	6452.85	459.91	459.911	b21_14-
157	CCCCGAUAGAGGAGGACCGGUCUUCGGUCAAGGGUA	6461.95	537.488	537.488	a20_12-
93	CCUCCCUCACCGCUCCAUGUGCGUCCCUCCCGAAGC	2137.26	266.149	266.149	c7_8-
21	UGCGACAUCUGUCACCCCAUUGAUCGCCAGGGUUGA	4137.51	826.495	826.494	c13_5-
77	AGGCGGGUGUCCCCUUCCUCCCUCACCGCUCCAUGU	6483.83	431.247	431.247	a-B21_15-
109	AUGUGCGUCCCUCCCGAAGCUGCGCGCUCGGUCGAA	4033.54	167.056	167.056	a13_24-
85	GUCCCCUUCCUCCCUCACCGCUCCAUGUGCGUCCCU	6628.84	508.903	508.903	a-B22_13-
21	UGCGACAUCUGUCACCCCAUUGAUCGCCAGGGUUGA	4251.55	169.054	169.054	a-B14_25-
85	GUCCCCUUCCUCCCUCACCGCUCCAUGUGCGUCCCU	6758.88	258.949	258.95	b22_26-
93	CCUCCCUCACCGCUCCAUGUGCGUCCCUCCCGAAGC	2442.3	813.092	813.092	c8_3-
117	CCCUCCCGAAGCUGCGCGCUCGGUCGAAGAGGACGA	3059.46	508.902	508.903	a10_6-
77	AGGCGGGUGUCCCCUUCCUCCCUCACCGCUCCAUGU	6692.85	835.598	835.599	d21_8-
53	UUGAUUCGGCUGAUCUGGCUGGCUAGGCGGGUGUCC	3849.45	295.104	295.104	c12_13-
125	AAGCUGCGCGCUCGGUCGAAGAGGACGACCAUCCCC	3790.54	420.164	420.163	a12_9-
61	GCUGAUCUGGCUGGCUAGGCGGGUGUCCCCUUCCUC	6756.91	843.606	843.606	b21_8-
37	CCAUUGAUCGCCAGGGUUGAUUCGGCUGAUCUGGCU	6459.84	537.312	537.311	d20_12-
157	CCCCGAUAGAGGAGGACCGGUCUUCGGUCAAGGGUA	7459.01	465.18	465.18	c23_16-
69	GGCUGGCUAGGCGGGUGUCCCCUUCCUCCCUCACCG	6851.89	273.068	273.068	d21_25-
93	CCUCCCUCACCGCUCCAUGUGCGUCCCUCCCGAAGC	3301.47	329.139	329.138	a11_10-
29	CUGUCACCCCAUUGAUCGCCAGGGUUGAUUCGGCUG	7986.03	240.993	240.993	d25_33-
61	GCUGAUCUGGCUGGCUAGGCGGGUGUCCCCUUCCUC	7277.94	484.188	484.188	a-B23_15-
117	CCCUCCCGAAGCUGCGCGCUCGGUCGAAGAGGACGA	4033.58	575.218	575.217	b13_7-
85	GUCCCCUUCCUCCCUCACCGCUCCAUGUGCGUCCCU	7986.03	240.993	240.993	a26_33-
85	GUCCCCUUCCUCCCUCACCGCUCCAUGUGCGUCCCU	8066	503.117	503.117	c26_16-
101	ACCGCUCCAUGUGCGUCCCUCCCGAAGCUGCGCGCU	8250.08	265.124	265.124	d26_31-
53	UUGAUUCGGCUGAUCUGGCUGGCUAGGCGGGUGUCC	5015.63	556.284	556.284	a16_9-
101	ACCGCUCCAUGUGCGUCCCUCCCGAAGCUGCGCGCU	8346.1	319.996	319.996	a-B27_26-
133	CGCUCGGUCGAAGAGGACGACCAUCCCCGAUAGAGG	8623.22	782.921	782.92	a27_11-
93	CCUCCCUCACCGCUCCAUGUGCGUCCCUCCCGAAGC	4049.53	183.062	183.062	d13_22-
141	CGAAGAGGACGACCAUCCCCGAUAGAGGAGGACCGG	6078.91	867.408	867.41	b19_7-
21	UGCGACAUCUGUCACCCCAUUGAUCGCCAGGGUUGA	6015.78	667.413	667.412	c19_9-
53	UUGAUUCGGCUGAUCUGGCUGGCUAGGCGGGUGUCC	5378.69	895.44	895.441	b17_6-
37	CCAUUGAUCGCCAGGGUUGAUUCGGCUGAUCUGGCU	7987.06	265.228	265.228	b25_30-
77	AGGCGGGUGUCCCCUUCCUCCCUCACCGCUCCAUGU	8530.08	249.877	249.877	c27_34-
37	CCAUUGAUCGCCAGGGUUGAUUCGGCUGAUCUGGCU	8163.05	626.919	626.92	a-B26_13-
21	UGCGACAUCUGUCACCCCAUUGAUCGCCAGGGUUGA	6435.84	642.576	642.576	a-B21_10-
101	ACCGCUCCAUGUGCGUCCCUCCCGAAGCUGCGCGCU	9108.22	274.999	274.998	a29_33-
37	CCAUUGAUCGCCAGGGUUGAUUCGGCUGAUCUGGCU	8354.06	287.063	287.063	c26_29-
109	AUGUGCGUCCCUCCCGAAGCUGCGCGCUCGGUCGAA	6602.89	659.281	659.282	a21_10-
85	GUCCCCUUCCUCCCUCACCGCUCCAUGUGCGUCCCU	9287.19	319.24	319.241	a30_29-
149	ACGACCAUCCCCGAUAGAGGAGGACCGGUCUUCGGU	6215.88	477.137	477.137	a-B20_13-
141	CGAAGAGGACGACCAUCCCCGAUAGAGGAGGACCGG	6904.99	689.491	689.49	a-B22_10-
77	AGGCGGGUGUCCCCUUCCUCCCUCACCGCUCCAUGU	9118.21	433.193	433.193	b29_21-
133	CGCUCGGUCGAAGAGGACGACCAUCCCCGAUAGAGG	9682.32	536.899	536.899	c30_18-
149	ACGACCAUCCCCGAUAGAGGAGGACCGGUCUUCGGU	6384.94	303.037	303.036	b20_21-
125	AAGCUGCGCGCUCGGUCGAAGAGGACGACCAUCCCC	6168.82	410.247	410.248	d19_15-
29	CUGUCACCCCAUUGAUCGCCAGGGUUGAUUCGGCUG	9883.25	448.231	448.23	d31_22-
93	CCUCCCUCACCGCUCCAUGUGCGUCCCUCCCGAAGC	5276.68	585.29	585.29	c17_9-
157	CCCCGAUAGAGGAGGACCGGUCUUCGGUCAAGGGUA	9700.29	807.35	807.348	c30_12-
93	CCUCCCUCACCGCUCCAUGUGCGUCCCUCCCGAAGC	5502.74	249.117	249.117	a18_22-
77	AGGCGGGUGUCCCCUUCCUCCCUCACCGCUCCAUGU	9504.2	286.998	286.998	d30_33-
37	CCAUUGAUCGCCAGGGUUGAUUCGGCUGAUCUGGCU	9119.16	650.361	650.361	a-B29_14-
133	CGCUCGGUCGAAGAGGACGACCAUCCCCGAUAGAGG	10102.4	1442.19	1442.19	a-B32_7-
101	ACCGCUCCAUGUGCGUCCCUCCCGAAGCUGCGCGCU	10103.4	373.19	373.19	a32_27-
125	AAGCUGCGCGCUCGGUCGAAGAGGACGACCAUCCCC	6762.96	354.937	354.937	b21_19-
125	AAGCUGCGCGCUCGGUCGAAGAGGACGACCAUCCCC	6824.91	358.198	358.198	c21_19-
93	CCUCCCUCACCGCUCCAUGUGCGUCCCUCCCGAAGC	5847.79	166.072	166.072	a19_35-
101	ACCGCUCCAUGUGCGUCCCUCCCGAAGCUGCGCGCU	10297.4	642.577	642.576	a-B33_16-
61	GCUGAUCUGGCUGGCUAGGCGGGUGUCCCCUUCCUC	9704.23	461.099	461.099	d30_21-
117	CCCUCCCGAAGCUGCGCGCUCGGUCGAAGAGGACGA	6576.91	233.882	233.882	a21_28-
37	CCAUUGAUCGCCAGGGUUGAUUCGGCUGAUCUGGCU	9865.28	289.147	289.148	a31_34-
133	CGCUCGGUCGAAGAGGACGACCAUCCCCGAUAGAGG	10911.5	726.428	726.429	a34_15-
133	CGCUCGGUCGAAGAGGACGACCAUCCCCGAUAGAGG	10929.5	641.907	641.907	b34_17-
157	CCCCGAUAGAGGAGGACCGGUCUUCGGUCAAGGGUA	10737.4	510.299	510.299	d33_21-
117	CCCUCCCGAAGCUGCGCGCUCGGUCGAAGAGGACGA	6939.96	577.322	577.323	b22_12-
109	AUGUGCGUCCCUCCCGAAGCUGCGCGCUCGGUCGAA	8346.09	319.995	319.996	d26_26-
141	CGAAGAGGACGACCAUCCCCGAUAGAGGAGGACCGG	8543.22	568.54	568.539	a-B27_15-
53	UUGAUUCGGCUGAUCUGGCUGGCUAGGCGGGUGUCC	7715.93	481.238	481.238	d24_16-
61	GCUGAUCUGGCUGGCUAGGCGGGUGUCCCCUUCCUC	10316.3	858.683	858.681	d32_12-
93	CCUCCCUCACCGCUCCAUGUGCGUCCCUCCCGAAGC	6692.86	835.6	835.599	a-B22_8-
85	GUCCCCUUCCUCCCUCACCGCUCCAUGUGCGUCCCU	10912.3	838.403	838.404	w35_13-
21	UGCGACAUCUGUCACCCCAUUGAUCGCCAGGGUUGA	8581.1	267.152	267.152	d27_32-
157	CCCCGAUAGAGGAGGACCGGUCUUCGGUCAAGGGUA	11178.5	531.302	531.303	a-B35_21-
157	CCCCGAUAGAGGAGGACCGGUCUUCGGUCAAGGGUA	11178.5	797.457	797.458	a-B35_14-
69	GGCUGGCUAGGCGGGUGUCCCCUUCCUCCCUCACCG	10442.4	521.11	521.109	a33_20-
157	CCCCGAUAGAGGAGGACCGGUCUUCGGUCAAGGGUA	11290.5	363.203	363.203	a35_31-
101	ACCGCUCCAUGUGCGUCCCUCCCGAAGCUGCGCGCU	11133.4	427.201	427.2	w35_26-
149	ACGACCAUCCCCGAUAGAGGAGGACCGGUCUUCGGU	8325.21	639.393	639.392	a26_13-
53	UUGAUUCGGCUGAUCUGGCUGGCUAGGCGGGUGUCC	8141	813.092	813.092	a-B26_10-
45	CGCCAGGGUUGAUUCGGCUGAUCUGGCUGGCUAGGC	10306.3	605.247	605.248	z32_17-
133	CGCUCGGUCGAAGAGGACGACCAUCCCCGAUAGAGG	10744.5	825.491	825.49	w33_13-
125	AAGCUGCGCGCUCGGUCGAAGAGGACGACCAUCCCC	8478.15	445.211	445.211	c26_19-
133	CGCUCGGUCGAAGAGGACGACCAUCCCCGAUAGAGG	10646.5	559.335	559.334	z33_19-
101	ACCGCUCCAUGUGCGUCCCUCCCGAAGCUGCGCGCU	10425.4	416.007	416.008	z33_25-
45	CGCCAGGGUUGAUUCGGCUGAUCUGGCUGGCUAGGC	9977.29	553.286	553.285	z31_18-
117	CCCUCCCGAAGCUGCGCGCUCGGUCGAAGAGGACGA	8241.13	411.048	411.048	b26_20-
93	CCUCCCUCACCGCUCCAUGUGCGUCCCUCCCGAAGC	7839.98	652.324	652.324	c25_12-
157	CCCCGAUAGAGGAGGACCGGUCUUCGGUCAAGGGUA	10497.4	873.776	873.777	w32_12-
45	CGCCAGGGUUGAUUCGGCUGAUCUGGCUGGCUAGGC	9287.19	319.24	319.241	z29_29-
37	CCAUUGAUCGCCAGGGUUGAUUCGGCUGAUCUGGCU	10960.4	607.901	607.902	w34_18-
93	CCUCCCUCACCGCUCCAUGUGCGUCCCUCCCGAAGC	8083.07	403.146	403.146	b26_20-
149	ACGACCAUCCCCGAUAGAGGAGGACCGGUCUUCGGU	9339.34	358.197	358.198	b29_26-
37	CCAUUGAUCGCCAGGGUUGAUUCGGCUGAUCUGGCU	10942.4	376.315	376.314	x34_29-
53	UUGAUUCGGCUGAUCUGGCUGGCUAGGCGGGUGUCC	9287.19	319.24	319.241	a29_29-
109	AUGUGCGUCCCUCCCGAAGCUGCGCGCUCGGUCGAA	10240.3	319.002	319.001	c32_32-
125	AAGCUGCGCGCUCGGUCGAAGAGGACGACCAUCCCC	9457.3	277.148	277.147	c29_34-
21	UGCGACAUCUGUCACCCCAUUGAUCGCCAGGGUUGA	10476.4	804.869	804.868	b33_13-
141	CGAAGAGGACGACCAUCCCCGAUAGAGGAGGACCGG	10710.6	305.008	305.009	b33_35-
37	CCAUUGAUCGCCAGGGUUGAUUCGGCUGAUCUGGCU	10245.3	319.159	319.158	y32_32-
21	UGCGACAUCUGUCACCCCAUUGAUCGCCAGGGUUGA	10652.4	886.691	886.692	a-B34_12-
53	UUGAUUCGGCUGAUCUGGCUGGCUAGGCGGGUGUCC	9977.28	553.286	553.285	a31_18-
69	GGCUGGCUAGGCGGGUGUCCCCUUCCUCCCUCACCG	9504.2	286.998	286.998	w30_33-
157	CCCCGAUAGAGGAGGACCGGUCUUCGGUCAAGGGUA	9188.23	254.221	254.221	w28_36-
29	CUGUCACCCCAUUGAUCGCCAGGGUUGAUUCGGCUG	8065.99	503.117	503.117	x25_16-
149	ACGACCAUCCCCGAUAGAGGAGGACCGGUCUUCGGU	10256.4	444.924	444.923	b32_23-
29	CUGUCACCCCAUUGAUCGCCAGGGUUGAUUCGGCUG	7986.03	240.993	240.993	z25_33-
125	AAGCUGCGCGCUCGGUCGAAGAGGACGACCAUCCCC	10029.4	588.959	588.959	b31_17-
85	GUCCCCUUCCUCCCUCACCGCUCCAUGUGCGUCCCU	7839.98	652.324	652.324	x25_12-
69	GGCUGGCUAGGCGGGUGUCCCCUUCCUCCCUCACCG	9181.15	295.158	295.158	x29_31-
61	GCUGAUCUGGCUGGCUAGGCGGGUGUCCCCUUCCUC	9216.19	286.998	286.998	y29_32-
45	CGCCAGGGUUGAUUCGGCUGAUCUGGCUGGCUAGGC	7655.99	245.96	245.959	z24_31-
77	AGGCGGGUGUCCCCUUCCUCCCUCACCGCUCCAUGU	8066	503.117	503.117	x26_16-
77	AGGCGGGUGUCCCCUUCCUCCCUCACCGCUCCAUGU	7986.03	240.993	240.993	z26_33-
149	ACGACCAUCCCCGAUAGAGGAGGACCGGUCUUCGGU	10737.5	510.3	510.299	a-B34_21-
61	GCUGAUCUGGCUGGCUAGGCGGGUGUCCCCUUCCUC	8645.08	431.246	431.247	w27_20-
117	CCCUCCCGAAGCUGCGCGCUCGGUCGAAGAGGACGA	10325.4	429.216	429.216	c32_24-
21	UGCGACAUCUGUCACCCCAUUGAUCGCCAGGGUUGA	10867.4	416.969	416.969	x34_26-
125	AAGCUGCGCGCUCGGUCGAAGAGGACGACCAUCCCC	10640.5	624.904	624.904	b33_17-
45	CGCCAGGGUUGAUUCGGCUGAUCUGGCUGGCUAGGC	6756.91	843.606	843.606	y21_8-
21	UGCGACAUCUGUCACCCCAUUGAUCGCCAGGGUUGA	10500.4	327.13	327.13	y33_32-
149	ACGACCAUCCCCGAUAGAGGAGGACCGGUCUUCGGU	11228.5	487.19	487.189	y35_23-
37	CCAUUGAUCGCCAGGGUUGAUUCGGCUGAUCUGGCU	8065.99	503.117	503.117	x25_16-
37	CCAUUGAUCGCCAGGGUUGAUUCGGCUGAUCUGGCU	7986.03	240.993	240.993	z25_33-
117	CCCUCCCGAAGCUGCGCGCUCGGUCGAAGAGGACGA	11224.6	339.13	339.13	a35_33-
141	CGAAGAGGACGACCAUCCCCGAUAGAGGAGGACCGG	10397.5	494.112	494.113	y32_21-
133	CGCUCGGUCGAAGAGGACGACCAUCCCCGAUAGAGG	6384.94	303.037	303.036	y20_21-
125	AAGCUGCGCGCUCGGUCGAAGAGGACGACCAUCCCC	11330.5	565.52	565.52	d35_20-
53	UUGAUUCGGCUGAUCUGGCUGGCUAGGCGGGUGUCC	10950.4	420.162	420.163	y34_26-
85	GUCCCCUUCCUCCCUCACCGCUCCAUGUGCGUCCCU	5904.78	177.925	177.925	z19_33-
141	CGAAGAGGACGACCAUCCCCGAUAGAGGAGGACCGG	10034.5	589.254	589.254	z31_17-
85	GUCCCCUUCCUCCCUCACCGCUCCAUGUGCGUCCCU	5697.71	334.152	334.151	w18_17-
141	CGAAGAGGACGACCAUCCCCGAUAGAGGAGGACCGG	9723.41	323.106	323.106	y30_30-
109	AUGUGCGUCCCUCCCGAAGCUGCGCGCUCGGUCGAA	9187.25	917.717	917.716	z29_10-
61	GCUGAUCUGGCUGGCUAGGCGGGUGUCCCCUUCCUC	6595.85	823.474	823.473	z21_8-
69	GGCUGGCUAGGCGGGUGUCCCCUUCCUCCCUCACCG	6435.83	267.152	267.152	z21_24-
69	GGCUGGCUAGGCGGGUGUCCCCUUCCUCCCUCACCG	6435.83	642.575	642.576	z21_10-
21	UGCGACAUCUGUCACCCCAUUGAUCGCCAGGGUUGA	8581.15	659.081	659.08	y27_13-
85	GUCCCCUUCCUCCCUCACCGCUCCAUGUGCGUCCCU	4949.65	548.953	548.953	z16_9-
125	AAGCUGCGCGCUCGGUCGAAGAGGACGACCAUCCCC	10309.4	447.226	447.226	x32_23-
93	CCUCCCUCACCGCUCCAUGUGCGUCCCUCCCGAAGC	10652.4	886.694	886.692	y34_12-
29	CUGUCACCCCAUUGAUCGCCAGGGUUGAUUCGGCUG	4884.59	813.091	813.092	x15_6-
21	UGCGACAUCUGUCACCCCAUUGAUCGCCAGGGUUGA	8563.14	777.459	777.458	z27_11-
53	UUGAUUCGGCUGAUCUGGCUGGCUAGGCGGGUGUCC	9726.23	809.511	809.513	x30_12-
37	CCAUUGAUCGCCAGGGUUGAUUCGGCUGAUCUGGCU	6316.79	484.899	484.9	z20_13-
117	CCCUCCCGAAGCUGCGCGCUCGGUCGAAGAGGACGA	10332.5	448.23	448.23	z32_23-
149	ACGACCAUCCCCGAUAGAGGAGGACCGGUCUUCGGU	9372.22	346.111	346.112	x29_27-
53	UUGAUUCGGCUGAUCUGGCUGGCUAGGCGGGUGUCC	9664.28	419.178	419.178	y30_23-
29	CUGUCACCCCAUUGAUCGCCAGGGUUGAUUCGGCUG	4539.55	452.947	452.946	x14_10-
53	UUGAUUCGGCUGAUCUGGCUGGCUAGGCGGGUGUCC	9421.19	522.392	522.391	x29_18-
117	CCCUCCCGAAGCUGCGCGCUCGGUCGAAGAGGACGA	9802.34	652.482	652.483	x30_15-
141	CGAAGAGGACGACCAUCCCCGAUAGAGGAGGACCGG	8381.21	252.968	252.968	z26_33-
125	AAGCUGCGCGCUCGGUCGAAGAGGACGACCAUCCCC	9578.35	503.116	503.117	z30_19-
29	CUGUCACCCCAUUGAUCGCCAGGGUUGAUUCGGCUG	3849.45	295.104	295.104	x12_13-
45	CGCCAGGGUUGAUUCGGCUGAUCUGGCUGGCUAGGC	3519.51	438.931	438.93	y11_8-
149	ACGACCAUCCCCGAUAGAGGAGGACCGGUCUUCGGU	8456.11	300.996	300.996	x26_28-
21	UGCGACAUCUGUCACCCCAUUGAUCGCCAGGGUUGA	7319.01	608.91	608.91	y23_12-
53	UUGAUUCGGCUGAUCUGGCUGGCUAGGCGGGUGUCC	8364.1	596.428	596.428	y26_14-
53	UUGAUUCGGCUGAUCUGGCUGGCUAGGCGGGUGUCC	8346.09	319.995	319.996	z26_26-
21	UGCGACAUCUGUCACCCCAUUGAUCGCCAGGGUUGA	6971.95	535.296	535.295	z22_13-
109	AUGUGCGUCCCUCCCGAAGCUGCGCGCUCGGUCGAA	6824.91	358.198	358.198	x21_19-
133	CGCUCGGUCGAAGAGGACGACCAUCCCCGAUAGAGG	3301.47	329.139	329.138	w10_10-
109	AUGUGCGUCCCUCCCGAAGCUGCGCGCUCGGUCGAA	6762.96	354.937	354.937	y21_19-
125	AAGCUGCGCGCUCGGUCGAAGAGGACGACCAUCCCC	8623.22	782.921	782.92	z27_11-
21	UGCGACAUCUGUCACCCCAUUGAUCGCCAGGGUUGA	6459.84	537.312	537.311	w20_12-
109	AUGUGCGUCCCUCCCGAAGCUGCGCGCUCGGUCGAA	6168.82	410.247	410.248	w19_15-
93	CCUCCCUCACCGCUCCAUGUGCGUCCCUCCCGAAGC	8571.12	503.176	503.175	w27_17-
53	UUGAUUCGGCUGAUCUGGCUGGCUAGGCGGGUGUCC	7383.97	614.323	614.324	y23_12-
117	CCCUCCCGAAGCUGCGCGCUCGGUCGAAGAGGACGA	8432.2	311.296	311.295	y26_27-
45	CGCCAGGGUUGAUUCGGCUGAUCUGGCUGGCUAGGC	1648.22	411.048	411.048	w5_4-
149	ACGACCAUCCCCGAUAGAGGAGGACCGGUCUUCGGU	6554.86	181.072	181.072	w20_36-
53	UUGAUUCGGCUGAUCUGGCUGGCUAGGCGGGUGUCC	6834.86	252.135	252.136	x21_27-
141	CGAAGAGGACGACCAUCCCCGAUAGAGGAGGACCGG	6461.95	537.488	537.488	z20_12-
61	GCUGAUCUGGCUGGCUAGGCGGGUGUCCCCUUCCUC	2156.25	195.015	195.015	w7_11-
125	AAGCUGCGCGCUCGGUCGAAGAGGACGACCAUCCCC	6078.91	867.408	867.41	y19_7-
69	GGCUGGCUAGGCGGGUGUCCCCUUCCUCCCUCACCG	1509.26	376.307	376.306	z5_4-
100	CACCGCUCCAUGUGCGUCCCUCCCGAAGCUGCGCGC	419.073	419.073	419.072	a-B2-neutral
109	AUGUGCGUCCCUCCCGAAGCUGCGCGCUCGGUCGAA	2627.37	874.781	874.78	w8_3-
53	UUGAUUCGGCUGAUCUGGCUGGCUAGGCGGGUGUCC	3615.47	257.24	257.24	w11_14-
36	CCCAUUGAUCGCCAGGGUUGAUUCGGCUGAUCUGGC	419.073	419.073	419.072	a-B2-neutral
100	CACCGCUCCAUGUGCGUCCCUCCCGAAGCUGCGCGC	1509.26	376.307	376.306	a5_4-
117	CCCUCCCGAAGCUGCGCGCUCGGUCGAAGAGGACGA	4286.61	305.178	305.179	x13_14-
132	GCGCUCGGUCGAAGAGGACGACCAUCCCCGAUAGAG	1720.23	572.404	572.405	a-B6_3-
141	CGAAGAGGACGACCAUCCCCGAUAGAGGAGGACCGG	2913.46	415.201	415.2	z9_7-
125	AAGCUGCGCGCUCGGUCGAAGAGGACGACCAUCCCC	3059.46	508.902	508.903	z10_6-
76	UAGGCGGGUGUCCCCUUCCUCCCUCACCGCUCCAUG	1648.22	411.048	411.048	d5_4-
125	AAGCUGCGCGCUCGGUCGAAGAGGACGACCAUCCCC	1793.29	895.636	895.636	y6_2-
100	CACCGCUCCAUGUGCGUCCCUCCCGAAGCUGCGCGC	2619.36	237.116	237.117	a-B9_11-
108	CAUGUGCGUCCCUCCCGAAGCUGCGCGCUCGGUCGA	419.073	419.073	419.072	a-B2-neutral
44	UCGCCAGGGUUGAUUCGGCUGAUCUGGCUGGCUAGG	3350.45	836.604	836.603	a-B11_4-
20	CUGCGACAUCUGUCACCCCAUUGAUCGCCAGGGUUG	419.073	419.073	419.072	a-B2-neutral
100	CACCGCUCCAUGUGCGUCCCUCCCGAAGCUGCGCGC	3059.46	508.902	508.903	a10_6-
93	CCUCCCUCACCGCUCCAUGUGCGUCCCUCCCGAAGC	4033.58	575.219	575.217	y13_7-
132	GCGCUCGGUCGAAGAGGACGACCAUCCCCGAUAGAG	4329.59	1442.19	1442.19	a-B14_3-
20	CUGCGACAUCUGUCACCCCAUUGAUCGCCAGGGUUG	1720.23	572.404	572.405	a-B6_3-
100	CACCGCUCCAUGUGCGUCCCUCCCGAAGCUGCGCGC	4441.57	369.123	369.123	c14_12-
132	GCGCUCGGUCGAAGAGGACGACCAUCCCCGAUAGAG	5499.79	248.982	248.983	a17_22-
60	GGCUGAUCUGGCUGGCUAGGCGGGUGUCCCCUUCCU	4556.57	252.135	252.136	d14_18-
28	UCUGUCACCCCAUUGAUCGCCAGGGUUGAUUCGGCU	5666.7	216.942	216.942	d18_26-
100	CACCGCUCCAUGUGCGUCCCUCCCGAAGCUGCGCGC	5622.76	1123.54	1123.54	a18_5-
148	GACGACCAUCCCCGAUAGAGGAGGACCGGUCUUCGG	2377.36	296.162	296.161	a-B8_8-
132	GCGCUCGGUCGAAGAGGACGACCAUCCCCGAUAGAG	6022.84	500.895	500.896	a-B19_12-
108	CAUGUGCGUCCCUCCCGAAGCUGCGCGCUCGGUCGA	3440.48	572.405	572.405	b11_6-
44	UCGCCAGGGUUGAUUCGGCUGAUCUGGCUGGCUAGG	6434.8	401.167	401.167	c20_16-
100	CACCGCUCCAUGUGCGUCCCUCCCGAAGCUGCGCGC	5927.8	236.104	236.104	a19_25-
28	UCUGUCACCCCAUUGAUCGCCAGGGUUGAUUCGGCU	6316.79	484.899	484.9	d20_13-
132	GCGCUCGGUCGAAGAGGACGACCAUCCCCGAUAGAG	6576.9	233.882	233.882	d20_28-
108	CAUGUGCGUCCCUCCCGAAGCUGCGCGCUCGGUCGA	4033.54	167.056	167.056	a13_24-
44	UCGCCAGGGUUGAUUCGGCUGAUCUGGCUGGCUAGG	7108.9	417.163	417.162	c22_17-
20	CUGCGACAUCUGUCACCCCAUUGAUCGCCAGGGUUG	4137.51	826.495	826.494	c13_5-
20	CUGCGACAUCUGUCACCCCAUUGAUCGCCAGGGUUG	4251.55	169.054	169.054	a-B14_25-
116	UCCCUCCCGAAGCUGCGCGCUCGGUCGAAGAGGACG	2137.26	266.149	266.149	c7_8-
148	GACGACCAUCCCCGAUAGAGGAGGACCGGUCUUCGG	3526.49	250.885	250.885	d11_14-
148	GACGACCAUCCCCGAUAGAGGAGGACCGGUCUUCGG	3526.49	880.616	880.617	d11_4-
52	GUUGAUUCGGCUGAUCUGGCUGGCUAGGCGGGUGUC	3256.4	813.091	813.092	d10_4-
68	UGGCUGGCUAGGCGGGUGUCCCCUUCCUCCCUCACC	6338.81	791.343	791.343	a-B20_8-
132	GCGCUCGGUCGAAGAGGACGACCAUCCCCGAUAGAG	7307.02	520.922	520.922	a-B23_14-
20	CUGCGACAUCUGUCACCCCAUUGAUCGCCAGGGUUG	4556.59	252.136	252.136	a-B15_18-
84	UGUCCCCUUCCUCCCUCACCGCUCCAUGUGCGUCCC	6435.83	267.152	267.152	a21_24-
116	UCCCUCCCGAAGCUGCGCGCUCGGUCGAAGAGGACG	2442.3	813.092	813.092	c8_3-
84	UGUCCCCUUCCUCCCUCACCGCUCCAUGUGCGUCCC	6435.83	642.575	642.576	a21_10-
36	CCCAUUGAUCGCCAGGGUUGAUUCGGCUGAUCUGGC	6435.83	267.152	267.152	d20_24-
60	GGCUGAUCUGGCUGGCUAGGCGGGUGUCCCCUUCCU	6756.91	843.606	843.606	b21_8-
36	CCCAUUGAUCGCCAGGGUUGAUUCGGCUGAUCUGGC	6435.83	642.575	642.576	d20_10-
156	UCCCCGAUAGAGGAGGACCGGUCUUCGGUCAAGGGU	4811.71	369.123	369.123	b15_13-
68	UGGCUGGCUAGGCGGGUGUCCCCUUCCUCCCUCACC	6834.86	252.135	252.136	c21_27-
156	UCCCCGAUAGAGGAGGACCGGUCUUCGGUCAAGGGU	4891.67	325.104	325.103	d15_15-
124	GAAGCUGCGCGCUCGGUCGAAGAGGACGACCAUCCC	2627.37	874.781	874.78	d8_3-
52	GUUGAUUCGGCUGAUCUGGCUGGCUAGGCGGGUGUC	3849.45	295.104	295.104	c12_13-
84	UGUCCCCUUCCUCCCUCACCGCUCCAUGUGCGUCCC	6758.88	258.949	258.95	b22_26-
132	GCGCUCGGUCGAAGAGGACGACCAUCCCCGAUAGAG	7941.11	528.4	528.399	a-B25_15-
140	UCGAAGAGGACGACCAUCCCCGAUAGAGGAGGACCG	4286.61	305.178	305.179	c13_14-
28	UCUGUCACCCCAUUGAUCGCCAGGGUUGAUUCGGCU	7986.03	240.993	240.993	d25_33-
60	GGCUGAUCUGGCUGGCUAGGCGGGUGUCCCCUUCCU	7277.94	484.188	484.188	a-B23_15-
68	UGGCUGGCUAGGCGGGUGUCCCCUUCCUCCCUCACC	7253.93	603.487	603.486	a-B23_12-
76	UAGGCGGGUGUCCCCUUCCUCCCUCACCGCUCCAUG	6595.85	823.474	823.473	a21_8-
108	CAUGUGCGUCCCUCCCGAAGCUGCGCGCUCGGUCGA	5622.76	1123.54	1123.54	a18_5-
132	GCGCUCGGUCGAAGAGGACGACCAUCCCCGAUAGAG	8438.15	280.264	280.264	c26_30-
148	GACGACCAUCCCCGAUAGAGGAGGACCGGUCUUCGG	4906.7	257.24	257.24	a-B16_19-
28	UCUGUCACCCCAUUGAUCGCCAGGGUUGAUUCGGCU	8500.1	338.996	338.997	a27_25-
28	UCUGUCACCCCAUUGAUCGCCAGGGUUGAUUCGGCU	8500.1	353.163	353.164	a27_24-
132	GCGCUCGGUCGAAGAGGACGACCAUCCCCGAUAGAG	8857.22	737.094	737.094	a-B28_12-
116	UCCCUCCCGAAGCUGCGCGCUCGGUCGAAGAGGACG	4033.58	575.218	575.217	b13_7-
84	UGUCCCCUUCCUCCCUCACCGCUCCAUGUGCGUCCC	7850.98	522.391	522.391	a-B26_15-
84	UGUCCCCUUCCUCCCUCACCGCUCCAUGUGCGUCCC	7986.03	240.993	240.993	a26_33-
92	UCCUCCCUCACCGCUCCAUGUGCGUCCCUCCCGAAG	2137.26	266.149	266.149	c7_8-
84	UGUCCCCUUCCUCCCUCACCGCUCCAUGUGCGUCCC	8066	503.117	503.117	c26_16-
52	GUUGAUUCGGCUGAUCUGGCUGGCUAGGCGGGUGUC	5378.69	895.44	895.441	b17_6-
148	GACGACCAUCCCCGAUAGAGGAGGACCGGUCUUCGG	5772.79	1442.19	1442.19	c18_4-
124	GAAGCUGCGCGCUCGGUCGAAGAGGACGACCAUCCC	4329.59	1442.19	1442.19	a-B14_3-
36	CCCAUUGAUCGCCAGGGUUGAUUCGGCUGAUCUGGC	8354.06	287.063	287.063	c26_29-
108	CAUGUGCGUCCCUCCCGAAGCUGCGCGCUCGGUCGA	6907.93	405.341	405.341	a22_17-
92	UCCUCCCUCACCGCUCCAUGUGCGUCCCUCCCGAAG	2557.31	425.211	425.212	a-B9_6-
108	CAUGUGCGUCCCUCCCGAAGCUGCGCGCUCGGUCGA	6987.89	581.317	581.316	c22_12-
148	GACGACCAUCCCCGAUAGAGGAGGACCGGUCUUCGG	6215.88	477.137	477.137	a-B20_13-
148	GACGACCAUCCCCGAUAGAGGAGGACCGGUCUUCGG	6384.94	303.037	303.036	b20_21-
140	UCGAAGAGGACGACCAUCCCCGAUAGAGGAGGACCG	6384.94	303.037	303.036	b20_21-
68	UGGCUGGCUAGGCGGGUGUCCCCUUCCUCCCUCACC	9216.19	286.998	286.998	b29_32-
156	UCCCCGAUAGAGGAGGACCGGUCUUCGGUCAAGGGU	7459.01	465.18	465.18	c23_16-
60	GGCUGAUCUGGCUGGCUAGGCGGGUGUCCCCUUCCU	9421.19	522.391	522.391	c29_18-
124	GAAGCUGCGCGCUCGGUCGAAGAGGACGACCAUCCC	5210.69	433.217	433.216	c16_12-
52	GUUGAUUCGGCUGAUCUGGCUGGCUAGGCGGGUGUC	6435.78	267.15	267.149	c20_24-
76	UAGGCGGGUGUCCCCUUCCUCCCUCACCGCUCCAUG	8549.07	533.309	533.309	d27_16-
108	CAUGUGCGUCCCUCCCGAAGCUGCGCGCUCGGUCGA	7655.99	245.96	245.959	d24_31-
76	UAGGCGGGUGUCCCCUUCCUCCCUCACCGCUCCAUG	8645.09	431.247	431.247	a-B28_20-
60	GGCUGAUCUGGCUGGCUAGGCGGGUGUCCCCUUCCU	9664.27	419.178	419.178	b30_23-
60	GGCUGAUCUGGCUGGCUAGGCGGGUGUCCCCUUCCU	9726.23	809.511	809.513	c30_12-
36	CCCAUUGAUCGCCAGGGUUGAUUCGGCUGAUCUGGC	9865.28	289.147	289.148	a31_34-
76	UAGGCGGGUGUCCCCUUCCUCCCUCACCGCUCCAUG	9181.15	295.158	295.158	c29_31-
60	GGCUGAUCUGGCUGGCUAGGCGGGUGUCCCCUUCCU	10031.3	556.285	556.284	c31_18-
60	GGCUGAUCUGGCUGGCUAGGCGGGUGUCCCCUUCCU	10145.3	337.169	337.169	a-B32_30-
156	UCCCCGAUAGAGGAGGACCGGUCUUCGGUCAAGGGU	8376.1	836.602	836.603	c26_10-
76	UAGGCGGGUGUCCCCUUCCUCCCUCACCGCUCCAUG	9504.2	286.998	286.998	d30_33-
156	UCCCCGAUAGAGGAGGACCGGUCUUCGGUCAAGGGU	8394.11	838.403	838.404	d26_10-
140	UCGAAGAGGACGACCAUCCCCGAUAGAGGAGGACCG	7652.09	238.12	238.12	a24_32-
20	CUGCGACAUCUGUCACCCCAUUGAUCGCCAGGGUUG	8581.1	267.152	267.152	d27_32-
156	UCCCCGAUAGAGGAGGACCGGUCUUCGGUCAAGGGU	8659.19	1442.19	1442.19	b27_6-
76	UAGGCGGGUGUCCCCUUCCUCCCUCACCGCUCCAUG	9792.22	286.999	286.998	c31_34-
140	UCGAAGAGGACGACCAUCCCCGAUAGAGGAGGACCG	7846.09	411.944	411.943	a-B25_19-
52	GUUGAUUCGGCUGAUCUGGCUGGCUAGGCGGGUGUC	7850.97	522.39	522.391	a-B25_15-
124	GAAGCUGCGCGCUCGGUCGAAGAGGACGACCAUCCC	6762.96	354.937	354.937	b21_19-
68	UGGCUGGCUAGGCGGGUGUCCCCUUCCUCCCUCACC	10766.4	537.312	537.311	b34_20-
36	CCCAUUGAUCGCCAGGGUUGAUUCGGCUGAUCUGGC	10821.4	415.2	415.2	a34_26-
124	GAAGCUGCGCGCUCGGUCGAAGAGGACGACCAUCCC	6824.91	358.198	358.198	c21_19-
60	GGCUGAUCUGGCUGGCUAGGCGGGUGUCCCCUUCCU	10886.4	836.408	836.408	b34_13-
36	CCCAUUGAUCGCCAGGGUUGAUUCGGCUGAUCUGGC	10821.4	568.539	568.539	a34_19-
44	UCGCCAGGGUUGAUUCGGCUGAUCUGGCUGGCUAGG	10306.3	605.247	605.248	z32_17-
20	CUGCGACAUCUGUCACCCCAUUGAUCGCCAGGGUUG	9287.2	319.241	319.241	a-B30_29-
156	UCCCCGAUAGAGGAGGACCGGUCUUCGGUCAAGGGU	9372.22	346.111	346.112	c29_27-
156	UCCCCGAUAGAGGAGGACCGGUCUUCGGUCAAGGGU	9597.29	435.233	435.233	a30_22-
140	UCGAAGAGGACGACCAUCCCCGAUAGAGGAGGACCG	8735.21	622.936	622.936	c27_14-
92	UCCUCCCUCACCGCUCCAUGUGCGUCCCUCCCGAAG	5502.74	249.117	249.117	a18_22-
100	CACCGCUCCAUGUGCGUCCCUCCCGAAGCUGCGCGC	9792.31	514.377	514.378	y31_19-
20	CUGCGACAUCUGUCACCCCAUUGAUCGCCAGGGUUG	9865.28	289.148	289.148	d31_34-
44	UCGCCAGGGUUGAUUCGGCUGAUCUGGCUGGCUAGG	9425.17	627.337	627.337	w29_15-
60	GGCUGAUCUGGCUGGCUAGGCGGGUGUCCCCUUCCU	10582.3	502.911	502.911	w33_21-
52	GUUGAUUCGGCUGAUCUGGCUGGCUAGGCGGGUGUC	9287.19	319.24	319.241	a29_29-
20	CUGCGACAUCUGUCACCCCAUUGAUCGCCAGGGUUG	10306.4	605.248	605.248	a-B33_17-
36	CCCAUUGAUCGCCAGGGUUGAUUCGGCUGAUCUGGC	10245.3	319.159	319.158	y32_32-
156	UCCCCGAUAGAGGAGGACCGGUCUUCGGUCAAGGGU	10449.4	416.968	416.969	a-B33_25-
108	CAUGUGCGUCCCUCCCGAAGCUGCGCGCUCGGUCGA	10770.4	827.486	827.486	a34_13-
108	CAUGUGCGUCCCUCCCGAAGCUGCGCGCUCGGUCGA	10850.4	541.511	541.511	c34_20-
124	GAAGCUGCGCGCUCGGUCGAAGAGGACGACCAUCCC	8536.17	473.224	473.224	d26_18-
68	UGGCUGGCUAGGCGGGUGUCCCCUUCCUCCCUCACC	9504.2	286.998	286.998	w30_33-
92	UCCUCCCUCACCGCUCCAUGUGCGUCCCUCCCGAAG	6459.84	537.312	537.311	a21_12-
84	UGUCCCCUUCCUCCCUCACCGCUCCAUGUGCGUCCC	9287.19	319.24	319.241	z30_29-
60	GGCUGAUCUGGCUGGCUAGGCGGGUGUCCCCUUCCU	9504.2	286.998	286.998	z30_33-
52	GUUGAUUCGGCUGAUCUGGCUGGCUAGGCGGGUGUC	9977.28	553.286	553.285	a31_18-
76	UAGGCGGGUGUCCCCUUCCUCCCUCACCGCUCCAUG	9977.29	553.286	553.285	z32_18-
60	GGCUGAUCUGGCUGGCUAGGCGGGUGUCCCCUUCCU	9216.19	286.998	286.998	y29_32-
116	UCCCUCCCGAAGCUGCGCGCUCGGUCGAAGAGGACG	9187.25	917.717	917.716	a29_10-
148	GACGACCAUCCCCGAUAGAGGAGGACCGGUCUUCGG	10583.5	422.331	422.331	a33_25-
156	UCCCCGAUAGAGGAGGACCGGUCUUCGGUCAAGGGU	11290.5	363.203	363.203	a35_31-
76	UAGGCGGGUGUCCCCUUCCUCCCUCACCGCUCCAUG	9425.18	627.337	627.337	w30_15-
68	UGGCUGGCUAGGCGGGUGUCCCCUUCCUCCCUCACC	8530.08	249.877	249.877	x27_34-
92	UCCUCCCUCACCGCUCCAUGUGCGUCCCUCCCGAAG	7207.91	210.989	210.989	d23_34-
44	UCGCCAGGGUUGAUUCGGCUGAUCUGGCUGGCUAGG	7142.9	339.13	339.13	w22_21-
140	UCGAAGAGGACGACCAUCCCCGAUAGAGGAGGACCG	10887.5	543.369	543.37	a-B34_20-
156	UCCCCGAUAGAGGAGGACCGGUCUUCGGUCAAGGGU	11290.5	363.203	363.203	z35_31-
84	UGUCCCCUUCCUCCCUCACCGCUCCAUGUGCGUCCC	8083.07	403.146	403.146	y26_20-
140	UCGAAGAGGACGACCAUCCCCGAUAGAGGAGGACCG	11016.6	305.009	305.009	b34_36-
20	CUGCGACAUCUGUCACCCCAUUGAUCGCCAGGGUUG	10476.4	804.869	804.868	y33_13-
124	GAAGCUGCGCGCUCGGUCGAAGAGGACGACCAUCCC	9802.34	652.482	652.483	c30_15-
20	CUGCGACAUCUGUCACCCCAUUGAUCGCCAGGGUUG	10251.3	365.111	365.111	w32_28-
44	UCGCCAGGGUUGAUUCGGCUGAUCUGGCUGGCUAGG	6756.91	843.606	843.606	y21_8-
84	UGUCCCCUUCCUCCCUCACCGCUCCAUGUGCGUCCC	7839.98	652.324	652.324	x25_12-
100	CACCGCUCCAUGUGCGUCCCUCCCGAAGCUGCGCGC	6939.97	577.323	577.323	y22_12-
140	UCGAAGAGGACGACCAUCCCCGAUAGAGGAGGACCG	11192.6	798.462	798.462	a-B35_14-
28	UCUGUCACCCCAUUGAUCGCCAGGGUUGAUUCGGCU	6434.8	401.167	401.167	x20_16-
68	UGGCUGGCUAGGCGGGUGUCCCCUUCCUCCCUCACC	7510.93	624.903	624.904	x24_12-
68	UGGCUGGCUAGGCGGGUGUCCCCUUCCUCCCUCACC	7448.98	437.167	437.167	y24_17-
76	UAGGCGGGUGUCCCCUUCCUCCCUCACCGCUCCAUG	8066	503.117	503.117	x26_16-
132	GCGCUCGGUCGAAGAGGACGACCAUCCCCGAUAGAG	6384.94	303.037	303.036	y20_21-
60	GGCUGAUCUGGCUGGCUAGGCGGGUGUCCCCUUCCU	7383.93	819.428	819.428	w23_9-
76	UAGGCGGGUGUCCCCUUCCUCCCUCACCGCUCCAUG	7986.03	240.993	240.993	z26_33-
20	CUGCGACAUCUGUCACCCCAUUGAUCGCCAGGGUUG	9479.25	472.954	472.955	z30_20-
36	CCCAUUGAUCGCCAGGGUUGAUUCGGCUGAUCUGGC	7374.96	459.927	459.928	z23_16-
116	UCCCUCCCGAAGCUGCGCGCUCGGUCGAAGAGGACG	10898.5	777.457	777.458	b34_14-
132	GCGCUCGGUCGAAGAGGACGACCAUCCCCGAUAGAG	5772.79	1442.19	1442.19	x18_4-
[truncated: 1,872 more rows]

## Sheet: sg RNA correlation
Res_no	Frequency of assingment	Average length of fragment within which the residue is assinged	R=	-0.0039283
[truncated: 85 more rows]

[truncated: 1 more sheets: 5s rRNA correlation]
